# Supplementary material for: Taxonomic analysis of metagenomic data with kASA
Source: Nucleic Acids Res. 2021 Mar 30;49(12):e68. doi: 10.1093/nar/gkab200 (PMC8266618; doi:10.1093/nar/gkab200)
Supplement: gkab200_Supplemental_Files [file gkab200_supplemental_files.zip]

Archive with 6 entries (6 files):
- Suppl_A.pdf
- Suppl_B.ods
- Suppl_C.ods
- Suppl_D.zip
- Suppl_E.ods
- Suppl_F.zip
