# Supplementary material for: Taxonomic analysis of metagenomic data with kASA
Source: Nucleic Acids Res. 2021 Mar 30;49(12):e68. doi: 10.1093/nar/gkab200 (PMC8266618; doi:10.1093/nar/gkab200)
Supplement: gkab200_Supplemental_Files [file gkab200_supplemental_files.zip › Suppl_B.ods]

## Sheet: Suppl_B
Results of the robustness benchmark
Comparison
F1 Score	0	1	2	3	4	5	6	7	8	9	10	11	12	13	14	15	16	17	18	19	20
MetaCache	0.993299578830948	0.979654949525298	0.936337442043063	0.846727736541134	0.717011320998554	0.568690182649288	0.42482485053872	0.302092453484455	0.207667748819135	0.139251344915269	0.091995738471016	0.060762218906097	0.039972012340083	0.026551877765263	0.017630576203004	0.011824786876154	0.008096641088206	0.005614543723665	0.003807627785241	0.002712012621751	0.001828720787744
Kraken2	0.999990603298281	0.999971906242801	0.993029446680993	0.936033381129816	0.830373425309329	0.695842041622665	0.552624406067866	0.418492733675551	0.302830920142759	0.211311868685775	0.142946217609981	0.094336620181645	0.060327717299907	0.038132516977222	0.023570794424419	0.014221304332604	0.008545442128628	0.005158479170423	0.002971109356673	0.00174102209263	0.000999996901636
Ganon	0.999722751467906	0.998784252593368	0.997675645954206	0.995674457912278	0.967228601831616	0.885267990731745	0.762865122953148	0.626010324068232	0.495761435231161	0.386763370535256	0.302240667375206	0.238606967031904	0.191552872466824	0.156426203522884	0.129160505243606	0.108110583674172	0.091024497926742	0.077164930448312	0.06524044426699	0.055899695995036	0.047546190556664
Clark	0.999882480086769	0.999793328672813	0.999536735875872	0.986053763705958	0.939555427351375	0.860223625592972	0.756889189518237	0.641044483159821	0.523226117673045	0.412542230099894	0.314932568690678	0.233852365757889	0.168977690083405	0.119858504019872	0.083090180590701	0.056866419387537	0.038122449863914	0.025536944908276	0.016639460675815	0.010806873527669	0.006950566413241
Kraken	0.999999321893417	0.999998934403528	0.999998837531009	0.991865481903837	0.955167372221955	0.886219675721026	0.791603980980074	0.681718316521398	0.566334640356217	0.454684075183283	0.353579897053966	0.267020284331165	0.196334229149729	0.141468749971869	0.099742432007352	0.069030200432103	0.047113539013015	0.031831617352516	0.021078097772223	0.013830825401126	0.009016341588734
Centrifuge	0.996856138605106	0.995957141773349	0.994965438809845	0.993689646577121	0.991405033835761	0.984167384998091	0.965737002140216	0.932177949207312	0.88350727347543	0.820815288143205	0.746930608950532	0.666139196145779	0.581497723512692	0.498268851280055	0.418601117281467	0.344727600636356	0	0	0	0	0
kASA_one	0.999971810140619	0.999954954339684	0.999940423493061	0.999913202365778	0.999769334376124	0.997357967197558	0.987354482719713	0.964857752044106	0.928272366259755	0.877578140041213	0.814654342185984	0.742555740308412	0.663950405153281	0.583238240453823	0.503006853433353	0.425808538005724	0.354330286886503	0.29067529129855	0.234483163565928	0.186612031058393	0.146586856326504
kASA	0.99999118461442	0.999980916139608	0.999968807100201	0.999948851394119	0.9998979923875	0.998817629021361	0.992943452073385	0.97758286432297	0.950036365467466	0.909329551317829	0.856018799118134	0.792454229877692	0.720732842252539	0.644657297071361	0.566549536910833	0.489148621684297	0.415205424812975	0.347430363043056	0.285825107735801	0.23213080316744	0.185726022956883
Specificity	0	1	2	3	4	5	6	7	8	9	10	11	12	13	14	15	16	17	18	19	20
MetaCache	0.999054902873095	0.999316622077469	0.999345701989066	0.999723740839828	0.999665581016634	0.999738280795626	0.999752820751425	0.999869140397813	0.999912760265209	0.999927300221007	0.999956380132604	0.999941840176806	1	0.999985460044201	0.999985460044201	1	0.999985460044201	1	1	1	1
Kraken2	0.997659067116436	0.998298825171571	0.998822263580319	0.999243922298476	0.999432941723857	0.999534721414447	0.999592881237641	0.999840060486216	0.999883680353612	0.999927300221007	0.999956380132604	0.999956380132604	0.999985460044201	1	1	1	1	1	1	1	1
Ganon	0.998356984994765	0.998778643712923	0.998982203094103	0.999185762475282	0.99930208212167	0.999432941723857	0.999520181458648	0.999680120972432	0.999825520530418	0.999781900663022	0.99989822030941	0.999869140397813	0.999883680353612	0.999927300221007	0.999927300221007	0.999941840176806	0.999912760265209	0.999970920088403	0.999941840176806	0.999956380132604	0.999970920088403
Kraken	0.997891706409212	0.998182505525183	0.998589624287542	0.9990112830057	0.999200302431081	0.999389321856462	0.999360241944864	0.99960742119344	0.999752820751425	0.999738280795626	0.999810980574619	0.99989822030941	0.999956380132604	0.999956380132604	0.999985460044201	0.999985460044201	1	1	0.999985460044201	0.999985460044201	1
Clark	0.998095265790392	0.998458764685355	0.998793183668722	0.999185762475282	0.999331162033267	0.999476561591253	0.999462021635454	0.999636501105037	0.999781900663022	0.999810980574619	0.999869140397813	0.999912760265209	0.999956380132604	0.999956380132604	1	1	1	1	1	1	1
Centrifuge	0.995739792951029	0.996306851227172	0.996684890077934	0.997339188088868	0.997557287425846	0.997949866232407	0.998051645922996	0.998618704199139	0.998880423403513	0.998982203094103	0.999185762475282	0.999316622077469	0.999636501105037	0.999520181458648	0.99979644061882	0.999752820751425	1	1	1	1	1
kASA_one	0.000203559381179	0.0009887169943	0.003751308596022	0.012751541235315	0.032685820635105	0.072292660230313	0.135526927998139	0.215685704315459	0.308465162265907	0.401099220658369	0.499592881237641	0.585291380714203	0.660884610910783	0.725282075142491	0.782482261253926	0.827003605909038	0.863731534256136	0.895850296615098	0.917471210887519	0.937783529138071	0.953413981621496
kASA	0	0	0	1.45E-05	0.000901477259509	0.007589856926835	0.029821449342794	0.074720832848668	0.139903454693498	0.225601954170059	0.319166569733628	0.418140048854252	0.505626962894033	0.589275328603001	0.666976852390369	0.729905781086425	0.782671280679307	0.828515761312086	0.864153192974293	0.895908456438292	0.919870303594277
Precision	0	1	2	3	4	5	6	7	8	9	10	11	12	13	14	15	16	17	18	19	20
MetaCache	0.999914402269675	0.999906990932726	0.999870398343563	0.999798988346864	0.999670824784884	0.999351070100993	0.998830077970892	0.997933877564322	0.99670960013728	0.994978859711915	0.992975892273083	0.990121673562318	0.987664396540403	0.98298968342697	0.97887173801808	0.972968690581823	0.966824862922177	0.960983996825817	0.956851311953353	0.944481875757984	0.941223351265192
Kraken2	1	1	1	1	1	1	1	1	1	1	1	1	1	1	1	1	1	1	1	1	1
Ganon	0.999722751467906	0.998784252593368	0.997675645954206	0.995674457912278	0.994151251387994	0.992413723399903	0.99004239194043	0.986500130900747	0.982201297352148	0.976573914380815	0.969974216522422	0.962636149614268	0.955148999196854	0.946937238403684	0.937636363160142	0.928239304670414	0.91829773953364	0.90703647979765	0.8925355601522	0.879551357733176	0.861824266639347
Clark	1	1	1	1	1	1	1	1	1	1	1	1	1	1	1	1	1	1	1	1	1
Kraken	1	1	1	1	1	1	1	1	1	1	1	1	1	1	1	1	1	1	1	1	1
Centrifuge	0.999998635237087	0.999996288994368	0.999995498818048	0.999991563312338	0.999972406958728	0.999953009454498	0.999913282811927	0.999878628066694	0.99984212539845	0.99982080747934	0.999774185027265	0.999742501020883	0.999732598214644	0.999716319011529	0.999719038027179	0.999687537197953	0	0	0	0	0
kASA_one	0.999972488228546	0.999955826152661	0.999941101559704	0.999913783549824	0.99982425433556	0.999390524079259	0.998412946804401	0.997026523214529	0.99554000321645	0.994045311823101	0.992645904257274	0.991241113000448	0.990139451986917	0.989192789075165	0.988129373317845	0.987405186497683	0.98643555094567	0.986092229065213	0.985228853794627	0.984580136284057	0.984227775008608
kASA	0.999991862715486	0.99998178797522	0.999969388316567	0.999949432598886	0.999908550614426	0.999757169516641	0.999347293584049	0.998724795045518	0.997944149282191	0.997187885714973	0.996401785599424	0.995629413414641	0.995011234191522	0.99445309226976	0.993754828928379	0.993325998179063	0.992846878048101	0.99253525525701	0.991912083763511	0.991510983550978	0.991276525155435
Sensitivity	0	1	2	3	4	5	6	7	8	9	10	11	12	13	14	15	16	17	18	19	20
MetaCache	0.986771699492815	0.960206988987944	0.880396029475529	0.734304265055022	0.558963071115508	0.39742404920803	0.26978529610182	0.177986001564681	0.115908873386737	0.074864465960429	0.048232138587842	0.031342839993692	0.020398788398728	0.01345769412144	0.00889539612441	0.005948540657499	0.004065343081012	0.002815496623613	0.001907609396923	0.001357955947901	0.000915249521741
Kraken2	0.999981206773156	0.999943814064076	0.986155397899111	0.879758222230489	0.709947468087357	0.533556565869098	0.381811333826995	0.264616383741418	0.178432970372187	0.118137905086067	0.076974732215892	0.049503296951971	0.031102015447645	0.019436846426788	0.011925949261387	0.007161575639638	0.004291055547741	0.002585909264751	0.001487764834346	0.000871269496035	0.00050024857433
Ganon	0.999722751467906	0.998784252593368	0.997675645954206	0.995674457912278	0.941725690961078	0.799003726483764	0.620486864696904	0.458473555992385	0.331556501545888	0.241130468780575	0.179009748066138	0.136180952812726	0.106450649180053	0.085254795469631	0.069357275516843	0.057397808438508	0.047885529486573	0.040296553244699	0.033857644987808	0.028867171410116	0.024447469443569
Clark	0.999764987792152	0.999586742754049	0.999073900780287	0.972491172026999	0.886001448434679	0.754730177698678	0.608867031913999	0.47171851853574	0.354303474577026	0.259876034450891	0.186896122279196	0.132408164087732	0.092285980989004	0.06374972536702	0.04334589960852	0.02926531657675	0.019431615322409	0.012933614960494	0.008389528956488	0.005432792514638	0.003487402919421
Kraken	0.999998643787754	0.999997868809327	0.99999767506472	0.983862236734985	0.914182182703489	0.795686237584361	0.655086551528122	0.517126441992671	0.395025684722502	0.294233734268422	0.214756790457846	0.154081598253509	0.108852888557715	0.076118574799174	0.052488901340209	0.035748979837774	0.02412507841813	0.016173218528029	0.010651303494339	0.006963568651658	0.004528586435475
Centrifuge	0.993733330698407	0.991950492828156	0.989985728772275	0.987466661396813	0.982983217454684	0.968872410264279	0.93381974854275	0.873063764837446	0.791422693770762	0.696173970257103	0.596161066866301	0.499471077223888	0.409982768354686	0.33182755025057	0.26472274953046	0.208273902175248	0	0	0	0	0
kASA_one	0.999971132053611	0.999954082528228	0.999939745427337	0.999912621182408	0.999714420449821	0.995333661149208	0.976538303114987	0.93469993029069	0.869519788492888	0.785540413768732	0.690788838915697	0.593625337454669	0.499422059838409	0.413529844612951	0.337373295870876	0.27142999406754	0.215950063490108	0.170461542276817	0.133077745448261	0.103074068175627	0.079190589281971
kASA	0.999990506514275	0.999980044305517	0.999968225884512	0.999948270190029	0.999887434383545	0.997879852769599	0.98662115993346	0.957317481924597	0.906517646065028	0.835699342469554	0.750307957052245	0.658147910057554	0.564991047061727	0.476906805356806	0.396218957754763	0.324462736518572	0.262488680471357	0.210569388274654	0.166969101997623	0.131453196921631	0.102461641474055
MCC	0	1	2	3	4	5	6	7	8	9	10	11	12	13	14	15	16	17	18	19	20
MetaCache	0.995210083082841	0.982195693979937	0.936356924913773	0.844653319220574	0.726844537784163	0.605185126775003	0.492336856810001	0.394939984922903	0.316493901665082	0.252668503693482	0.199790191949795	0.158967830851132	0.126052702804948	0.102059154664433	0.081958713012152	0.064986463980493	0.052806738560463	0.044670850327993	0.035140157442679	0.029032016177455	0.022118007231981
Kraken2	0.999313497211294	0.998417152161512	0.986440584943633	0.917514133979567	0.808356902117853	0.687982793078651	0.573463443555966	0.473624031474998	0.386621062575338	0.313861375059718	0.252151442015861	0.202954269059158	0.159974773000566	0.126275239976353	0.098829674015613	0.075500570602023	0.059583867865584	0.046588753302846	0.035010731775078	0.028138162062432	0.019462370780831
Ganon	0.999552305301623	0.998663484099702	0.997833214225724	0.995843536418345	0.953097291741563	0.846770535624655	0.711966536724976	0.580827606746532	0.46703838651741	0.37304665167159	0.297488670627623	0.238474680585051	0.193703505061593	0.15887127495597	0.131351384985962	0.108317012668107	0.091670884597912	0.077012378648797	0.066263542705657	0.056501551701131	0.048300145524152
Clark	0.99972514156994	0.999704086862806	0.99957178720303	0.983544778855435	0.930468287955505	0.847113614791002	0.750853680250162	0.654267867625438	0.561673221211037	0.478028470098828	0.403155557744895	0.338684872276628	0.281822381652905	0.233980789856169	0.192837716722644	0.157873216311801	0.128670465746946	0.105289648807846	0.084553178666377	0.068846759610759	0.054673964615281
Kraken	0.999408359480838	0.998904955636884	0.997438311654452	0.983159942848195	0.935570811502515	0.858700906164872	0.766269261151663	0.672120001581157	0.580239774399521	0.497537902293572	0.421779102888753	0.355410426818259	0.298258735683441	0.24862557587099	0.206179674833911	0.169450723020649	0.139670554915168	0.114218401540979	0.092033848991838	0.075704936285142	0.059830463843657
Centrifuge	0.997795796053631	0.997285591386027	0.996710214135457	0.99597534757184	0.994268721422365	0.986949965506157	0.966794970103332	0.929635661057644	0.878861465580036	0.817988551877713	0.751284631383127	0.682581795136326	0.614708282498942	0.54854096610027	0.489045022808369	0.431296105126899	0	0	0	0	0
kASA_12	0.998013533314437	0.998203703121728	0.993482322632343	0.94152035453119	0.846322152824454	0.733730160518382	0.621344393933287	0.51980413765029	0.42993163591334	0.352447167538245	0.286520517951934	0.232325433574063	0.185561957732285	0.148408116452257	0.117324275208298	0.090797580748842	0.071954400227699	0.056730329971611	0.043823851628826	0.035068229162147	0.024753463789208
kASA_11	0.997468115662374	0.997791522117526	0.9976182675526	0.974347245134736	0.909797386059521	0.816575284318984	0.71424384484685	0.614702402492827	0.522517360512631	0.439552462637501	0.36663209767731	0.304297015449161	0.25008707236138	0.206326703547102	0.167811066262976	0.134751951962716	0.109155292017909	0.088455448896289	0.06944378455093	0.056666718749237	0.043666184755066
kASA_10	0.996532512200638	0.996955697987728	0.996998379245907	0.990521347475442	0.956458056587417	0.891690550315801	0.806855739408755	0.716229717637308	0.625557638119355	0.541122966395016	0.462665070290464	0.39397159948985	0.333390832238614	0.280888888351128	0.234463643410897	0.195246968284866	0.161778458845427	0.133804100533477	0.109402774122143	0.089857133013419	0.071917769927626
kASA_9	0.992613339717487	0.993695402500218	0.994491090989825	0.99409396621613	0.982299698126076	0.947938638880004	0.89006519171554	0.816379446810834	0.73546977433526	0.654681689192748	0.576277347269811	0.502951594688061	0.436797332215398	0.37648520623892	0.323092630143184	0.275984401456809	0.235739757351758	0.199639186006225	0.167665981640635	0.141300880507403	0.117980532064146
kASA_8	0.987000893120124	0.986490787023391	0.985921156885068	0.985913936643365	0.983819920104191	0.972358432936065	0.943485617820993	0.895325004737638	0.834638972149386	0.766530333690703	0.694248363753803	0.623039819883636	0.555083958282821	0.490328132858039	0.432787376880574	0.377420357062504	0.330530793809677	0.285841754102009	0.247728780827793	0.212417453451081	0.182090814413613
kASA_7	0.991881272898281	0.992035743493809	0.991926607174976	0.991442265926665	0.989733477619743	0.984947358290499	0.97041708886631	0.941149638131187	0.899272754533511	0.844640375085266	0.782558843690413	0.716773108628281	0.650919453618894	0.585239034679658	0.525647904438298	0.468509623115569	0.416200840252947	0.367564060466722	0.32439948698815	0.284248545609413	0.248304276461245
kASA_one	0.990860469030186	0.98988374590051	0.988473917818485	0.986321821125142	0.9813962129242	0.963187163032661	0.921911117858136	0.859810380265322	0.789173791458796	0.71369326163223	0.638776939464632	0.567695012185754	0.501327752448579	0.44001011457697	0.387087004416393	0.338442938201119	0.295877160370102	0.257674130052583	0.223854814524424	0.193473418445478	0.16650257793992
Max k=12
F1 Score	0	1	2	3	4	5	6	7	8	9	10	11	12	13	14	15	16	17	18	19	20
kASA_12	0.999992928317062	0.999987503459556	0.996280592693884	0.952281348291983	0.862235811831667	0.740394006867136	0.604490074550702	0.471506236217292	0.351820286974759	0.252676349998045	0.175636623778551	0.118796396727372	0.077952889025264	0.05049821941068	0.031983491604248	0.019786987279164	0.012175109290217	0.007469906122389	0.004403397447893	0.002641894439929	0.001554173035911
kASA_11	0.999993509551276	0.999987309714743	0.999970357034983	0.981075291698468	0.924159766038457	0.833147502003079	0.719487612269006	0.59667960055161	0.475856491310333	0.365437767587971	0.271699916273972	0.19634773003764	0.138058572850639	0.095383535621455	0.064425002967222	0.042675759826363	0.027907552530835	0.018140080215993	0.011490843077909	0.007239500003089	0.004490965874691
kASA_10	0.999993509551276	0.999988859673248	0.999977525603859	0.995133599461216	0.967143601319326	0.909099112302086	0.824795596627013	0.723079649708348	0.612567931496025	0.502277192187361	0.399320087979859	0.308405104823352	0.231798849715358	0.170924570006068	0.123012423427471	0.087160106990616	0.060713198134994	0.041919330923487	0.028283110737253	0.018957755252551	0.012594923987651
kASA_9	0.999993703296015	0.999989925270695	0.999981109884384	0.999580677600577	0.990558330171965	0.961958068589828	0.910017022733784	0.837506968692894	0.749631155203497	0.652370099161065	0.552521837457178	0.455988231566099	0.366486999114135	0.28867638012683	0.222256738529274	0.168102069233279	0.124730564005422	0.091633695186204	0.065902816615097	0.047155212857727	0.033262015580675
kASA_8	0.999992734572324	0.999990022144059	0.9999834348249	0.999969291459025	0.998730090625792	0.989983192014725	0.966656967680764	0.925678676485425	0.868167638741121	0.796337713395486	0.714208735784872	0.62688533429331	0.537804262047033	0.452322153231077	0.372553577532604	0.300926322052573	0.238705878459726	0.186950997977968	0.143664963112025	0.109055276032156	0.081850759280189
kASA_7	0.999992928317062	0.999991184612712	0.999984887911899	0.99997423195234	0.999891986241275	0.998573669255717	0.992060554891519	0.975731026027231	0.947189260024666	0.905432641808453	0.851236035028406	0.787172128642633	0.715078521725623	0.639061938770045	0.561106106039552	0.48397058202854	0.410584839472431	0.343245185887394	0.282297233900821	0.229028367714554	0.183200621885721
Sensitivity	0	1	2	3	4	5	6	7	8	9	10	11	12	13	14	15	16	17	18	19	20
kASA_12	0.999992250215735	0.999986437877536	0.992623174102391	0.908963477979182	0.757888408531427	0.587836248608429	0.433194147207927	0.308491981104476	0.213467226356086	0.144610974392	0.096274601205789	0.063150085809486	0.040557527229836	0.025903266417821	0.016251685093716	0.009992378087175	0.006124848249537	0.003748958138378	0.00220655732496	0.001322694429494	0.000777690851031
kASA_11	0.999992831449554	0.999986244132929	0.999969000862938	0.962914569865661	0.859096134911344	0.714082559226758	0.561931819722968	0.425226787749296	0.312232414480162	0.223580113588588	0.157211929862902	0.108864900723326	0.074148967128128	0.050080849624349	0.033284935930596	0.021803243052222	0.014151299813192	0.009153076451234	0.005778626637481	0.003632905119004	0.002250537350667
kASA_10	0.999992831449554	0.999987794089782	0.999976556902597	0.990375155431611	0.936492261646666	0.833474185662356	0.701955890552897	0.566359465218387	0.441574376423296	0.335397682117024	0.249492486002921	0.18233072436846	0.131100194248343	0.093452129776337	0.06553895680929	0.045566794034371	0.031307384730678	0.021408585288507	0.014344463186006	0.009569627355498	0.006337386083015
kASA_9	0.999993025194161	0.999988956557422	0.999980238050123	0.999208940771111	0.98142047345757	0.92689260387714	0.835115396225158	0.72065495751762	0.599699230872661	0.484210977026927	0.381801646596663	0.295384189742618	0.22438880357668	0.168705634906888	0.125032888146976	0.09177042659075	0.066516785838974	0.048018632031331	0.034075026436452	0.024147359047893	0.016912547946947
kASA_8	0.999992056471128	0.999989150302028	0.99998275673001	0.999968613373725	0.997579161140102	0.980416876395203	0.935877122520602	0.862159430886843	0.76755393946721	0.66204721401068	0.555833708229147	0.45681936454094	0.368004318179793	0.292386960677982	0.229003993851321	0.177163943198731	0.135561745049922	0.10313432274829	0.077403101541161	0.057678544373521	0.042675349524958
kASA_7	0.999992250215735	0.999990312769668	0.999984306686863	0.999973650733498	0.99988142830074	0.997636122054452	0.985743884354619	0.955504032406498	0.903800959190798	0.832117973415915	0.746115904998495	0.653760950929528	0.560558557951143	0.47276745183606	0.392412069979002	0.321028032132155	0.259567593037129	0.208032883884595	0.164908240616852	0.129696320828669	0.101068424007747
Precision	0	1	2	3	4	5	6	7	8	9	10	11	12	13	14	15	16	17	18	19	20
kASA_12	0.99999360641931	0.999988569043847	0.999965063204372	0.999934567555482	0.999904400760193	0.999889599734776	0.999860031410204	0.999849921507064	0.999839379150506	0.999840593474513	0.999808856964649	0.999763819619535	0.999813730453638	0.999813046371978	0.999821209340024	0.999748003411646	0.99977862112587	0.99979332437739	0.999912203687445	1	1
kASA_11	0.999994187653918	0.999988375298827	0.999971713210705	0.999934209824787	0.999886124636472	0.999863002364226	0.999819366278994	0.999803663520272	0.999794652018924	0.999781675656662	0.999778221061853	0.999686874527421	0.999759670016484	0.999733135311999	0.99977304073046	0.999724608455409	0.999698889999042	0.99978837322498	0.999865906805229	0.999626825887621	0.999827853331038
kASA_10	0.999994187653918	0.999989925258984	0.999978494306998	0.999937989930895	0.999869266849734	0.999817091976241	0.999747793399196	0.999716147804232	0.999680247170253	0.999670266974032	0.999623512681024	0.999562400424854	0.99958342381309	0.999597961623986	0.999580399329821	0.999528263798284	0.999579361495493	0.999547711874372	0.999729941397283	0.999554791055348	0.99963327424974
kASA_9	0.999994381398788	0.999990893985846	0.999981981720164	0.999952691128326	0.999867948520056	0.999780988781318	0.999678323105539	0.999586955645432	0.999524022033194	0.999471315253275	0.999394980416738	0.999343867719537	0.999331287216024	0.999311423597284	0.999293904506778	0.999223686014746	0.999237449939462	0.999217864932531	0.999289776762632	0.999270400718375	0.99905008240249
kASA_8	0.999993412674441	0.99999089398761	0.99998411292071	0.999969969545244	0.999883678885368	0.999738031796934	0.999530286971899	0.999301832795579	0.999138230196696	0.998970074570928	0.998798892474417	0.998674698386936	0.998536442272005	0.998500069141056	0.998383313497812	0.998347042472492	0.998203871306452	0.998106241714808	0.998103779948535	0.998149240920552	0.998019963480333
kASA_7	0.99999360641931	0.999992056457277	0.999985469137611	0.999974813171859	0.99990254440478	0.999512980269586	0.998458702287769	0.996832907523891	0.994953471954135	0.992914461466475	0.990834525662325	0.988993223126834	0.987205134460563	0.985821651362507	0.984206792328139	0.982810827162215	0.981798049068614	0.980578348241805	0.979669140116502	0.978259408209313	0.97779768811047
Max k=25
F1 Score	0	1	2	3	4	5	6	7	8	9	10	11	12	13	14	15	16	17	18	19	20
kASA_25	0.999996318838923	0.666883453155651	0.307856885148704	0.107792500838151	0.031636091137387	0.008509710638971	0.002116548755908	0.000476498180009	9.69E-05	1.70E-05	3.87E-06	7.75E-07	7.75E-07	0	0	0	0	0	0	0	0
kASA_24	0.99999641571193	0.718186033262745	0.372876520373977	0.150004095025378	0.050732216881898	0.015662301119167	0.00441535755697	0.001171468299003	0.000282439744735	6.39E-05	1.55E-05	3.87E-06	2.71E-06	3.87E-07	0	0	0	0	0	0	0
kASA_23	0.999996512584918	0.765555621060698	0.439874251344063	0.200071942232793	0.076960922295597	0.02681109251035	0.008611135600018	0.002578898465161	0.000757254586087	0.000199924447157	5.11E-05	1.63E-05	4.26E-06	1.16E-06	0	0	0	0	0	0	0
kASA_22	0.999996706330839	0.809736555575913	0.507739091315958	0.258097132345956	0.111468161558528	0.043479908978878	0.015600886733825	0.005337331855787	0.001751079228882	0.000527621079741	0.000151109375291	5.42E-05	1.78E-05	3.87E-06	7.75E-07	7.75E-07	0	0	0	0	0
kASA_21	0.999996706330839	0.850677744596737	0.575394945356341	0.322541215501	0.155106041206912	0.067129852412439	0.026780536161236	0.010169603260565	0.003729976612227	0.001303051677326	0.000442802112201	0.000156920818336	5.00E-05	1.36E-05	5.81E-06	1.55E-06	3.87E-07	0	0	0	0
kASA_20	0.999997093822455	0.889017199947996	0.642135705532706	0.392854740817224	0.208637761447518	0.099652178331229	0.043937778121383	0.01833604552567	0.007399912210975	0.002876451865283	0.001091735823167	0.00040600625823	0.00014491046548	4.07E-05	1.70E-05	3.49E-06	1.16E-06	1.16E-06	0	0	0
kASA_19	0.999997384440969	0.924771059223528	0.707590812130336	0.467979602498041	0.271882097518046	0.142697629898578	0.068911344648013	0.031540002601002	0.013852989763795	0.00591260365118	0.002447096486928	0.000991867730313	0.000388963509102	0.000134062280841	5.46E-05	1.39E-05	3.10E-06	1.94E-06	1.16E-06	0	0
kASA_18	0.999997578186552	0.958379942553358	0.770956004914801	0.546258617212682	0.344383734066733	0.197101460412515	0.104249356919059	0.052075867896537	0.024936655797274	0.01150425857132	0.005160792125357	0.002251487299533	0.000947349667304	0.000384702701907	0.000160020240817	5.27E-05	1.24E-05	6.97E-06	3.10E-06	3.87E-07	0
kASA_17	0.999997965677492	0.989942073946642	0.832103198712053	0.626398117414119	0.425366011703039	0.263942894285645	0.151797171212389	0.08236724510903	0.042764682193283	0.021507824659998	0.010412749711041	0.004931397984458	0.002277776487618	0.001022835648204	0.000462167807204	0.000182878184919	7.25E-05	2.98E-05	1.43E-05	6.59E-06	1.16E-06
kASA_16	0.999998159422849	0.99999447825571	0.888812079688051	0.706874854533142	0.513310419965594	0.343368234826645	0.213698394039984	0.125530134597352	0.070366006643043	0.038028112263555	0.020031252559386	0.010269705044742	0.005145756828012	0.002530199467025	0.001210171091084	0.000552794274337	0.000244863200122	0.000120501884537	4.34E-05	2.40E-05	9.30E-06
kASA_15	0.999998353168131	0.999996512585594	0.932006142114933	0.783838954569429	0.605670979661291	0.433950150553242	0.290847451004351	0.184332032292272	0.111226808841307	0.064730260585061	0.036726208442049	0.020232508141736	0.010828336736338	0.005684923554142	0.00293556555487	0.00148066175978	0.000725891230971	0.000368047010838	0.000179003993881	8.52E-05	4.30E-05
kASA_14	0.999998450040744	0.999996900077285	0.963224507808437	0.852325830508429	0.698171324959919	0.534118281556391	0.383816578960388	0.261398671829342	0.169869822539757	0.105876740379746	0.064492927805075	0.038175730827612	0.021826655347722	0.012398264797454	0.006852051261406	0.003708357127787	0.001987392791501	0.001082833258782	0.000546985131844	0.00029522319571	0.000144523032341
kASA_13	0.999998740658471	0.999997384441476	0.984319042040316	0.909020754284076	0.785599806130876	0.6384079206688	0.490074561459963	0.357897837918492	0.249267345593084	0.166944210346502	0.108655435749085	0.068893824215409	0.04229249499094	0.02564569435094	0.015207509811126	0.008830077429544	0.00505246200266	0.002917020460351	0.001605240844203	0.000910185243999	0.000499736185781
kASA_12	0.999998934403528	0.999998159422849	0.996300230122342	0.952304110681508	0.862259218522347	0.740417514353017	0.60451424927024	0.471521740546681	0.351829771798211	0.252679906343132	0.175647258441942	0.118804822783025	0.07795290353945	0.050502761391732	0.031983491604248	0.019787754588413	0.012177034939363	0.007471064247369	0.004403784083897	0.002641894439929	0.00155378584781
kASA_11	0.99999912814851	0.999998740658471	0.999983628550606	0.981085038662551	0.924172256789535	0.83315473533721	0.719497841999136	0.59668522406165	0.475861932527683	0.365436732346624	0.271700387574187	0.19635761716682	0.138060090493951	0.095389457288767	0.064419764984709	0.042676897482575	0.027906406288895	0.01813931226814	0.011490072552658	0.007239500003089	0.004490579255728
kASA_10	0.99999912814851	0.999998837531009	0.999988181562967	0.995145371185305	0.967153772837697	0.909106105217868	0.824809377701915	0.723085649068293	0.612581161719244	0.502278499816919	0.39933168476868	0.308409793849907	0.23180825767161	0.170928498253181	0.123007354746039	0.087161976113701	0.060714701020629	0.041917813467912	0.028280060074595	0.018957371437937	0.012592228650815
kASA_9	0.999999225020973	0.99999864378644	0.999989053418061	0.999585522616055	0.990566926928931	0.961951008040862	0.910009020178493	0.837497894752959	0.749622254701685	0.652358948845023	0.552516008452233	0.455979069946546	0.366474489068597	0.288668471468288	0.222243727955308	0.168094676093392	0.124732039882892	0.091626300750554	0.065895359416289	0.04715218608593	0.033266207006922
kASA_8	0.999999321893417	0.999998546914183	0.999991087741188	0.999969000832909	0.998743183109172	0.989982699987499	0.966649556691551	0.925668614278083	0.868132555658394	0.79630489950731	0.714158003448939	0.626851786737658	0.537785672350655	0.452280627349545	0.372528655711001	0.300890928881185	0.238692695444839	0.186915559626352	0.143647702215005	0.109027435623634	0.081841469289987
kASA_7	0.999999321893417	0.999998546914183	0.999991087742915	0.999973844462902	0.999917560799395	0.99883081603572	0.992950666560074	0.97758652225624	0.950035147193849	0.909326063317776	0.85601570454032	0.792449889961102	0.720728077361247	0.644653537496964	0.566546013951685	0.489144019798527	0.415201134291335	0.347426638062568	0.285823449432786	0.232129092517102	0.185725320578612
kASA_6	0.999999321893417	0.999998837531459	0.999990312764038	0.999972197635482	0.999931801858826	0.999788333053532	0.998600057695414	0.993875588497338	0.982487720596007	0.962109760518169	0.931833304240149	0.891831708271458	0.843114191213462	0.787474600267618	0.72602274547645	0.660771632673834	0.594106407328951	0.526733383732074	0.460444028058704	0.398216380636066	0.33929095850976
kASA_5	0.999999321893417	0.999998837531459	0.99998973152988	0.999970453933177	0.999927926964441	0.999788139308044	0.998590658343954	0.993857043805617	0.982454700678354	0.962063447311652	0.931783278270233	0.891764767866698	0.843037982895263	0.78740928125558	0.725955726396138	0.660711834058709	0.594045111442048	0.526681399871025	0.460397449851201	0.398168702571794	0.339252647400359
kASA_4	0.999999321893417	0.999998643786702	0.999988762806284	0.999967838382836	0.999911168054831	0.99958955185204	0.997426392271214	0.989897571061674	0.972696525440328	0.942524640261339	0.898605395884417	0.842384772762241	0.776659498663742	0.706035699731156	0.633451590029908	0.56220079514243	0.495602402330909	0.433488238090667	0.376988217791895	0.326742498367352	0.282001852469877
kASA_3	0.999999321893417	0.999998643786702	0.999988956551003	0.999967450893473	0.999901287075107	0.999427678210233	0.996008665812123	0.984940225890799	0.961935951108142	0.924557370900169	0.873341883935266	0.810656307266695	0.739736468381824	0.66544614010817	0.590070631780116	0.517072968477223	0.449172542477315	0.386391985249225	0.329798867664258	0.28029477955327	0.236901852206389
kASA_2	0.999998934404354	0.999998353170046	0.999987987829734	0.99996638530098	0.999894893520355	0.999276460556251	0.995019986701365	0.981709339578629	0.954874741181373	0.912563800123686	0.856109201487998	0.789072219776196	0.714941650871628	0.639108821308187	0.563150164833148	0.490942728501949	0.423998030004076	0.362957799308409	0.308086458968453	0.26049006157786	0.218914331880894
kASA_1	0.999998740659935	0.999998062553558	0.999987406600569	0.999966482183052	0.999893634210958	0.999228993263209	0.994671829572944	0.980586592909372	0.952493333489621	0.908498385186983	0.850057256380422	0.781310732891428	0.705762071719029	0.629034295507799	0.552777246863686	0.48078034127725	0.414209500693024	0.353742618208682	0.299664259906115	0.252814624772883	0.2120684313833
Sensitivity	0	1	2	3	4	5	6	7	8	9	10	11	12	13	14	15	16	17	18	19	20
kASA_25	0.999992637704948	0.500243924459753	0.181933160435646	0.056966532944139	0.016072277587973	0.004273037299324	0.001059395509078	0.00023830586616	4.84E-05	8.52E-06	1.94E-06	3.87E-07	3.87E-07	0	0	0	0	0	0	0	0
kASA_24	0.999992831449554	0.560289252947921	0.229163058173368	0.08108347408879	0.026026294243034	0.007892961529683	0.002212563407766	0.000586077435069	0.000141239818237	3.20E-05	7.75E-06	1.94E-06	1.36E-06	1.94E-07	0	0	0	0	0	0	0
kASA_23	0.999993025194161	0.620162342480791	0.281948001272515	0.111155543207566	0.040020467180245	0.013587696752492	0.004324185875476	0.001291114058612	0.00037877070597	1.00E-04	2.56E-05	8.14E-06	2.13E-06	5.81E-07	0	0	0	0	0	0	0
kASA_22	0.999993412683374	0.680300280890931	0.340248465833332	0.148169675326663	0.059023713177385	0.022223087614799	0.007861768648015	0.002675806762229	0.000876306855808	0.000263880154236	7.56E-05	2.71E-05	8.91E-06	1.94E-06	3.87E-07	3.87E-07	0	0	0	0	0
kASA_21	0.999993412683374	0.74015612715381	0.403898025238722	0.192279703663749	0.084073147113767	0.034730658185303	0.013572003439354	0.005110788978412	0.001868472986383	0.000651950601325	0.000221450085383	7.85E-05	2.50E-05	6.78E-06	2.91E-06	7.75E-07	1.94E-07	0	0	0	0
kASA_20	0.999994187661801	0.800208042958604	0.472901329359244	0.244442726575599	0.116468795299911	0.052438915231697	0.022462362203992	0.009252854923651	0.00371369661997	0.001440297405721	0.000546166046103	0.000203044347753	7.25E-05	2.03E-05	8.52E-06	1.74E-06	5.81E-07	5.81E-07	0	0	0
kASA_19	0.999994768895621	0.86006931407047	0.547498040273304	0.305465884093452	0.157328564116096	0.076830586228556	0.035685237862191	0.016022678968674	0.006974805838842	0.002965067459935	0.00122504714775	0.000496179937591	0.000194519585061	6.70E-05	2.73E-05	6.97E-06	1.55E-06	9.69E-07	5.81E-07	0	0
kASA_18	0.999995156384834	0.920087518313709	0.627282263030003	0.375760883506405	0.208009634531799	0.109324850419476	0.054991112934894	0.02673404329107	0.012625754780551	0.005785407698713	0.002587071732391	0.001127012376793	0.000473899307828	0.000192388394388	8.00E-05	2.63E-05	6.20E-06	3.49E-06	1.55E-06	1.94E-07	0
kASA_17	0.999995931363261	0.980086735585498	0.71248145379753	0.456026755355198	0.270136748818255	0.152036042696661	0.082132407389109	0.042952598057052	0.021849548013207	0.010870816133656	0.005233623059018	0.002471793691443	0.001140187010044	0.000511679506122	0.000231137315715	9.14E-05	3.62E-05	1.49E-05	7.17E-06	3.29E-06	5.81E-07
kASA_16	0.999996318852474	0.999990312769668	0.799878677127326	0.546643045324226	0.345271682249545	0.207269336389848	0.119631869747826	0.066968404517039	0.036466028626928	0.01938259793693	0.010116955869241	0.005161356320743	0.002579515692732	0.001266702238176	0.000605451895733	0.000276473553667	0.000122446591393	6.03E-05	2.17E-05	1.20E-05	4.65E-06
kASA_15	0.999996706341687	0.999993218938768	0.872675694390357	0.644523789319015	0.434384707815696	0.277099736236093	0.170170925366865	0.101523142599518	0.058888479441954	0.033447681400169	0.018706623004382	0.010219640510757	0.00544364221261	0.002850564397414	0.001469940330536	0.00074087937577	0.000363077392833	0.000184057376303	8.95E-05	4.26E-05	2.15E-05
kASA_14	0.999996900086294	0.999993993917194	0.929066224618972	0.742663376108268	0.536307739283308	0.364370444337756	0.237484776517534	0.150350852108154	0.092818778657249	0.055897643949337	0.03332097242743	0.019459320801157	0.011033755347836	0.006237801355205	0.003437804300123	0.001857623288412	0.000994684810462	0.00054170992015	0.000273567384568	0.000147633390255	7.23E-05
kASA_13	0.999997481320114	0.999994962640228	0.969132415526383	0.83323045494721	0.646918472657017	0.468875703922592	0.324573558433567	0.217953382722708	0.142380198991211	0.091074883452932	0.057448957014659	0.035675938121073	0.021603104873568	0.012989413407204	0.007662017958575	0.004434620301257	0.002532629497926	0.001460640589418	0.000803265139107	0.000455299825591	0.000249930542559
kASA_12	0.999997868809327	0.999996318852474	0.992641967329234	0.908983821162878	0.757907395502878	0.587854266856846	0.433211002988704	0.308501668334808	0.213472844949679	0.144612911838067	0.096280413543988	0.063154541935439	0.040557527229836	0.025905591353101	0.016251685093716	0.009992765576388	0.00612581697257	0.003749539372198	0.002206751069567	0.001322694429494	0.000777497106424
kASA_11	0.99999825629854	0.999997481320114	0.999981788006976	0.962922900883747	0.859106403375496	0.714087790331137	0.561939182018021	0.425230275152215	0.312235708138475	0.223579338610161	0.157212123607509	0.108870325572312	0.074149742106554	0.050083949538055	0.033282223506103	0.021803824286042	0.014150718579372	0.009152688962021	0.005778239148268	0.003632905119004	0.00225034360606
kASA_10	0.99999825629854	0.99999767506472	0.999986825366749	0.990385617640369	0.936501173898571	0.833479804255949	0.701966740250868	0.566363533855126	0.441583676164415	0.335398263350844	0.24949946080876	0.182333436792953	0.131105425352722	0.09345426096701	0.065536244384797	0.045567762757404	0.031308159709104	0.021407810310081	0.014342913229153	0.009569433610892	0.006336029870768
kASA_9	0.999998450043147	0.99999767506472	0.999987987834389	0.999212815663244	0.981428223241836	0.926885241582087	0.835107258951679	0.720645851521108	0.599691674833002	0.484202258519628	0.38179719047071	0.295377989915206	0.224380860047808	0.168700985036329	0.125025525851924	0.091766357954011	0.066517560817401	0.048014757139198	0.034071151544319	0.02414580909104	0.01691467913762
kASA_8	0.999998643787754	0.99999767506472	0.999990312769668	0.999968032139905	0.997591948284139	0.980416101416777	0.935869760225549	0.862149162422691	0.767522165351722	0.662019702276538	0.555793603095574	0.456794371486684	0.367991337291148	0.29236003017766	0.22898849428279	0.177143018781215	0.135554189010263	0.10311475454302	0.077393801800042	0.057663819783417	0.042670505909792
kASA_7	0.999998643787754	0.99999767506472	0.999990506514275	0.999973263244284	0.999907002588816	0.99789302740285	0.986628328483906	0.957320969327516	0.906516483597388	0.835696048811241	0.750305244627753	0.658144228910028	0.564987172169595	0.476903899187706	0.396216439074877	0.324459636604866	0.262485968046865	0.210567063339374	0.16696813327459	0.131452228198598	0.102461253984842
kASA_6	0.999998643787754	0.999998062553934	0.999989731535848	0.999971713287431	0.999931220664645	0.999783781018996	0.998294659972403	0.991588384158356	0.974243398249401	0.94181423224631	0.893074482789085	0.829720965142633	0.755398402846961	0.675455115768215	0.593586007299522	0.513789191143392	0.439213985880668	0.370621807815425	0.309084064622351	0.255989130152589	0.209623720849671
kASA_5	0.999998643787754	0.999998062553934	0.999989150302028	0.999969969585972	0.999927345772512	0.999783587274389	0.998285360231285	0.991569978420726	0.97421065541088	0.941768896008357	0.893026627871246	0.829658773123903	0.755330204745425	0.675399317321504	0.593531565065058	0.513742886182406	0.439168843387322	0.370585383829378	0.30905306548529	0.255958712249348	0.209600084007661
kASA_4	0.999998643787754	0.999997868809327	0.999988181578995	0.999967450906085	0.999910683736342	0.999589067689328	0.997425909156254	0.989897187487043	0.972695960076211	0.942522175038952	0.898579542041998	0.842239191666502	0.776124038397081	0.704549743346519	0.630278523371606	0.556450784801278	0.486406490909309	0.420359923230637	0.359676593752821	0.305443603463689	0.257274238128396
kASA_3	0.999998643787754	0.999997868809327	0.999988375323602	0.999967063416872	0.999900802761403	0.999427290942788	0.996008279869509	0.984939844237086	0.961935578368337	0.92455701264416	0.873341207114147	0.810655914615977	0.73973589510202	0.665446075644869	0.590068573966072	0.517062700017088	0.449133903484962	0.386294777769124	0.329574494220017	0.279855365776255	0.236145032562656
kASA_2	0.999998643787754	0.999997868809327	0.999987600345175	0.999966094693839	0.999894602933991	0.999276170149614	0.995019601141853	0.981708959176849	0.954874556179542	0.912563446515058	0.856108786821647	0.789071990458466	0.714941235323362	0.639108821308187	0.56314989206488	0.490942633384443	0.423997865709413	0.362957658666177	0.308086279898183	0.260490011109316	0.218914162227009
kASA_1	0.999998643787754	0.999997868809327	0.999987406600569	0.999966482183052	0.999893634210958	0.999228896465595	0.994671829572944	0.980586402926008	0.952493241219398	0.908498297178652	0.850057174033418	0.781310581516687	0.705762003350232	0.629034295507799	0.552777193314881	0.48078034127725	0.414209500693024	0.35374258394082	0.299664201847781	0.252814624772883	0.212068390296185
Specificity	0	1	2	3	4	5	6	7	8	9	10	11	12	13	14	15	16	17	18	19	20
kASA_25	0.999025822961498	0.999592881237641	0.999854600442015	0.999970920088403	1	1	1	1	1	1	1	1	1	1	1	1	1	1	1	1	1
kASA_24	0.998778643712923	0.999491101547051	0.99979644061882	0.999927300221007	1	1	1	1	1	1	1	1	1	1	1	1	1	1	1	1	1
kASA_23	0.998429684773758	0.99930208212167	0.999651041060835	0.999912760265209	0.999985460044201	0.999985460044201	1	1	1	1	1	1	1	1	1	1	1	1	1	1	1
kASA_22	0.998138885657788	0.999069442828894	0.999578341281842	0.99989822030941	0.999970920088403	0.999970920088403	0.999985460044201	1	1	1	1	1	1	1	1	1	1	1	1	1	1
kASA_21	0.99771722693963	0.99880772362452	0.999374781900663	0.999854600442015	0.999912760265209	0.999941840176806	0.999985460044201	1	1	1	1	1	1	1	1	1	1	1	1	1	1
kASA_20	0.997237408398278	0.998487844596952	0.999200302431081	0.999738280795626	0.99989822030941	0.999869140397813	0.999970920088403	0.999985460044201	1	0.999985460044201	1	1	1	1	1	1	1	1	1	1	1
kASA_19	0.996495870652553	0.998022566011399	0.998894963359311	0.99960742119344	0.999825520530418	0.999840060486216	0.999970920088403	0.999985460044201	0.999985460044201	0.999985460044201	1	1	1	1	1	1	1	1	1	1	1
kASA_18	0.995550773525648	0.997470047691055	0.99851692450855	0.999389321856462	0.999680120972432	0.999723740839828	0.999912760265209	0.999956380132604	0.999985460044201	0.999985460044201	1	1	1	1	1	1	1	1	1	1	1
kASA_17	0.994576596487147	0.996859369547516	0.998022566011399	0.999069442828894	0.999520181458648	0.999563801326044	0.99989822030941	0.999854600442015	0.999970920088403	0.999985460044201	1	1	1	1	1	1	1	1	1	1	1
kASA_16	0.993369780155868	0.995681633127835	0.997353728044667	0.99851692450855	0.999229382342678	0.999360241944864	0.999781900663022	0.999767360707224	0.999956380132604	0.999970920088403	0.999985460044201	1	1	1	1	1	1	1	1	1	1
kASA_15	0.99146504594626	0.994285797371176	0.996205071536583	0.997789926718623	0.998662324066535	0.999083982784692	0.999578341281842	0.999665581016634	0.999941840176806	0.99989822030941	0.999970920088403	1	1	1	1	0.999985460044201	1	1	1	1	1
kASA_14	0.989342212399674	0.992337443294172	0.994649296266139	0.9970193090613	0.997877166453414	0.998647784110736	0.999273002210073	0.999447481679656	0.99979644061882	0.999840060486216	0.999941840176806	0.999985460044201	0.999985460044201	0.999985460044201	1	0.999985460044201	1	1	1	1	1
kASA_13	0.986288821681982	0.989894730720019	0.992700942189136	0.995376294056066	0.996583110387344	0.997862626497616	0.998735023845528	0.999185762475282	0.999592881237641	0.999651041060835	0.999840060486216	0.999927300221007	0.999956380132604	0.999970920088403	0.999941840176806	0.999985460044201	1	1	1	1	1
kASA_12	0.982857392113528	0.986346981505176	0.990301849482377	0.993369780155868	0.9950418750727	0.996583110387344	0.997746306851227	0.99851692450855	0.999083982784692	0.99940386181226	0.999651041060835	0.999680120972432	0.999840060486216	0.999941840176806	0.99989822030941	0.999956380132604	0.999985460044201	0.999970920088403	0.999985460044201	1	1
kASA_11	0.975776433639642	0.981068977550308	0.985707223450041	0.989531231825055	0.992104804001396	0.994314877282773	0.995957892288008	0.997062928928696	0.998356984994765	0.998676864022333	0.999083982784692	0.999360241944864	0.999621961149238	0.999810980574619	0.999767360707224	0.999883680353612	0.999956380132604	0.999941840176806	0.999970920088403	0.999970920088403	1
kASA_10	0.944660928230778	0.95704897057113	0.967823077817843	0.976154472490403	0.982057694544609	0.986914039781319	0.990461788996161	0.99325346050948	0.995652553216238	0.996597650343143	0.997499127602652	0.998197045480982	0.999025822961498	0.999331162033267	0.999316622077469	0.99960742119344	0.999854600442015	0.999781900663022	0.999956380132604	0.999956380132604	0.999927300221007
kASA_9	0.687071071303943	0.754870885192509	0.810704315458881	0.854600442014656	0.891008491334186	0.919724904036292	0.940386181226009	0.955304175875305	0.969524252646272	0.977753867628242	0.983540770036059	0.988280795626381	0.991857624752821	0.994416656973363	0.995870652553216	0.997208328486681	0.998226125392579	0.998429684773758	0.998967663138304	0.999374781900663	0.999592881237641
kASA_8	0.026927998138886	0.059250319879028	0.117119343957194	0.199022914970339	0.293459927881819	0.40258229614982	0.50565604280563	0.601212632313598	0.686431313248808	0.753533209259044	0.811954751657555	0.855792718390136	0.890790391997208	0.918954286378969	0.939353844364313	0.954504478306386	0.967139699895312	0.976009072932418	0.981926834942422	0.98730661858788	0.991479585902059
kASA_7	0	0	0	1.45E-05	0.000901477259509	0.007589856926835	0.029821449342794	0.074720832848668	0.139903454693498	0.225601954170059	0.319166569733628	0.418140048854252	0.505626962894033	0.589275328603001	0.666976852390369	0.729905781086425	0.782671280679307	0.828515761312086	0.864153192974293	0.895908456438292	0.919870303594277
kASA_6	0	0	0	0	0	0	0.00069791787833	0.004914505059905	0.018000465278586	0.042805629870885	0.084375363498895	0.139947074560893	0.210480400139584	0.283500058159823	0.368922298476213	0.448717575898569	0.520006979178783	0.594117133883913	0.656682563685006	0.714071769221822	0.766052111201582
kASA_5	0	0	0	0	0	0	0.00069791787833	0.004914505059905	0.018000465278586	0.042805629870885	0.084375363498895	0.139947074560893	0.210480400139584	0.283500058159823	0.368922298476213	0.448717575898569	0.520006979178783	0.594117133883913	0.656682563685006	0.714071769221822	0.766052111201582
kASA_4	0	0	0	0	0	0	0	0	0	0	2.91E-05	0.000305339071769	0.001148656508084	0.004042107711993	0.010497848086542	0.021373735023846	0.036742468302896	0.060747935326277	0.092386879143888	0.130626962894033	0.17430499011283
kASA_3	0	0	0	0	0	0	0	0	0	0	0	0	0	0	0	1.45E-05	0.000159939513784	0.000436198673956	0.001424915668256	0.003242410143073	0.006426660462952
kASA_2	0	0	0	0	0	0	0	0	0	0	0	0	0	0	0	0	0	0	0	0	0
kASA_1	0	0	0	0	0	0	0	0	0	0	0	0	0	0	0	0	0	0	0	0	0
Precision	0	1	2	3	4	5	6	7	8	9	10	11	12	13	14	15	16	17	18	19	20
kASA_25	1	1	0.999998935079235	1	1	0.999954660863257	1	1	1	1	1	1	1	0	0	0	0	0	0	0	0
kASA_24	1	0.999998616826308	0.999999154556392	1	1	1	1	1	1	1	1	1	1	1	0	0	0	0	0	0	0
kASA_23	1	0.999999375181393	0.999999312836152	0.999998256998586	1	1	1	1	1	1	1	1	1	1	0	0	0	0	0	0	0
kASA_22	1	1	0.999997722321364	0.999998692415618	1	0.999991281908216	1	1	1	1	1	1	1	1	1	1	0	0	0	0	0
kASA_21	1	0.99999973823826	0.999999040627046	0.999998992382411	1	1	0.999985724890082	1	1	1	1	1	1	1	1	1	1	0	0	0	0
kASA_20	1	0.999999757882264	0.999999590306655	0.999997622214226	0.999998336513365	1	1	0.999979061538139	1	1	1	1	1	1	1	1	1	1	0	0	0
kASA_19	1	0.999999549467662	0.999998230639659	0.999997462968859	0.999995074164609	1	0.999994570764654	1	1	1	1	1	1	1	1	1	1	1	1	0	0
kASA_18	1	0.999998104856201	0.999996911374358	0.999997421976107	0.999994411503361	0.999992911282934	0.999985907404602	0.999985505986028	0.99996931056177	1	1	1	1	0.998993963782696	1	1	1	1	1	1	0
kASA_17	1	0.99999762783264	0.999997280714063	0.999996176332262	0.999995696762316	0.999991079745798	0.999985846619819	0.999981957681742	0.999973399067194	1	1	1	0.999830105334692	1	1	1	1	1	1	1	1
kASA_16	1	0.999998643776455	0.999995155673639	0.999992202684828	0.999992144148148	0.999989717877246	0.999991902532402	0.99998553483501	0.999968122918028	1	0.999980849882227	0.999962463871476	0.999924896733008	1	1	1	1	1	1	1	1
kASA_15	1	0.999999806254117	0.999992451643899	0.999988577285933	0.999983943509699	0.999984618116782	0.999987476333116	0.999984733203184	0.9999736804877	0.999988415199258	0.999979286417068	0.999981042294641	0.999964410278312	1	1	1	1	1	1	1	1
kASA_14	1	0.999999806254267	0.999990407393814	0.999984608429311	0.999974712691014	0.999970756020671	0.999973894471665	0.999961342995866	0.999960342060167	0.999951477509826	0.999976742563435	0.999950220523083	0.999894655523562	1	0.999943646097492	0.999895713838774	1	1	1	1	1
kASA_13	1	0.999999806254455	0.999989204678692	0.99997837589987	0.999964362145291	0.999968183763968	0.999954039234974	0.999950222576195	0.999934688012801	0.999925549656252	0.99994604346873	0.999918546433963	0.999928258198743	0.999970169734212	0.999949429821234	0.999868949851476	0.999923506463704	1	1	1	1
kASA_12	1	1	0.999985556832887	0.999960143627872	0.999934307155203	0.999923213916143	0.99990251354078	0.999887597410345	0.999869324936251	0.999859346429744	0.999871229696042	0.999840500582786	0.99981850572901	0.999910261587472	0.999821209340024	0.999786772117547	0.999936748893106	0.999948331094347	1	1	0.999750871948181
kASA_11	1	1	0.999985469101012	0.999945476501177	0.999901458015477	0.999873581968123	0.9998355676484	0.999815962266798	0.999808920200609	0.999781674900064	0.99978314868115	0.999742025932621	0.999777954253351	0.999798883805118	0.99969738587956	0.999751259250047	0.999657829544366	0.999746047869976	0.999798860207844	0.999626825887621	0.999741779996557
kASA_10	1	1	0.999989537762863	0.999951096035649	0.99988085055329	0.99982592325749	0.999766280482185	0.999726406680054	0.999703054807222	0.999675463042632	0.999656890104695	0.999579393689631	0.999629215458318	0.999622829195507	0.999541983830552	0.999553761155971	0.999604104936935	0.999511528824322	0.999635415963379	0.999534554285136	0.999419350895422
kASA_9	1	0.999999612510036	0.999990119004003	0.999958507712427	0.999877422872142	0.999774301132862	0.999670668966418	0.999578623075654	0.999513364867204	0.999456117043612	0.999387370811566	0.999326822675129	0.99930280818165	0.999285027347991	0.999238157766377	0.999183601141693	0.999252000244482	0.999137232451348	0.999193172649689	0.999206260122188	0.999175975096136
kASA_8	1	0.999999418765167	0.999991862713909	0.999969969527789	0.999897078085691	0.999737834078804	0.999522837581031	0.999292174985482	0.999099137042895	0.998929437913977	0.998729955367401	0.998623866617139	0.99850384474051	0.998409422780586	0.998319956617884	0.998232399602153	0.998152504675804	0.997918736992106	0.997983860893897	0.997894426264685	0.997906689079895
kASA_7	1	0.999999418765167	0.99999166897223	0.999974425682195	0.999928119232949	0.999770368935401	0.9993545545995	0.998728635158513	0.997942869574305	0.997184186130383	0.996398183525658	0.995624136477702	0.995005089083702	0.994447835795238	0.993748994732031	0.993317097127781	0.992836618473536	0.992526109302912	0.991906328877901	0.991503676771456	0.991272776348024
kASA_6	1	0.999999612510186	0.999990893992903	0.999972681984001	0.999932383053682	0.99979288512952	0.998905642329794	0.996173368591804	0.990872765335938	0.983299266234127	0.974108966850188	0.963993762082139	0.953877036255968	0.944036404106158	0.934528083533482	0.925548188631266	0.917763109953087	0.910067912320556	0.902309226385406	0.896074020471872	0.889526781772396
kASA_5	1	0.999999612510186	0.999990312758407	0.999970938280852	0.999928508157045	0.99979269138315	0.998896143247805	0.99615468385627	0.990839463609686	0.983251933025533	0.97405656390108	0.963921288623163	0.953790685965339	0.943957651693355	0.934440945789764	0.925463805121576	0.917667667566356	0.909977173880982	0.902215668840821	0.895963898686824	0.889425748890928
kASA_4	1	0.999999418765279	0.999989344034248	0.999968225859888	0.99991165237379	0.99959003601522	0.997426875386642	0.989897954636603	0.972697090805103	0.942527105496621	0.898631251214606	0.842530404194083	0.777195698285534	0.70752793738477	0.636656767242856	0.568070880197316	0.505152726628119	0.447463013036413	0.396050560236071	0.351234434777339	0.311988239448549
kASA_3	1	0.999999418765279	0.99998953777908	0.999967838370374	0.99990177138928	0.999428065477978	0.996009051755037	0.984940607544808	0.961936323848236	0.924557729156455	0.873342560757434	0.810656699917794	0.739737041662517	0.665446204571482	0.590072689608513	0.517083237345214	0.449211188118467	0.386489241664352	0.330023546822324	0.280735575387867	0.237663538499697
kASA_2	0.999999225021123	0.999998837531234	0.999988375314593	0.99996667590829	0.999895184106888	0.999276750963057	0.995020372261176	0.981709719980703	0.954874926183276	0.91256415373259	0.856109616154751	0.789072449094059	0.714942066420378	0.639108821308187	0.56315043760168	0.490942823619492	0.423998194298867	0.36295793995075	0.30808663803893	0.260490112046424	0.218914501535041
kASA_1	0.999998837532135	0.999998256297865	0.999987406600569	0.999966482183052	0.999893634210958	0.999229090060842	0.994671829572944	0.98058678289281	0.952493425759862	0.908498473195332	0.850057338727443	0.781310884266227	0.70576214008784	0.629034295507799	0.552777300412502	0.48078034127725	0.414209500693024	0.353742652476551	0.299664317964472	0.252814624772883	0.212068472470431
Shrink via percentage
F1 Score	0	1	2	3	4	5	6	7	8	9	10	11	12	13	14	15	16	17	18	19	20
kASA-10	0.999919886550831	0.999854594545949	0.999738444629019	0.998541576877498	0.992014306936496	0.97445068319946	0.942758284337165	0.897268388970662	0.840362975273475	0.773567916146667	0.699929778671359	0.622502103662119	0.543466000166229	0.467080248720347	0.394571482236005	0.327433849945683	0.26793435680393	0.216202597148051	0.171928049118911	0.135414889402089	0.104900465127106
kASA-20	0.999978978695926	0.999959604214297	0.999927345730283	0.9997946305976	0.998275823648809	0.991263617423192	0.973652175363116	0.942927078673612	0.898932916158291	0.842589670266603	0.776267872351245	0.703497787556085	0.625362677727563	0.547052809430878	0.470333829911002	0.396956958562914	0.329511526733902	0.269855733151965	0.217649650438835	0.173183119689521	0.135956941231214
kASA-30	0.99998924716704	0.999979172436628	0.999961057311432	0.999907390024201	0.9991263539431	0.994475018023418	0.981180581325495	0.955440158648439	0.916640523632053	0.865334952422722	0.802989268447719	0.732827812683382	0.656786537503016	0.578696746504394	0.501301314732253	0.426508601532986	0.357004218179448	0.294337173454486	0.238877217429582	0.191665390344475	0.151167714493588
kASA-40	0.999992540827586	0.99998517852467	0.999974038207621	0.999944201520857	0.999546912304717	0.996277295772702	0.985555330660117	0.963090368619316	0.927699337808511	0.879454186529886	0.819483646158436	0.751205481769732	0.675961664637981	0.598626852412281	0.520628351753992	0.4450346035707	0.373819413302522	0.309896188995421	0.252502134858629	0.203059952865576	0.161090203457603
kASA-50	0.999991765848634	0.999985372269446	0.999975200675937	0.999949626372996	0.99974037609042	0.997423524836061	0.988533246965662	0.968614991100511	0.935858464418142	0.890221303520529	0.832336739889167	0.765410458180122	0.691180051283493	0.6138881024163	0.535952432644428	0.45950971905191	0.387375833143514	0.322046430053285	0.263375001399631	0.212509413255207	0.168913353677489
kASA-60	0.999992734572324	0.999985953503772	0.999977525612568	0.999959313608958	0.999783001626131	0.997746491330839	0.989491281212807	0.970590074964376	0.938850737538623	0.893937605669646	0.837191287903857	0.770834381153249	0.697270139159581	0.620351684081154	0.542418556271406	0.465639747815257	0.393304428030612	0.32734267090024	0.268057758673892	0.216559092609504	0.172386185968641
kASA-70	0.99999215333811	0.99998169111871	0.999969582079078	0.999948270159961	0.999814292934151	0.998074719652202	0.99049908809039	0.97249990192547	0.941977457553411	0.898296679571347	0.842297503630087	0.77684987061956	0.703621256322987	0.626985917563159	0.549004102732568	0.47212829342067	0.399190531953087	0.332927013934598	0.272974088081143	0.22074596424284	0.176103351556828
kASA-80	0.999993703296015	0.999987503461977	0.99997946305976	0.999962219779747	0.999866604964601	0.998367382402756	0.991436011275608	0.974420451757432	0.944821446219934	0.902141492712772	0.847177270137392	0.782187739305782	0.709610803209016	0.633116272492293	0.55507105188823	0.477893196403918	0.404752813251504	0.337904532534127	0.277389917213988	0.224737550863316	0.179452477254283
kASA-90	0.999993897040753	0.999987309717201	0.999979075570322	0.999962994758624	0.999885301770654	0.998588062441753	0.992175413339709	0.975958850276276	0.947342027504857	0.90565827100185	0.851490410057814	0.78719381435519	0.714999524668704	0.638780255468028	0.560749899094844	0.48345928980677	0.409892054837659	0.342628489845177	0.281604928268876	0.22843555165736	0.18261439300712
kASA-100	0.99999118461442	0.999980916139608	0.999968807100201	0.999948851394119	0.9998979923875	0.998817629021361	0.992943452073385	0.977583062168942	0.950036365467466	0.909329551317829	0.856018799118134	0.792454229877692	0.720732842252539	0.644657297071361	0.566549536910833	0.489148621684297	0.415205424812975	0.347430363043056	0.285825107735801	0.23213080316744	0.185726022956883
Fixed k
F1 Score	0	1	2	3	4	5	6	7	8	9	10	11	12	13	14	15	16	17	18	19	20
Clark	0.999882480086769	0.999793328672813	0.999536735875872	0.986053763705958	0.939555427351375	0.860223625592972	0.756889189518237	0.641044483159821	0.523226117673045	0.412542230099894	0.314932568690678	0.233852365757889	0.168977690083405	0.119858504019872	0.083090180590701	0.056866419387537	0.038122449863914	0.025536944908276	0.016639460675815	0.010806873527669	0.006950566413241
Kraken	0.999999321893417	0.999998934403528	0.999998837531009	0.991865481903837	0.955167372221955	0.886219675721026	0.791603980980074	0.681718316521398	0.566334640356217	0.454684075183283	0.353579897053966	0.267020284331165	0.196334229149729	0.141468749971869	0.099742432007352	0.069030200432103	0.047113539013015	0.031831617352516	0.021078097772223	0.013830825401126	0.009016341588734
kASA_1010	0.993739527543584	0.993733872215904	0.993691866032439	0.98423286929987	0.948390678155588	0.883523472253539	0.794891626327873	0.691552195774901	0.581693055178084	0.473937792594694	0.374723661732686	0.288176158620476	0.215721045295613	0.158551211963348	0.113929743531851	0.080530599329909	0.055993953683316	0.038594454834993	0.026019659383176	0.01743562072081	0.011584501766275
Different alphabets
F1 Score	0	1	2	3	4	5	6	7	8	9	10	11	12	13	14	15	16	17	18	19	20
kASA_a16	0.999985178527542	0.999973553838137	0.999957763651204	0.999930542524879	0.999842871480108	0.99839797168205	0.991460192607296	0.974340366691681	0.944690783881915	0.901940707314901	0.846812557574338	0.781954696032453	0.709472395643272	0.633153355637071	0.555405865131236	0.478445256206791	0.405411389771979	0.338724090934011	0.278185305743814	0.225523587302185	0.180230966558541
kASA_sta	0.99999118461442	0.999980916139608	0.999968807100201	0.999948851394119	0.9998979923875	0.998817629021361	0.992943452073385	0.97758286432297	0.950036365467466	0.909329551317829	0.856018799118134	0.792454229877692	0.720732842252539	0.644657297071361	0.566549536910833	0.489148621684297	0.415205424812975	0.347430363043056	0.285825107735801	0.23213080316744	0.185726022956883
kASA_a27	0.999997578190775	0.999992540826141	0.999988181572126	0.999978300591444	0.999935385491418	0.998906447441603	0.993180750189624	0.978042658361357	0.950781948921036	0.910344413226303	0.857217916460085	0.793833249429743	0.722200514123569	0.646136996317906	0.568044409575164	0.490514399743318	0.41644078857949	0.348511431964042	0.286808860646141	0.232987838986748	0.186411895337912
Kaiju vs kASA
Sensitivity	0	5	10	15	20
kASA	0.412312942983834	0.392838762613037	0.36355102824622	0.31840141754827	0.251817499388988
kASA_threshold=1 (k-mer score)	0.39568852344541	0.365995076987535	0.306831639956705	0.202945427883105	0.103015606996962
Kaiju	0.335896791313152	0.275558814287211	0.19269438916239	0.098741140323313	0.041137355539262
Precision	0	5	10	15	20
kASA	0.417872244356991	0.398195796704274	0.368587528903023	0.323535557802494	0.265802158242891
kASA_threshold=1 (k-mer score)	0.840476909145789	0.877388291127321	0.907087656932054	0.926844241546271	0.935487041605103
Kaiju	0.737940247091802	0.683853967871615	0.656868515250969	0.643393322511697	0.636747344442853
