# Supplementary material for: Taxonomic analysis of metagenomic data with kASA
Source: Nucleic Acids Res. 2021 Mar 30;49(12):e68. doi: 10.1093/nar/gkab200 (PMC8266618; doi:10.1093/nar/gkab200)
Supplement: gkab200_Supplemental_Files [file gkab200_supplemental_files.zip › Suppl_C.ods]

## Sheet: Sheet1
Resource usage and execution times for both benchmarks
Robustness	Max memory: 40GB, Number of Cores: 8, all in RAM (except input files), for kASA, identify_multiple was used, Intel® Xeon® Processor E5-2690
Tool	Index size in GB	RAM Build in GB	RAM Identify in GB	Time Build in s	Time Identify in s
Kraken2	0.76	1.28	0.85	149	394
Clark	3.97	31.31	31.31	1462	3224
KrakenUniq	13.05	28.95	13.51	1826	759
Kraken	12.94	28.95	13.06	1747	640
Centrifuge	0.43	3.7	0.61	298	831
MetaCache	0.74	2.29	1.62	33	111
Ganon	0.47	1.29	0.66	50	669
kASA (shrink)	5.97	11.04	34.04	114	673
kASA (shrink, one)					248
kASA_50p (shrink)	3.42	5.53	34.1	89	700
kASA_128	18.5	18.44	33.83	211	See below
k from 1 to 25 for kASA_128 index	Time identify in s	Reason
1	5091	Traversal of almost the entire search space + full for loop over k
2	4203	From here on: reduction of search space saves time
3	3365
4	2438
5	1239
6	1023
7	774	Search space now limited by trie, only binary search in index necessary to find start
8	691	From here on: fewer iterations over k
9	638
10	585
11	542
12	522
13	478
14	447
15	421
16	403
17	363
18	345
19	319
20	291
21	269
22	247
23	225
24	219
25	178	Almost equivalent to a hash-table with two hash functions
CAMI	Max memory: 100GB, Number of cores: 8, all in RAM (except input files), input were 10 files of size ~9.33GB, for kASA identify_multiple was used and only the profiles were calculated
Tool	Index size in GB	RAM Build in GB	RAM Identify in GB	Zeit Build in s	Zeit Identify in s
Kraken2	2.34	2.41	2.39	749	733
Clark	8.74	92.34	92.41	1853	2399
Kraken	23.4	39.48	23.56	2634	1705
Centrifuge	1.33	31.8	1.42	1561	1816
MetaCache	3.23	7.4	5.25	136	938
kASA (shrink)	17.3	69.7	92.61	556	3721
kASA_128 (k=10→25)	58.4	89.12	92.31	1131	4958
kASA_128_one					1778
Times for CAMI Benchmark on different platforms	Details: index is from kASA (shrink), fastq is sample_0.fastq (size ~ 9.33GB), jsonl output was calculated
Platform	Settings	Time in s	Time in s for –one
Cluster	RAM, m=40, n=4	913
	m=40, n=4	1543
	m=10, n=4	3883	1473
	m=5, n=4	8113
Desktop, 4.5 GHz 4-core CPU, External SSD USB 3.1 Gen 2	m=10, n=4	907
	m=5, n=4	1625
Desktop, SSD USB 3.0	m=5, n=4	2956	410
Desktop, External HDD	m=5, n=4	21213
Laptop, 2.3 GHz 2-core CPU, External SSD	m=5, n=4	3148
Amdahl’s law on CAMI data
Mode	Number of cores	Time in s
identify (one file)	1	2403
	2	1572	Speedup	Value per core
	4	913	1	1	m=40
	6	804	1.52863	1.3083645443196	sample_0
	8	564	2.63198	1.5197669579692	kASA identify -c CAMI2/snakemakePipeline/index/kASA/index_content.txt -d CAMI2/snakemakePipeline/index/kASA/index_s -i CAMI2/snakemakePipeline/fastqs/sample_0.fq -q CAMI2/snakemakePipeline/results/kASA_0.jsonl -n 4 -m 40 -r --jsonl
	10	543	2.98881	2.00749063670412
	12	543	4.26064	1.87765293383271
	14	481	4.42541	2.25967540574282
	16	418	4.42541	2.71161048689139
	18	378	4.99584	2.80233042030795
	20	382	5.74880	2.78318768206408
	22	371	6.35714	2.8314606741573
	24	368	6.29058	3.17935913441531
	26	359	6.47709	3.39658759883479
	28	344	6.52989	3.67540574282147
	30	325	6.69359	3.8843112775697
	32	288	6.98547	4.00832292967124
	34	314	7.39385	4.05742821473159
	36	292	8.34375	3.83520599250936
	38	303	7.65287	4.44277985851019
	40	292	8.22945	4.37453183520599
identify_multiple (all files)	2	12032	7.93069	4.79151061173533
	5	7625	8.22945	4.86059092800666
	10	4621
	20	2672
	30	2104
	40	1721
Memory scaling on CAMI data
Mode	Amount of RAM	Time in s
Cluster, identify, Infiniband, single threaded, three frames	5	4356
	10	3309
	15	2998
	20	2795
Cluster, RAM mode, single threaded, six	20	5783	Larger numbers due to overhead while loading the index into memory every time + Index has size of 17 GB leaving less available for input
	25	4733
	30	4307
	35	4133
	40	3937
	45	3869
	50	3796
Cluster, RAM mode, two threads, six	20	3095
	25	2645
	30	2518
	35	2521
	40	2390
	45	2361
	50	2430
Cluster, multiple, RAM mode, one thread per file(10), three	20	4198
	25	3752
	30	4189
	35	3779
	40	3561
