# Supplementary material for: Taxonomic analysis of metagenomic data with kASA
Source: Nucleic Acids Res. 2021 Mar 30;49(12):e68. doi: 10.1093/nar/gkab200 (PMC8266618; doi:10.1093/nar/gkab200)
Supplement: gkab200_Supplemental_Files [file gkab200_supplemental_files.zip › Suppl_E.ods]

## Sheet: Phylum
Results from human saliva data set
kASA	Rel. freq. k=12 unique	Rel. freq. 12 n-u	Kraken2	Rel. freq.	Reads	Log Odd Difference w. u	Log Odd Difference w. n-u	Pearson u	Pearson n-u
Abditibacteriota	2.99E-07	9.60E-07	Abditibacteriota	4.17E-07	6	0.480648483970336	1.20311447859731	0.974843306326907	0.991939800483775
Acidobacteria	1.98E-05	3.52E-05	Acidobacteria	1.58E-05	227	0.326219784435594	1.15802798247969
Actinobacteria	0.0399979228827	0.0452228314079	Actinobacteria	0.0437813880555	629719	0.130392612905225	0.046733627469426
Aquificae	6.99E-06	1.99E-05	Aquificae	1.04E-05	149	0.567660420560388	0.944353552573761
Armatimonadetes	2.37E-06	5.02E-06	Armatimonadetes	8.34E-07	12	1.50812759389849	2.59003375230882
Bacteroidetes	0.546274572794	0.381343841625	Bacteroidetes	0.434473260509	6249141	0.330358882441187	0.188174987994114
Balneolaeota	3.29E-06	1.30E-05	Balneolaeota	3.55E-06	51	0.10867926787329	1.87469693068669
Caldiserica	4.13E-07	7.94E-07	Caldiserica	2.09E-07	3	0.983857095120866	1.92844526524241
Calditrichaeota	8.27E-07	2.26E-06	Calditrichaeota	8.34E-07	12	0.012095150940362	1.44048492542408
candidate division NC10	2.27E-07	7.39E-07	candidate division NC10	3.48E-07	5	0.614133656138251	1.08710525948579
Candidatus Atribacteria	5.63E-07	9.47E-07	Candidatus Atribacteria	2.09E-07	3	1.43293700252029	2.18315191384549
Candidatus Cloacimonetes	7.35E-07	1.48E-06	Candidatus Cloacimonetes	2.09E-07	3	1.8164634886462	2.82961200858484
Candidatus Korarchaeota	1.18E-07	1.21E-07	Candidatus Korarchaeota	6.95E-08	1	0.765510683942641	0.804206458552915
Candidatus Kryptonia	1.26E-05	0.002050866548	Candidatus Kryptonia	5.20E-05	748	2.04893194098758	5.30144203936503
Candidatus Melainabacteria	5.26E-07	6.81E-07	Candidatus Melainabacteria	4.17E-07	6	0.334671812497831	0.708033690782863
Candidatus Saccharibacteria	0.003765053	0.0013858842	Candidatus Saccharibacteria	0.00279526377125	40205	0.429685746168517	1.0121777118592
Candidatus Tectomicrobia	5.93E-07	1.34E-06	Candidatus Tectomicrobia	2.22E-06	32	1.90691337063076	0.730157014385177
Chlamydiae	7.49E-06	2.06E-05	Chlamydiae	1.05E-05	151	0.486214656657538	0.969806413002141
Chlorobi	7.36E-06	2.48E-05	Chlorobi	9.66E-06	139	0.393312406762831	1.35814816704289
Chloroflexi	3.09E-05	5.35E-05	Chloroflexi	2.51E-05	361	0.300053829097446	1.09065348986233
Chrysiogenetes	7.16E-07	3.02E-06	Chrysiogenetes	1.11E-06	16	0.635450445033267	1.44109643122311
Coprothermobacterota	1.05E-06	1.97E-06	Coprothermobacterota	9.04E-07	13	0.209631682963756	1.12468002080988
Crenarchaeota	4.85E-06	5.89E-06	Crenarchaeota	7.65E-06	110	0.657606268359269	0.377565639055864
Cyanobacteria	9.58E-05	0.000275086792	Cyanobacteria	0.000241391762562	3472	1.33373722970742	0.188510426548967
Deferribacteres	3.69E-06	7.92E-06	Deferribacteres	3.96E-06	57	0.104084871650312	0.998791841669574
Deinococcus-Thermus	4.54E-05	7.20E-05	Deinococcus-Thermus	2.50E-05	359	0.864475392857793	1.5293444485142
Dictyoglomi	5.98E-07	2.29E-06	Dictyoglomi	1.18E-06	17	0.983148824495247	0.95207869802452
Elusimicrobia	2.61E-06	5.02E-06	Elusimicrobia	5.14E-06	74	0.978093214653975	0.036453905559518
Euryarchaeota	0.00021475786443	0.000229282206296	Euryarchaeota	0.0001111709183	1599	0.949931527465204	1.04434496095034
Fibrobacteres	9.91E-06	6.87E-05	Fibrobacteres	2.13E-05	306	1.10158024584256	1.69061570444464
Firmicutes	0.253798445448	0.297913861443	Firmicutes	0.281391323162	4047324	0.148894610567276	0.082317408322824
Fusobacteria	0.016838094354	0.01004102317	Fusobacteria	0.00905427685438	130230	0.895057545149294	0.149234959990595
Gemmatimonadetes	3.34E-06	4.74E-06	Gemmatimonadetes	2.71E-06	39	0.299537236641222	0.8059915235846
Ignavibacteriae	1.73E-06	4.23E-06	Ignavibacteriae	7.65E-07	11	1.18055151225431	2.46613195124873
Kiritimatiellaeota	1.14E-06	1.21E-06	Kiritimatiellaeota	2.09E-07	3	2.45064300323208	2.53146637247208
Lentisphaerae	1.68E-06	3.57E-06	Lentisphaerae	2.71E-06	39	0.68650285481799	0.397971534780931
Nitrospinae	4.66E-07	9.67E-07	Nitrospinae	6.95E-08	1	2.74413830845247	3.79830915670734
Nitrospirae	5.45E-06	1.73E-05	Nitrospirae	3.13E-06	45	0.799678351392693	2.4659061868537
Planctomycetes	4.92E-05	5.66E-05	Planctomycetes	3.01E-05	433	0.709970183252232	0.911352349441401
Proteobacteria	0.136725793353	0.259012293425	Proteobacteria	0.217269480948	3125043	0.66820010525995	0.253535035114024
Rhodothermaeota	2.61E-05	1.70E-05	Rhodothermaeota	1.95E-06	28	3.74362392201968	3.12405090407748
Spirochaetes	0.00020117743524	0.000640923833	Spirochaetes	0.00029576052936	4254	0.555961034283496	1.11572338721232
Synergistetes	1.07E-05	3.16E-05	Synergistetes	5.63E-06	81	0.927851150374157	2.4870164341901
Tenericutes	4.16E-05	0.000111273330358	Tenericutes	0.000112630949122	1620	1.43844220603277	0.017495457131267
Thaumarchaeota	9.55E-07	1.21E-05	Thaumarchaeota	1.12E-05	161	3.55132921443034	0.112429894593479
Thermodesulfobacteria	1.70E-06	7.16E-06	Thermodesulfobacteria	2.99E-06	43	0.815509932176029	1.26029952287376
Thermotogae	7.06E-06	4.06E-05	Thermotogae	1.92E-05	276	1.44321137559436	1.08178613609705
Verrucomicrobia	5.66E-05	7.56E-05	Verrucomicrobia	4.41E-05	635	0.359607547542669	0.775938084660367
Viruses	0.00145201102016	0.000949387472674	Viruses	0.00126967061288	18262	0.193598131659982	0.419385352766861
						46.4069158143574	63.0883833984645

## Sheet: Genus
Best results on genus level (sorted)
kASA	Rel. freq. k=12 unique	Rel. freq. 12 n-u	Kraken2	Rel. freq.	Centrifuge	Rel. Freq.	Kraken2_minikraken	Rel. freq.	kASA_bacteriaOnly_Laptop	Rel. freq. k=12 unique	Rel. freq. 12 n-u
Prevotella	0.43555657774	0.278975073	Prevotella	0.30776198	Prevotella	0.341196906891902	Prevotella	0.0513	Prevotella	0.33890704881	0.229297045
Streptococcus	0.0990055155476	0.165081539221	Streptococcus	0.13498576	Streptococcus	0.178461817467774	Streptococcus	0.031	Streptococcus	0.13180408723611	0.195578515838
Neisseria	0.0486547666173	0.1523116822	Neisseria	0.11507838	Neisseria	0.090810370528804	Neisseria	0.0269	Neisseria	0.090932658113	0.187499981074
Veillonella	0.0781125731447	0.0775970647823	Veillonella	0.07696949	Veillonella	0.069136675344893	Veillonella	0.0058	Veillonella	0.0954126779339	0.0839494689459
Porphyromonas	0.091942934816	0.0664689096	Porphyromonas	0.06808951	Porphyromonas	0.00255388623742	Porphyromonas	0.0002	Porphyromonas	0.0917656372101	0.05163548962
Haemophilus	0.039417456077	0.0506776329	Haemophilus	0.04507345	Haemophilus	0.038084351164622	Haemophilus	0.0102	Haemophilus	0.05809894404	0.057262960204
Actinomyces	0.0221796516377	0.01739322656	Actinomyces	0.02131012	Actinomyces	0.010807538639689	Actinomyces	0.0016	Actinomyces	0.014111546304	0.0113166273481
Campylobacter	0.0283562047473	0.01626164303	Campylobacter	0.01364044	Campylobacter	0.010628934756308	Campylobacter	0.0027	Campylobacter	0.03378557015389	0.019252615315
									PCC	0.978694354751572	0.955265211567574
Unsorted further information
Rothia	0.003412066907	0.0111616892645	Rothia	0.00894338	Rothia	0.012482234885401	Rothia	0.0022	Pseudomonas	0.01898551571735	Rothia	0.0135819812762
Selenomonas	0.009696446	0.0085468308	Selenomonas	0.01226933	Selenomonas	0.015376356413203	Selenomonas	0.0026	Fusobacterium	0.0104113091068	Pseudomonas	0.012315052483398
Fusobacterium	0.013962113476	0.00836455919	Fusobacterium	0.00661672	Fusobacterium	0.014461728519426	Fusobacterium	0.0023	Selenomonas	0.00957615635269	Fusobacterium	0.009367082122
Oribacterium	0.01829979661	0.00793744271	Oribacterium	0.01039180	Oribacterium	1.21793233278E-05	Capnocytophaga	0.0022	Capnocytophaga	0.00862928304	Selenomonas	0.006876788894
Capnocytophaga	0.011257386668	0.00732579351	Capnocytophaga	0.00841708	Capnocytophaga	0.010589253735143	Staphylococcus	0.0007	Oribacterium	0.00841296974	Bacteroides	0.006692389232
Pseudomonas	0.00179451581578	0.00561424389179	Pseudomonas	0.00037189	Pseudomonas	0.002481203178851	Mogibacterium	0.0007	Rothia	0.007828802925	Capnocytophaga	0.00615243486
Bacteroides	0.0013309270989	0.0044390687	Clostridioides	0.00579528	Cyprinus	0.029582083413907	Aggregatibacter	0.0005	Gemella	0.005783845784	Escherichia	0.0046416117458
Clostridium	0.00024486197627	0.00397240552	Gemella	0.00457539	Aggregatibacter	0.004542180414752	Bacteroides	0.0003	Micrococcus	0.00442715952435	Oribacterium	0.0042422056
Gemella	0.00770486948	0.0036560601	Megasphaera	0.00451727	Bacteroides	0.003266415940236	Streptomyces	0.0003	Schaalia	0.00435480449599	Gemella	0.00337582768
Micrococcus	9.99E-06	0.0030873439589	Solobacterium	0.00390975	Streptomyces	0.002645506179356	Tannerella	0.0002	Escherichia	0.00434493135977	Aggregatibacter	0.003254405
Mesorhizobium	0.00011346584254	0.002894530337	Abiotrophia	0.00340563	Homo	0.002353909606005	Gemella	0.0002	Abiotrophia	0.00326951	Schaalia	0.0031160036539
Megasphaera	0.006315393187	0.0026248206	Granulicatella	0.00302025	Solanum	0.001997409025759	Leptotrichia	0.0002	Granulicatella	0.00272828239	Acinetobacter	0.0025367760639
Escherichia	0.00065171015551	0.0024732839792	Atopobium	0.00276266	Eikenella	0.00184363524671	Negativicoccus	0.0001	Aggregatibacter	0.002661083	Clostridium	0.0021473319724
Granulicatella	0.00272392835	0.0024526808	Kingella	0.00271142	Bacillus	0.001748872253592	Lachnoanaerobaculum	0.0001	Megasphaera	0.002620486623	Micrococcus	0.0021004880526
Kingella	0.0054750755	0.0023916543	Lautropia	0.00265461	Clostridium	0.001636665326417	Parvimonas	0.0001	Lautropia	0.0023410636	Enterococcus	0.00205124176
Enterococcus	0.00105489588379	0.00216799598	Corynebacterium	0.00252766	Mus	0.001613563900234	Cutibacterium	0.0001	Corynebacterium	0.00231355487577	Klebsiella	0.001974687312616
Aggregatibacter	0.002918235	0.00213184	Mogibacterium	0.00250917	Tannerella	0.00160421332297	Pseudopropionibacterium	0.0001	Kingella	0.00227495975	Eikenella	0.0019643593
Abiotrophia	0.00523425	0.002116994	Leptotrichia	0.00237637	Burkholderia	0.00158731942287	Atopobium	0.0001	Leptotrichia	0.0020955507	Mesorhizobium	0.00190167681285
Atopobium	0.003256050702	0.00209401495	Aggregatibacter	0.00228801	Leptotrichia	0.001440381780141	Eikenella	0.0001	Acinetobacter	0.00207403419016	Parabacteroides	0.001791453245
Morococcus	0.000223724	0.00196995	Peptostreptococcus	0.00204043	Lactobacillus	0.001433388491262	Cupriavidus	0.0001	Solobacterium	0.00200466	Streptomyces	0.001771452562913
Candidatus Kryptonium	6.22E-06	0.00168272	Alloprevotella	0.00142235	Oryzias	0.00140682970878	Pasteurella	0.0001	Bacteroides	0.00195827296318	Granulicatella	0.00171446722
Eikenella	0.00059100433995	0.0016383755	Lachnoanaerobaculum	0.00122371	Staphylococcus	0.001183280193505	Roseolovirus	0.0001	Mogibacterium	0.001525947686	Kingella	0.0016443024
Solobacterium	0.00433003155	0.0016342681	Escherichia	0.00112812	Ralstonia	0.001181865820473			Alloprevotella	0.0015230533	Abiotrophia	0.001598678
Streptomyces	0.0011955427621	0.00161059068347	Bacteroides	0.00098434	Ovis	0.00116732920876			Klebsiella	0.00141897746706	Corynebacterium	0.0015297939518
Leptotrichia	0.0028490055	0.0015975741	Klebsiella	0.00080093	Schistosoma	0.001161828869192			Lachnoanaerobaculum	0.001319815	Megasphaera	0.001492675876
Corynebacterium	0.00321872547254	0.00150517314908	Stomatobaculum	0.00074350	Actinobacillus	0.001152714020766			Streptomyces	0.00126321264543	Leptotrichia	0.00143962952
Staphylococcus	0.00093767503654	0.00141693873078	Pepy6virus	0.00072508	Atopobium	0.001132755645765			Enterococcus	0.00121067744671	Staphylococcus	0.00140695370281
Mogibacterium	0.0031507617	0.0013910005	Mycobacterium	0.00070387	Corynebacterium	0.001102582354423			Eikenella	0.00101017043	Phocaeicola	0.0013704419
Bacillus	0.00025423840122	0.00133813129108	Cardiobacterium	0.00070019	Drosophila	0.001102268049305			Mesorhizobium	0.00094873855763	Rodentibacter	0.0012155294
Rodentibacter	8.39E-05	0.0013240398	Sulfuritalea	0.00066626	Pepy6virus	0.001069580317019			Atopobium	0.00088105426	Alloprevotella	0.0011938483
Alloprevotella	0.001857285	0.001191909	Eikenella	0.00064276	Vibrio	0.00104757895875			Cutibacterium	0.0008642261177	Shigella	0.0011887107228
Acinetobacter	0.00014405642797	0.00119125149477	Streptomyces	0.00062552	Xanthomonas	0.000952423084234			Cardiobacterium	0.0007909475	Burkholderia	0.0011545496776
Lautropia	0.0029619	0.00109125	Salmonella	0.00058652	Clostridioides	0.000921149724979			Peptostreptococcus	0.00076308063	Lautropia	0.0011085197
Lactobacillus	0.00038438285238	0.00106765422	Staphylococcus	0.00058603	Shigella	0.000911956300274			Lancefieldella	0.0007084558	Bacillus	0.00110069460972
Mycobacterium	0.00087762511323	0.001054692724	Bacillus	0.00056893	Pasteurella	0.000883668839641			Staphylococcus	0.0006394686033	Morococcus	0.000992232
Lachnoanaerobaculum	0.001630435	0.001039314	Alteromonas	0.00055092	Escherichia	0.000881625856373			Tannerella	0.000632655	Solobacterium	0.000957459
Enterobacter	4.66E-05	0.000987907910226	Acinetobacter	0.00051178	Enterococcus	0.000818607680187			Parabacteroides	0.0005308193582	Enterobacter	0.00088849971678
Peptostreptococcus	0.001804396	0.0009657058	Clostridium	0.00050482	Parabacteroides	0.000812635882942			Pseudopropionibacterium	0.0005287477	Salmonella	0.000867935297223
Clostridioides	0.00076782979	0.00085065284	Tannerella	0.00045595	Danio	0.000796920627036			Burkholderia	0.00052053826538	Lachnoanaerobaculum	0.0008266668
Parabacteroides	0.0001304343828	0.0007931577	Isoptericola	0.00045532	Phicbkvirus	0.000771933370144			Parvimonas	0.00041180416	Mogibacterium	0.000782817504
Porphyrobacter	7.52E-05	0.000767443667	Enterococcus	0.00040610	Mannheimia	0.000760854114729			Morococcus	0.000394645	Vibrio	0.00075492097831
Isoptericola	0.000668609277	0.00064988571	Pseudopropionibacterium	0.00030765	Lupinus	0.0007118225163			Clostridium	0.0003897516639	Pasteurella	0.000674921742
Xylanimonas	0.000496234	0.000645883	Lactobacillus	0.00029180	Rattus	0.000680627733325			Mycobacterium	0.00037638097754	Flavobacterium	0.00065334008416
Shigella	1.36E-05	0.0006370606166	root	0.00027748	Eimeria	0.000679449089132			Xylanimonas	0.000371656125	Actinobacillus	0.000641116706
Cardiobacterium	0.001248804	0.000506704	Sanguibacter	0.00027004	Apteryx	0.000673398715608			Isoptericola	0.0003689011658	Mycobacterium	0.0006091821038
Vibrio	7.70E-05	0.00050063306844	Viruses	0.00026267	Fusarium	0.000653440340606			Phocaeicola	0.00035462491	Blautia	0.00054026678
Sanguibacter	0.000355887743	0.00049418044	Francisella	0.00026155	Plasmodium	0.000650375865704			Blautia	0.0003517081605	Tannerella	0.000533719
Tannerella	0.00066798419	0.0004897251	Catonella	0.00026030	Acinetobacter	0.000641968203794			Lactobacillus	0.00027496695274	Paenibacillus	0.0005053884558
Actinobacillus	5.18E-05	0.000450671	Homo	0.00024807	Roseolovirus	0.000640396678204			Sanguibacter	0.00027474751	Cutibacterium	0.00050056315
Paenibacillus	9.66E-05	0.00044403597	Paenibacillus	0.00024362	Oryza	0.000621459794836			Stomatobaculum	0.000270494	Mannheimia	0.000496871949
Leptospira	8.42E-06	0.000440605839	Parvimonas	0.00023312	Bradyrhizobium	0.000609359047788			Alistipes	0.000246576095	Alistipes	0.000494999793
Burkholderia	0.00017444094934	0.0004004982296	Roseolovirus	0.00019690	Paenibacillus	0.000600322775641			Kytococcus	0.000230341096	Peptostreptococcus	0.00048676514
Viruses	0.0005577393503	0.000388362933111	Chryseobacterium	0.00019349	Mogibacterium	0.000585236129971			Bacillus	0.00019286962724	Atopobium	0.00048644542
Kytococcus	0.000346937712	0.00037653866	Trueperella	0.00018966	Wasmannia	0.000567163585678			Rhodococcus	0.00018602263308	Citrobacter	0.000467589369116
Anaerosalibacter	1.89E-06	0.00036803674	Flavobacterium	0.00018626	Cucumis	0.00052119646215			Cellulomonas	0.000172344298	Cardiobacterium	0.0004209564
Candidatus Kryptobacter	6.22E-06	0.000367388	Alistipes	0.00018299	Pandoraea	0.000520332123075			Enterobacter	0.0001699281903	Lactobacillus	0.0004170027343
Flavobacterium	5.17E-05	0.00036071305732	Xylanimonas	0.00018174	Cutibacterium	0.000519310631441			Pasteurella	0.0001652827	Candidatus Kryptonium	0.000412319
Klebsiella	7.23E-05	0.000353445468512	Dialister	0.00017597	Glaesserella	0.000518367716087			Salmonella	0.00016130546421	Candidatus Hakubanella	0.000407333
Alistipes	0.00017423919	0.00034818056	Kytococcus	0.00015511	Kingella	0.00049597347642			Trueperella	0.000160198814	Lancefieldella	0.0003748587
Pasteurella	5.07E-05	0.0003353287651	Treponema	0.00015240	Zea	0.000488037272187			Dysosmobacter	0.000144956787	Lactococcus	0.000363915283
Bergeriella	1.34E-05	0.000326698	Butyrivibrio	0.00014364	Micromonospora	0.000474600728386			Catonella	0.000142289	Chryseobacterium	0.0003512794051
Propionibacterium	1.71E-05	0.00031906961	Vibrio	0.00012953	Odoribacter	0.000458571167361			Faecalibacterium	0.000137563979	Xylanimonas	0.00031628863
Chryseobacterium	6.34E-05	0.00031090966	Weissella	0.00011958	Macaca	0.00045212791244			Candidatus Saccharimonas	0.000136103	Isoptericola	0.0002995480873
Psychrobacter	6.88E-06	0.000305312220929	Nocardia	0.00011173	Mycobacterium	0.000443877403089			Treponema	0.00013541532976	Ruminococcus	0.000288640711
Salmonella	9.74E-05	0.000280153868089	Peptoanaerobacter	0.00010123	Serratia	0.00044018431795			Gardnerella	0.000133176045	Dysgonomonas	0.000286212304
Cellulomonas	0.000191574389	0.00027631581	Leptospira	0.00009970	Bibersteinia	0.000413625535468			Rodentibacter	0.00013209098	Avibacterium	0.000285506
Microbacterium	9.73E-05	0.000255523515	Cellulomonas	0.00009657	Spirometra	0.000412525467554			Enterocloster	0.0001311749	Clostridioides	0.00027376989
Pseudopropionibacterium	0.000678586	0.000253262	Microbacterium	0.00009629	Klebsiella	0.000411818281039			Lactiplantibacillus	0.0001260146838	Glaesserella	0.0002678847
Stomatobaculum	0.000647481	0.000251417	Methylobacterium	0.00009337	Bifidobacterium	0.00041150397592			Dialister	0.0001205832537	Pseudopropionibacterium	0.0002656799802
Trueperella	0.000354881293	0.00025001771	Nocardioides	0.00009087	Enterobacter	0.000399874686549			Actinomadura	0.00011887351519	Serratia	0.000257079468
Butyrivibrio	9.43E-05	0.00024807289	Parabacteroides	0.00008892	Trichobilharzia	0.000399481805152			Microbacterium	0.00011204236476	Sanguibacter	0.000255501147
Lachnoclostridium	9.56E-05	0.0002460101	Arthrobacter	0.00008684	Vigna	0.00039130987208			Mycolicibacterium	0.00011086458994	Aeromonas	0.000255132361704
Parvimonas	0.00042057736	0.0002424216	Lachnoclostridium	0.00008468	Rhodococcus	0.000389109736253			Centipeda	0.000109147	Pseudoalteromonas	0.000247740478381
Mannheimia	2.95E-05	0.0002407185	Rhodococcus	0.00007801	Gemella	0.000383295091568			Paenibacillus	0.00010832370962	Parvimonas	0.00024287947
Faecalibacterium	0.000327542479	0.00023079011	Mesorhizobium	0.00007523	Aeromonas	0.000383059362729			Flavobacterium	0.00010255396225	Enterocloster	0.0002359475
Rhodococcus	0.00013725930969	0.00022736690281	Centipeda	0.00007523	Saccharomycopsis	0.000376066073851			Actinobacillus	9.710703E-05	Bifidobacterium	0.0002255621901
Xanthomonas	5.38E-05	0.00021529407	Paraburkholderia	0.00007467	Bordetella	0.000375908921291			Clostridioides	9.441013E-05	Kytococcus	0.000222689627
Bifidobacterium	6.70E-05	0.0002129781291	Eubacterium	0.00006980	Pseudoalteromonas	0.000370644310563			Dysgonomonas	9.34626E-05	Paraburkholderia	0.0002218263715
Lactococcus	5.41E-05	0.00020406615	Bradyrhizobium	0.00006897	Pan	0.00035767922444			Amycolatopsis	9.08555768E-05	Pedobacter	0.000218298288
Mudcatvirus	0.000399899	0.000197461	Nocardiopsis	0.00006494	Odobenus	0.000357286343042			Nocardioides	9.0598882E-05	Rhodococcus	0.000216059789398
Serratia	2.19E-05	0.000186841431205	Mycoplasma	0.00006278	Yersinia	0.000356579156526			Butyrivibrio	9.00456669999999E-05	Cellulomonas	0.0002148870151
Arthrobacter	7.14E-05	0.00017563666306	Leucobacter	0.00006007	Pseudopropionibacterium	0.00034919298625			Bradyrhizobium	8.89234800899999E-05	Sphingobacterium	0.0002128328987
Pseudoalteromonas	1.48E-05	0.0001725045739	Rodentibacter	0.00005951	Lactococcus	0.000348014342057			Micromonospora	8.66314682800001E-05	Listeria	0.000211174103
Dysgonomonas	3.21E-05	0.0001710998	Burkholderia	0.00005722	Shewanella	0.000347857189498			Methylobacterium	8.558605709E-05	Pantoea	0.0002110073973
Gallibacterium	1.64E-05	0.0001708759	Arcobacter	0.00005576	Vitis	0.000343064036446			Eubacterium	8.34554739E-05	Microbacterium	0.0002053862335
Citrobacter	7.73E-06	0.000170842115094	Bifidobacterium	0.00005506	Edwardsiella	0.000334734950816			Odoribacter	8.325427E-05	Shewanella	0.0002010510235
Pantoea	4.08E-05	0.00016972247	Pedobacter	0.00005437	Triticum	0.000330963289398			Nocardia	8.230149358E-05	Helicobacter	0.0001947427063
Helicobacter	3.41E-05	0.0001667350129	Helicobacter	0.00005381	Mycoplasma	0.000327427356819			Olsenella	7.7942384E-05	Faecalibacterium	0.000189235314
Anaplasma	9.46E-07	0.00016655654	Morococcus	0.00005319	Citrobacter	0.000326170136346			Sphingomonas	7.685724244E-05	Chromobacterium	0.00018220308
Cobetia	3.67E-06	0.000163558392	Desulfovibrio	0.00005214	Aspergillus	0.00032562010239			Bifidobacterium	7.52136047E-05	Gallibacterium	0.000181988071
Aeromonas	2.71E-05	0.00016009837906	Moraxella	0.00005166	Flavobacterium	0.00031886254235			Anaerotruncus	7.463673038E-05	Lachnoclostridium	0.000180210137
Methylobacterium	0.00012361404269	0.000159595691	Gordonia	0.00004992	Clavibacter	0.000312969321385			Anaeroglobus	7.41814E-05	Xanthomonas	0.0001783703423
Eubacterium	8.27E-05	0.00015354401	Candidatus Kryptonium	0.00004929	Caenorhabditis	0.00031045488044			Stenotrophomonas	7.417088547E-05	Eubacterium	0.0001770656501
Blautia	4.75E-05	0.00015019301	Pantoea	0.00004818	Arthrobacter	0.000308333320892			Xanthomonas	7.394853371E-05	Snodgrassella	0.00017546608
Bordetella	5.96E-05	0.0001485541	Blautia	0.00004811	Strongyloides	0.000300004235261			Lachnoclostridium	7.231286E-05	Arthrobacter	0.000173489596008
Pedobacter	2.32E-05	0.00014506469	Micromonospora	0.00004804	Larimichthys	0.000299297048746			Gordonia	7.230233658E-05	Butyrivibrio	0.00017320418
Shewanella	1.17E-05	0.00014387847	Peptoniphilus	0.00004735	Thermotoga	0.000292539488706			Mannheimia	7.210643E-05	Odoribacter	0.000172501497
Peptoniphilus	3.12E-05	0.00014374804	Shewanella	0.00004582	Histophilus	0.000288296369611			Ruminococcus	7.12304310799999E-05	Lactiplantibacillus	0.000171547916
Roseolovirus	0.00039257769967	0.0001427006502	Mycolicibacterium	0.00004554	Echinostoma	0.000288139217052			Coprococcus	7.03490605E-05	Nonomuraea	0.0001713469544
Cronobacter	6.02E-05	0.00014148547	Lysinibacillus	0.00004491	Alistipes	0.000288139217052			Roseburia	6.84328434E-05	Rhizobium	0.00016222642369
Nocardia	0.00012122238105	0.0001413382603	Anaerococcus	0.00004436	Mycolicibacterium	0.0002868034203			Pantoea	6.499211288E-05	Yersinia	0.000162158275
Avibacterium	1.12E-05	0.0001402946	Sphingomonas	0.00004401	Protopolystoma	0.000283267487721			Paraprevotella	6.45395E-05	Bordetella	0.0001572332064
Treponema	0.0001742785219	0.000139897049	Ruminococcus	0.00004345	Rhizobium	0.000281381657012			Vibrio	6.42219509100001E-05	Actinomadura	0.00015076714758
Bradyrhizobium	9.24E-05	0.00013895650188	Ottowia	0.00004345	Glycine	0.000274859825811			Glaesserella	6.361852E-05	Methylobacterium	0.00014895698001
Catonella	0.000323577	0.000134628	Bordetella	0.00004220	Gossypium	0.000274074063015			Nonomuraea	6.331677369E-05	Halomonas	0.000148317403039
Photobacterium	3.00E-05	0.0001334204998	Stenotrophomonas	0.00004165	Lachnoclostridium	0.000268730876007			Arthrobacter	5.902914529E-05	Treponema	0.0001480472788
Dialister	0.00025157078	0.00012946353	Gardnerella	0.00004067	T4virus	0.000266687892739			Chryseobacterium	5.635333239E-05	Histophilus	0.000147306
Paraburkholderia	3.65E-05	0.0001271065	Frankia	0.00004067	Sus	0.000264409180632			Rhizobium	5.607543692E-05	Proteus	0.000144562322
Chromobacterium	1.18E-05	0.0001261166	Pandoraea	0.00004067	Pantoea	0.000263544841558			Helicobacter	5.481564355E-05	Photobacterium	0.00014422834464
Ruminiclostridium	2.16E-05	0.00012489597	Prevotellamassilia	0.00004039	Angiostrongylus	0.000261737587128			Peptoniphilus	5.382575469E-05	Anaplasma	0.0001441236884
Homo	0.000228721	0.000124377	Rhizobium	0.00003900	Kosakonia	0.000260951824333			Luteimonas	5.31932432E-05	Mycolicibacterium	0.00014373397673
Olsenella	5.23E-05	0.00012246517	Rhodopseudomonas	0.00003900	Nippostrongylus	0.000254980027088			Bordetella	5.28650308E-05	Ligilactobacillus	0.0001433173487
Rhizobium	5.05E-05	0.000122329183	Slackia	0.00003886	Listeria	0.000254351416852			Paraburkholderia	5.24574132800001E-05	Paraprevotella	0.0001426408
Centipeda	8.28E-05	0.000122246	Halomonas	0.00003789	Microbacterium	0.000250265450316			Shimia	5.05279656E-05	Stenotrophomonas	0.000140551634543
Pepy6virus	4.18E-05	0.0001170991	Pseudoalteromonas	0.00003727	Cupriavidus	0.000248536772167			Lactococcus	4.90590283E-05	Peptoniphilus	0.0001405335043
Mycolicibacterium	9.13E-05	0.000116055156	Simonsiella	0.00003650	Paraburkholderia	0.000240914873052			Ottowia	4.8095717E-05	Mucilaginibacter	0.0001390631224
Sphingobacterium	1.98E-05	0.00011579854	Cronobacter	0.00003636	Moraxella	0.000240286262816			Muribaculum	4.792628E-05	Hymenobacter	0.0001389548192
Achromobacter	2.92E-05	0.00011572485	Hymenobacter	0.00003504	Dicrocoelium	0.000238086126989			Moraxella	4.67114657E-05	Sphingomonas	0.000138874162188
Listeria	3.39E-05	0.0001149293	Paraprevotella	0.00003497	Arabidopsis	0.000237378940473			Cupriavidus	4.59200613E-05	Nocardioides	0.00013855343678
Elizabethkingia	8.71E-06	0.00011487404	Barnesiella	0.00003469	Polaribacter	0.00023620029628			Listeria	4.572684532E-05	Butyricimonas	0.000137562464
Sphingomonas	6.83E-05	0.00011388163198	Aquimarina	0.00003455	Parvimonas	0.000234078736732			Hungatella	4.5610466E-05	Achromobacter	0.00013725104785
Halomonas	2.99E-05	0.000113599836432	Chryseolinea	0.00003435	Medicago	0.000228421244606			Lachnospira	4.5531062E-05	Bradyrhizobium	0.00013596539449
Anaerococcus	2.99E-05	0.00011194753	Curtobacterium	0.00003435	Hymenobacter	0.000227478329251			Pedobacter	4.523459468E-05	Stomatobaculum	0.000134738
Paraprevotella	4.18E-05	0.0001072088	Listeria	0.00003393	Gardnerella	0.000226928295295			Massilimicrobiota	4.3874204E-05	Olsenella	0.000134183784
Amycolatopsis	7.76E-05	9.89E-05	Faecalibacterium	0.00003365	Achromobacter	0.000226692566456			Serratia	4.274667217E-05	Micromonospora	0.00013221146339
Stenotrophomonas	6.84E-05	9.86E-05	Brevundimonas	0.00003337	Chenopodium	0.000224885312027			Simonsiella	4.26144E-05	Limosilactobacillus	0.0001313520855
Micromonospora	7.87E-05	9.72E-05	Actinobacillus	0.00003323	Methylobacterium	0.000222292294802			Pseudoleptotrichia	4.25932E-05	Cupriavidus	0.0001289036632
Peptoanaerobacter	0.0001391318	9.53E-05	Sphingobacterium	0.00003254	Brassica	0.000221192226889			Kosakonia	4.236294367E-05	Chitinophaga	0.0001288192427
Yersinia	1.64E-05	9.31E-05	Amycolatopsis	0.00003247	Barnesiella	0.000217734870589			Sphingobacterium	4.23496896E-05	Roseburia	0.000124887857
Massiliomicrobiota	5.07E-05	9.28E-05	Aeromonas	0.00003247	Chryseobacterium	0.000214356090569			Pseudonocardia	4.234705879E-05	Centipeda	0.000121588
Leuconostoc	2.05E-05	9.19E-05	Bulleidia	0.00003191	Halomonas	0.000212313107301			Kribbella	4.2204143E-05	Muribaculum	0.0001212263
Francisella	5.76E-05	9.16E-05	Achromobacter	0.00003184	Gorilla	0.000212155954742			Prevotellamassilia	4.11428E-05	Trueperella	0.0001155131978
Basfia	4.11E-06	9.07E-05	Olsenella	0.00003184	Blautia	0.000211370191947			Pauljensenia	4.00206E-05	Moraxella	0.000114878501147
Barnesiella	1.52E-05	9.04E-05	Halorubrum	0.00003129	Acanthochromis	0.000211055886829			Peptoanaerobacter	3.95521606E-05	Nocardia	0.00011427348827
Ruminococcus	4.26E-05	9.00E-05	Ruminiclostridium	0.00003080	Aerococcus	0.00020744137797			Curtobacterium	3.93192341E-05	Anaerococcus	0.0001129509336
Snodgrassella	1.63E-05	8.93E-05	Sinomonas	0.00002983	Diphyllobothrium	0.0002057912761			Microbispora	3.92689498E-05	Lacticaseibacillus	0.000110725918
Lysinibacillus	1.27E-05	8.91E-05	Blastococcus	0.00002927	Alteromonas	0.000201548157005			Chitinophaga	3.9030748E-05	Gardnerella	0.00011035046
Kosakonia	8.34E-06	8.88E-05	Pasteurella	0.00002920	Ursus	0.000201155275607			Hymenobacter	3.835848779E-05	Providencia	0.000110256197627
Acidovorax	2.07E-05	8.79E-05	Lactococcus	0.00002892	Theobroma	0.000199819478855			Slackia	3.7156886E-05	Bergeriella	0.000109128
Simonsiella	6.49E-05	8.69E-05	Cohnella	0.00002864	Stenotrophomonas	0.000199583750017			Kocuria	3.65799266E-05	Cronobacter	0.000107617801455
Moraxella	6.14E-05	8.63E-05	Legionella	0.00002823	Lysinibacillus	0.000198562258383			Mediterraneibacter	3.6521662E-05	Coprococcus	0.00010585605
Gilliamella	9.10E-06	8.63E-05	Myxococcus	0.00002816	Schistocephalus	0.000197697919308			Subdoligranulum	3.5942109E-05	Dialister	0.000105280236
Aerococcus	1.55E-05	8.44E-05	Comamonas	0.00002795	Pediococcus	0.000195890664879			Comamonas	3.583352459E-05	Leuconostoc	0.000102294087
Nocardioides	7.42E-05	8.33E-05	Formosa	0.00002795	Pectobacterium	0.00019054747787			Actinoplanes	3.57118068E-05	Amycolatopsis	0.0001018764642
Cutibacterium	4.07E-05	8.32E-05	Photobacterium	0.00002767	Nicotiana	0.000188818799721			Variovorax	3.55847302E-05	Aerococcus	0.0001017302374
Gordonia	5.18E-05	8.25E-05	Cp1virus	0.00002725	Culicoides	0.000188504494602			Mitsuokella	3.467693E-05	Massilia	0.0001009010606
Cupriavidus	5.14E-05	8.10E-05	Carnobacterium	0.00002698	Chromobacterium	0.000185754324819			Nocardiopsis	3.461606849E-05	Carnobacterium	0.00010013406
Carnobacterium	1.23E-05	8.09E-05	Hartmannibacter	0.00002677	Megasphaera	0.00018394707039			Ligilactobacillus	3.3591816E-05	Collinsella	9.9802546E-05
Sinorhizobium	1.39E-05	8.02E-05	Romboutsia	0.00002670	Eubacterium	0.00018394707039			Photobacterium	3.322654547E-05	Bibersteinia	9.87993E-05
Variovorax	3.31E-05	7.97E-05	Thermobispora	0.00002663	Nocardia	0.000183632765271			Anaerococcus	3.290633469E-05	Variovorax	9.87278910000001E-05
Necropsobacter	1.15E-05	7.91E-05	Algoriphagus	0.00002649	Treponema	0.000181746934563			Eisenbergiella	3.259397E-05	Elizabethkingia	9.711156E-05
Gardnerella	8.43E-05	7.91E-05	Mitsuokella	0.00002600	Toxoplasma	0.000181196900606			Duncaniella	3.208053E-05	Basfia	9.6802E-05
Janthinobacterium	1.10E-05	7.67E-05	Tenacibaculum	0.00002559	Ruminiclostridium	0.00018041113781			Limosilactobacillus	3.20646615E-05	Kocuria	9.6591991E-05
Glaesserella	1.92E-05	7.67E-05	Mediterranea	0.00002503	Hymenolepis	0.000179625375015			Dorea	3.10695326E-05	Gordonia	9.6041019E-05
Butyricimonas	1.09E-05	7.21E-05	Azoarcus	0.00002461	Elizabethkingia	0.000179546798736			Barnesiella	3.10245075E-05	Duncaniella	9.602949E-05
Hymenobacter	1.86E-05	7.20E-05	Polaribacter	0.00002406	Canis	0.000178368154543			Dyella	3.09503873E-05	Acidovorax	9.25876077E-05
Odoribacter	2.87E-05	7.17E-05	Shuttleworthia	0.00002406	Brugia	0.00017711093407			Kitasatospora	3.0765133E-05	Simonsiella	9.23498E-05
Chitinophaga	1.51E-05	7.04E-05	Dorea	0.00002378	Halobacterium	0.000172474933578			Achromobacter	3.07227884E-05	Mediterraneibacter	9.183436E-05
Subdoligranulum	1.45E-06	7.03E-05	Dysgonomonas	0.00002378	Salmonella	0.000172160628459			Pseudoclavibacter	3.0664541E-05	Dorea	9.181849E-05
Mucilaginibacter	1.14E-05	7.00E-05	Variovorax	0.00002371	Janthinobacterium	0.000172160628459			Geobacter	3.0204055E-05	Raoultella	9.10118856E-05
Psychromonas	4.56E-05	7.00E-05	Xanthomonas	0.00002364	Amycolatopsis	0.000169803340073			Frankia	3.00161242E-05	Alysiella	9.0541E-05
Pediococcus	9.78E-06	6.94E-05	Micrococcus	0.00002350	Xenopus	0.000167210322849			Mucilaginibacter	2.98890811E-05	Vagococcus	8.887554E-05
Kocuria	3.70E-05	6.78E-05	Agrobacterium	0.00002350	Haemonchus	0.00016705317029			Deinococcus	2.97196844E-05	Pectobacterium	8.81415533E-05
Fibrobacter	9.22E-06	6.75E-05	Moritella	0.00002315	Francisella	0.000166267407494			Mycoplasma	2.951060094E-05	Leptospira	8.7314045E-05
Xenorhabdus	5.39E-06	6.70E-05	Virgibacillus	0.00002308	Petrimonas	0.000164381576785			Eggerthia	2.94391E-05	Barnesiella	8.5811745E-05
Prevotellamassilia	5.09E-05	6.63E-05	Planktothrix	0.00002287	Collimonas	0.000162102864679			Massilia	2.9380915E-05	Subdoligranulum	8.4072541E-05
Phocaeicola	6.92E-06	6.59E-05	Streptacidiphilus	0.00002273	Dickeya	0.000161474254443			Avibacterium	2.932803E-05	Hungatella	8.324058E-05
Anaeroglobus	9.71E-05	6.42E-05	Roseburia	0.00002267	Leishmania	0.000161474254443			Brevibacterium	2.91294845E-05	Kosakonia	8.235098E-05
Exiguobacterium	4.11E-06	6.36E-05	Devosia	0.00002211	Herbaspirillum	0.000157073982789			Azospirillum	2.90738891E-05	Tenacibaculum	8.18970966E-05
Pseudonocardia	5.98E-05	6.32E-05	Mannheimia	0.00002204	Delphinapterus	0.00015691683023			Butyricimonas	2.889657E-05	Curtobacterium	8.13500074E-05
Marinobacter	9.02E-06	6.30E-05	Sandaracinus	0.00002162	Helicobacter	0.000156759677671			Corallococcus	2.87589452E-05	Lysinibacillus	8.11076442E-05
Alysiella	1.18E-05	6.30E-05	Nostoc	0.00002148	Elephantulus	0.000156523948832			Aeromonas	2.862925866E-05	Mycobacteroides	8.1100418E-05
Mitsuokella	2.54E-05	6.18E-05	Chitinophaga	0.00002148	Chitinophaga	0.000155030999521			Aureimonas	2.85498441E-05	Legionella	8.09505036E-05
Bibersteinia	8.29E-06	6.16E-05	Streptosporangium	0.00002114	Sphingomonas	0.000153773779048			Paracoccus	2.805756037E-05	Weissella	8.06338995E-05
Thioalkalivibrio	1.02E-05	6.13E-05	Lechevalieria	0.00002086	Postia	0.000153145168812			Francisella	2.750705768E-05	Conchiformibius	7.98691E-05
Hungatella	7.07E-06	6.11E-05	Anaeroglobus	0.00002086	Weissella	0.000152830863694			Halomonas	2.7480589E-05	Anaerotruncus	7.9405478E-05
Massilia	3.09E-05	6.09E-05	Fibrobacter	0.00002065	Spiroplasma	0.000152673711135			Phreatobacter	2.6122791E-05	Mycoplasma	7.92245138500001E-05
Polaribacter	8.11E-06	6.05E-05	Mucilaginibacter	0.00002065	Dioon	0.000152359406017			Compostimonas	2.60937E-05	Brevibacillus	7.76498861E-05
Nocardiopsis	5.54E-05	6.00E-05	Porphyrobacter	0.00002037	Synechococcus	0.00015180937206			Mycobacteroides	2.520707215E-05	Exiguobacterium	7.76354856E-05
T4virus	3.33E-06	6.00E-05	Paracoccus	0.00002037	Poecilia	0.000150473575308			Agromyces	2.4910651E-05	Catonella	7.62002E-05
Mediterranea	1.27E-05	5.95E-05	Finegoldia	0.00001995	Bartonella	0.000148587744599			Acidovorax	2.45586524E-05	Geobacillus	7.5151065E-05
Histophilus	1.35E-05	5.95E-05	Chitinimonas	0.00001954	Gordonia	0.000148273439481			Lacticaseibacillus	2.42013422E-05	Psychrobacter	7.51427260369E-05
Geobacillus	4.34E-06	5.88E-05	Acidovorax	0.00001933	Nothobranchius	0.000148194863201			Ileibacterium	2.41484E-05	Dysosmobacter	7.475582E-05
Algoriphagus	8.87E-06	5.81E-05	Colwellia	0.00001919	Leuconostoc	0.000147959134363			Histophilus	2.40134E-05	Megamonas	7.468553E-05
Anaerotruncus	2.31E-05	5.70E-05	Streptobacillus	0.00001912	Azospirillum	0.000147723405524			Lysobacter	2.40107742E-05	Mitsuokella	7.446769E-05
Desulfovibrio	2.66E-05	5.59E-05	Leuconostoc	0.00001898	Ascaris	0.000146937642729			Gallibacterium	2.3899647E-05	Janthinobacterium	7.40689344E-05
Conchiformibius	1.13E-05	5.53E-05	Pediococcus	0.00001856	Acidovorax	0.000146859066449			Emergencia	2.331204E-05	Comamonas	7.393009852E-05
Tenacibaculum	9.22E-06	5.52E-05	Pseudobutyrivibrio	0.00001829	Pelagibacterium	0.000146623337611			Aerococcus	2.320088569E-05	Myroides	7.37376097E-05
Pseudobutyrivibrio	9.69E-06	5.49E-05	Enterobacter	0.00001815	Heligmosomoides	0.000145523269697			Candidatus Pseudoruminococcus	2.30315E-05	Erwinia	7.3250272587E-05
Ottowia	9.86E-05	5.44E-05	Spirosoma	0.00001787	Arabis	0.000143951744107			Janibacter	2.3018279E-05	Brevibacterium	7.306582428E-05
Erwinia	7.84E-06	5.38E-05	Elizabethkingia	0.00001787	Delftia	0.000143637438988			Dietzia	2.29388665E-05	Marinobacter	7.27242606E-05
Vitreoscilla	5.28E-06	5.35E-05	Novosphingobium	0.00001773	Roseburia	0.000142930252473			Brachybacterium	2.2811835E-05	Dickeya	7.2409528E-05
Muribaculum	9.21E-06	5.35E-05	Gallibacterium	0.00001773	Apis	0.000140337235248			Akkermansia	2.20707135E-05	Ralstonia	7.0340732E-05
Myroides	4.88E-06	5.31E-05	Microtetraspora	0.00001745	Butyrivibrio	0.000140258658969			Colibacter	2.18908E-05	Gilliamella	6.987412E-05
Actinomadura	6.72E-05	5.22E-05	Geobacter	0.00001703	Faecalibacterium	0.000139001438496			Fibrobacter	2.18907674E-05	Akkermansia	6.9782297E-05
Legionella	9.59E-06	5.16E-05	Saccharopolyspora	0.00001703	Legionella	0.000138137099421			Rathayibacter	2.174520575E-05	Vitreoscilla	6.784421E-05
Frankia	3.32E-05	5.14E-05	Yangia	0.00001696	Sinocyclocheilus	0.000136879878949			Caulobacter	2.154934E-05	Francisella	6.7747583E-05
Brevibacterium	2.29E-05	5.13E-05	Nonomuraea	0.00001689	Populus	0.000136329844992			Myxococcus	2.15255395E-05	Polaribacter	6.72007845E-05
Salinivibrio	2.14E-06	5.10E-05	Massilia	0.00001683	Pongo	0.000135544082196			Collinsella	2.112853236E-05	Candidatus Saccharimonas	6.68592E-05
Aquimarina	7.90E-06	5.05E-05	Maribacter	0.00001683	Rhodotorula	0.000134208285444			Cronobacter	2.111792858E-05	Fibrobacter	6.5717911E-05
Dickeya	1.42E-05	5.03E-05	Xenorhabdus	0.00001613	Crassostrea	0.000134208285444			Snodgrassella	2.09829633E-05	Spirosoma	6.45418571E-05
Mycobacteroides	2.04E-05	5.00E-05	Serratia	0.00001613	Psychrobacter	0.000133893980326			Shewanella	2.096443372E-05	Pandoraea	6.4377969E-05
Rathayibacter	1.27E-05	4.98E-05	Spiroplasma	0.00001606	Planococcus	0.000133422522649			Desulfovibrio	2.0763293E-05	Lachnospira	6.399492E-05
Acidaminococcus	6.12E-06	4.98E-05	Mycobacteroides	0.00001592	Paeniclostridium	0.000133343946369			Labrys	2.0760629E-05	Algoriphagus	6.34353446E-05
Colwellia	4.87E-06	4.88E-05	Yersinia	0.00001578	Azotobacter	0.000131850997058			Pseudoxanthomonas	2.04006857E-05	Muricauda	6.25408808E-05
Mycoplasma	2.52E-05	4.83E-05	Aerococcus	0.00001557	Geobacter	0.000130515200306			Proteus	2.006459233E-05	Desulfovibrio	6.198772376E-05
Colibacter	4.71E-05	4.83E-05	Desulfosporosinus	0.00001550	Sphingobium	0.000130043742629			Carnobacterium	2.00354544E-05	Colwellia	6.174639242E-05
Maribacter	5.44E-06	4.80E-05	Roseomonas	0.00001516	Pseudonocardia	0.00012996516635			Anaerostipes	1.9715239E-05	Xenorhabdus	6.09476632E-05
Caballeronia	1.77E-05	4.78E-05	Riemerella	0.00001509	Toxocara	0.000129336556113			Leifsonia	1.96649261E-05	Thioalkalivibrio	6.03832682E-05
Parendozoicomonas	1.20E-06	4.78E-05	Proteus	0.00001502	Strongylus	0.000129100827275			Pseudoalteromonas	1.960404304E-05	Companilactobacillus	6.0258636E-05
Trichococcus	4.66E-06	4.77E-05	Butyricimonas	0.00001488	Xenorhabdus	0.000129022250995			Alkalihalobacillus	1.958026239E-05	Aquitalea	5.960202E-05
Kitasatospora	4.18E-05	4.76E-05	Lutibacter	0.00001488	Carnobacterium	0.000127214996566			Bergeyella	1.943994E-05	Pontibacter	5.92675867E-05
Weissella	9.86E-06	4.69E-05	Psychrobacter	0.00001474	Candida	0.00012650781005			Kaistella	1.942141E-05	Erysipelatoclostridium	5.897957E-05
Collinsella	1.14E-05	4.69E-05	Actinobaculum	0.00001474	Myxococcus	0.000124936284459			Agrobacterium	1.933407254E-05	Acidaminococcus	5.882905E-05
Brachybacterium	1.87E-05	4.66E-05	Brachyspira	0.00001474	Desulfovibrio	0.000124936284459			Finegoldia	1.92123305E-05	Rathayibacter	5.8207782E-05
Sporosarcina	4.35E-06	4.64E-05	Herbaspirillum	0.00001467	Saprolegnia	0.000124464826782			Clavibacter	1.8929174E-05	Agrobacterium	5.80647359E-05
Curtobacterium	2.51E-05	4.54E-05	Pontibacter	0.00001467	Cronobacter	0.000123364758869			Brevundimonas	1.89132564E-05	Herbaspirillum	5.7822352E-05
Sporomusa	4.94E-06	4.54E-05	Candidatus Stoquefichus	0.00001460	Marinobacter	0.000122893301191			Cryobacterium	1.89026629E-05	Winogradskyella	5.77853879E-05
Arcobacter	9.26E-06	4.50E-05	Odoribacter	0.00001460	Trametes	0.000122814724912			Lentzea	1.8870904E-05	Maribacter	5.77614645E-05
Muricauda	5.34E-06	4.50E-05	Cellulophaga	0.00001453	Gallus	0.000122736148632			Leucobacter	1.88285482E-05	Synechococcus	5.73787993E-05
Roseburia	2.18E-05	4.49E-05	Oceanicola	0.00001446	Candidatus Saccharimonas	0.000122343267235			Erysipelatoclostridium	1.872272E-05	Deinococcus	5.73779138E-05
Dorea	1.67E-05	4.47E-05	Clavibacter	0.00001439	Muribaculum	0.000122107538396			Vagococcus	1.8362725E-05	Prevotellamassilia	5.66386E-05
Brevibacillus	1.30E-05	4.45E-05	Dyadobacter	0.00001439	Geobacillus	0.000122107538396			Proteiniphilum	1.817483E-05	Pseudonocardia	5.650879169E-05
Facklamia	8.20E-06	4.44E-05	Caloramator	0.00001432	Sinorhizobium	0.000119985978849			Novosphingobium	1.799220693E-05	Marinomonas	5.64014404E-05
Caviibacterium	4.25E-06	4.37E-05	Cupriavidus	0.00001411	Brachybacterium	0.000119907402569			Alysiella	1.796043E-05	Alteromonas	5.60300903E-05
Alteromonas	4.59E-06	4.35E-05	Erysipelatoclostridium	0.00001411	Leifsonia	0.00011975025001			Bulleidia	1.79419E-05	Necropsobacter	5.5742E-05
Thauera	8.90E-06	4.34E-05	Brachybacterium	0.00001411	Parascaris	0.000119671673731			Shuttleworthia	1.783607E-05	Brachybacterium	5.56863213E-05
Sphingobium	3.38E-05	4.33E-05	Limnohabitans	0.00001404	Mesorhizobium	0.000118885910935			Leptospira	1.782281325E-05	Facklamia	5.567836E-05
Marinomonas	4.30E-06	4.25E-05	Oceanobacillus	0.00001404	Erwinia	0.000118335876978			Roseomonas	1.775928069E-05	Pediococcus	5.50636704E-05
Eggerthia	2.33E-05	4.24E-05	Deinococcus	0.00001397	Nostoc	0.000117942995581			Bosea	1.77301843E-05	Nocardiopsis	5.46515217744E-05
Ralstonia	1.34E-05	4.21E-05	Geobacillus	0.00001391	Equus	0.000117942995581			Citrobacter	1.768254888E-05	Paracoccus	5.409715037E-05
Herbaspirillum	7.68E-06	4.20E-05	Ideonella	0.00001384	Prunus	0.000117314385345			Riemerella	1.763757E-05	Aquimarina	5.38059082E-05
Providencia	9.62E-06	4.14E-05	Exiguobacterium	0.00001377	Proteus	0.000117157232785			Aeromicrobium	1.74522716E-05	Lysobacter	5.33495773E-05
Halorubrum	6.65E-05	4.13E-05	Acetobacter	0.00001377	Cellulomonas	0.000116921503947			Cellulosimicrobium	1.7409934E-05	Brucella	5.333899748E-05
Limnohabitans	6.52E-06	4.13E-05	Fusicatenibacter	0.00001370	Actinoplanes	0.000116921503947			Saccharopolyspora	1.740729155E-05	Sporomusa	5.2881596E-05
Metaprevotella	5.64E-06	4.08E-05	Akkermansia	0.00001356	Sphingobacterium	0.000116764351388			Coprobacter	1.740464669E-05	Emergencia	5.257064E-05
Deinococcus	2.80E-05	3.99E-05	Conchiformibius	0.00001356	Polynucleobacter	0.000115114249518			Sorangium	1.73993E-05	Butyricicoccus	5.2290666945E-05
Megamonas	4.56E-06	3.99E-05	Nonlabens	0.00001335	Coniophora	0.000114407063002			Bibersteinia	1.73491E-05	Duganella	5.20127638E-05
Synechococcus	1.01E-05	3.95E-05	Bartonella	0.00001321	Nonlabens	0.000114014181604			Ralstonia	1.729084217E-05	Parendozoicomonas	5.15326E-05
Pontibacter	5.78E-06	3.95E-05	Alysiella	0.00001314	Brachyspira	0.000113385571368			Flavonifractor	1.7198169E-05	Anaeroglobus	5.11371E-05
Coprobacter	6.02E-06	3.95E-05	Pseudonocardia	0.00001314	Aliivibrio	0.00011307126625			Conchiformibius	1.692558E-05	Lentilactobacillus	5.0764437E-05
Comamonas	3.06E-05	3.95E-05	Frigoribacterium	0.00001307	Variovorax	0.000112678384852			Johnsonella	1.66397E-05	Cryobacterium	5.01609477E-05
Hydrogenophaga	1.00E-05	3.94E-05	Planococcus	0.00001300	Providencia	0.000112599808572			Streptobacillus	1.6533881E-05	Latilactobacillus	5.015431E-05
Nonlabens	6.17E-06	3.93E-05	Kocuria	0.00001300	Basfia	0.000112442656013			Facklamia	1.6322149E-05	Proteiniphilum	4.942663E-05
Virgibacillus	5.67E-06	3.91E-05	Coprococcus	0.00001286	Aegilops	0.000112285503454			Sphingobium	1.618450473E-05	Alkalihalobacillus	4.92944826E-05
Nitrosomonas	4.70E-06	3.88E-05	Snodgrassella	0.00001272	Trichechus	0.000111185435541			Sinorhizobium	1.5864261E-05	Virgibacillus	4.92219459E-05
Bulleidia	5.73E-05	3.85E-05	Myroides	0.00001265	Trichoderma	0.000110635401584			Elizabethkingia	1.58404428E-05	Sporosarcina	4.9033199E-05
Lysobacter	2.23E-05	3.84E-05	Synechococcus	0.00001251	Sclerotinia	0.000109299604832			Bergeriella	1.57822E-05	Nonlabens	4.89815058E-05
Paracoccus	3.26E-05	3.78E-05	Facklamia	0.00001245	Dissostichus	0.000108356689478			Aminipila	1.52714E-05	Photorhabdus	4.8550192E-05
Flavonifractor	1.12E-05	3.71E-05	Chromobacterium	0.00001224	Deinococcus	0.000108042384359			Chromobacterium	1.5266119E-05	Novosphingobium	4.841008594E-05
Slackia	7.03E-05	3.65E-05	Geodermatophilus	0.00001224	Snodgrassella	0.000108042384359			Anaeromassilibacillus	1.5210507E-05	Levilactobacillus	4.828938E-05
Proteus	4.34E-06	3.54E-05	Desulfotomaculum	0.00001203	Enterobius	0.000107413774123			Saccharothrix	1.5173493E-05	Anaerostipes	4.82882985E-05
Desulfotomaculum	6.83E-06	3.52E-05	Turicibacter	0.00001196	Filifactor	0.000107335197844			Metaprevotella	1.51364E-05	Azospirillum	4.795290767E-05
Pectobacterium	3.15E-06	3.47E-05	Janibacter	0.00001196	Massilia	0.000106942316446			Sphingopyxis	1.49379234E-05	Pauljensenia	4.79108E-05
Streptobacillus	1.19E-05	3.45E-05	Gilliamella	0.00001189	Cucurbita	0.00010631370621			Galactobacillus	1.49326E-05	Brevundimonas	4.626537553E-05
Marinobacterium	6.88E-06	3.40E-05	Sphingopyxis	0.00001189	Ottowia	0.000106156553651			Weissella	1.48426432E-05	Arcobacter	4.5965869E-05
Salegentibacter	4.17E-06	3.37E-05	Brevibacterium	0.00001175	Mudcatvirus	0.000105292214576			Jiangella	1.4554146E-05	Sphingobium	4.560932407E-05
Dyadobacter	4.83E-06	3.35E-05	Actinophytocola	0.00001175	Comamonas	0.000105213638296			Streptacidiphilus	1.4493295E-05	Pseudobutyrivibrio	4.512779E-05
Paludibacter	6.78E-06	3.34E-05	Pseudoxanthomonas	0.00001168	Azoarcus	0.000104899333178			Algoriphagus	1.446946179E-05	Idiomarina	4.5008799E-05
Pelosinus	3.50E-06	3.34E-05	Salinisphaera	0.00001168	Calothrix	0.000103799265265			Actinobaculum	1.4405939E-05	Frankia	4.4774262E-05
Novosphingobium	1.70E-05	3.32E-05	Sporosarcina	0.00001147	Salmo	0.000103406383867			Tenacibaculum	1.43530094E-05	Pseudoflavonifractor	4.46824661E-05
Spirosoma	6.24E-06	3.32E-05	Janthinobacterium	0.00001126	Microcebus	0.000103170655028			Paludibacter	1.420744E-05	Flavonifractor	4.445913E-05
Actinoplanes	2.98E-05	3.31E-05	Lymphocryptovirus	0.00001119	Spirosoma	0.000102384892233			Leuconostoc	1.417567468E-05	Luteimonas	4.42626734E-05
Desulfosporosinus	4.66E-06	3.31E-05	Brevibacillus	0.00001105	Methanosarcina	0.000100970519201			Pontibacter	1.407245469E-05	Hydrogenophaga	4.37029109E-05
Alcanivorax	1.66E-05	3.29E-05	Citrobacter	0.00001098	Kocuria	0.000100499061524			Salinispora	1.40645252E-05	Actinoplanes	4.36470913E-05
Globicatella	6.24E-06	3.26E-05	Cuspidothrix	0.00001098	Lysobacter	0.000100341908965			Acidaminococcus	1.4030115E-05	Pseudoxanthomonas	4.33914315E-05
Sphingopyxis	1.79E-05	3.25E-05	Halanaerobium	0.00001098	Pseudocercospora	0.000100341908965			Pandoraea	1.40248088E-05	Kitasatospora	4.329075411E-05
Caulobacter	2.43E-05	3.21E-05	Anaerostipes	0.00001085	Gongylonema	0.000100027603847			Spirosoma	1.401687759E-05	Dyadobacter	4.32799659E-05
Proteiniphilum	2.14E-06	3.21E-05	Psychromonas	0.00001085	Paracoccus	9.900611221306E-05			Mediterranea	1.384484E-05	Mediterranea	4.32686E-05
Coprococcus	1.39E-05	3.21E-05	Arenibacter	0.00001085	Thauera	9.829892569725E-05			Propionibacterium	1.37019175E-05	Metaprevotella	4.28852E-05
Conservatibacter	2.84E-06	3.21E-05	Leptolyngbya	0.00001078	Ruminococcus	9.790604429958E-05			Geodermatophilus	1.3664859E-05	Erysipelothrix	4.2778784E-05
Geobacter	2.61E-05	3.15E-05	Prochlorococcus	0.00001071	Olea	9.767031546098E-05			Pseudobutyrivibrio	1.3514002E-05	Lacrimispora	4.26660871E-05
Leifsonia	1.91E-05	3.14E-05	Marinobacter	0.00001057	Oncorhynchus	9.72774340633E-05			Mobiluncus	1.332873E-05	Lonepinella	4.2635E-05
Arenibacter	4.02E-06	3.12E-05	Modestobacter	0.00001043	Brevibacillus	9.719885778377E-05			Fannyhessea	1.32837E-05	Romboutsia	4.2564131E-05
Geodermatophilus	2.88E-05	3.09E-05	Labrenzia	0.00001043	Tenacibaculum	9.712028150424E-05			Tessaracoccus	1.318052469E-05	Corallococcus	4.2519187E-05
Idiomarina	4.53E-06	3.09E-05	Paludibacter	0.00001036	Riemerella	9.65702475475E-05			Oscillibacter	1.3172583E-05	Massilimicrobiota	4.248286E-05
Agrobacterium	8.48E-06	3.08E-05	Lacinutrix	0.00001036	Chrysochloris	9.594163731122E-05			Providencia	1.316463526E-05	Salinivibrio	4.2285184E-05
Pseudogulbenkiania	2.25E-06	3.06E-05	Caldicellulosiruptor	0.00001022	Panthera	9.578448475216E-05			Erysipelothrix	1.30693595E-05	Finegoldia	4.193426E-05
Pandoraea	8.71E-06	3.03E-05	Christensenella	0.00001008	Arachis	9.476299311821E-05			Rhodobacter	1.306935628E-05	Peptoanaerobacter	4.192752E-05
Nonomuraea	3.01E-05	3.03E-05	Eggerthia	0.00001008	Proteiniphilum	9.413438288194E-05			Sharpea	1.30217E-05	Thauera	4.14987068E-05
Anoxybacillus	2.01E-06	3.02E-05	Acholeplasma	0.00001008	Nocardiopsis	9.38200777638E-05			Dyadobacter	1.29423241E-05	Aureimonas	4.00162949E-05
Brucella	1.21E-06	3.01E-05	Sphingobium	0.00001008	Saccharomyces	9.374150148427E-05			Legionella	1.29079107E-05	Coprobacter	3.996358E-05
Aureimonas	1.15E-05	2.94E-05	Caballeronia	0.00001008	Megamonas	9.279858612986E-05			Butyricicoccus	1.28338013E-05	Geobacter	3.988496178E-05
Sulfurospirillum	2.70E-06	2.93E-05	Actinomadura	0.00001008	Dracunculus	9.209139961405E-05			Brevibacillus	1.266441364E-05	Nitrosomonas	3.9682872E-05
Planococcus	6.38E-06	2.89E-05	Marinobacterium	0.00001001	Cellulophaga	9.201282333451E-05			Rufibacter	1.2524138E-05	Edwardsiella	3.945464E-05
Anaerovibrio	9.19E-06	2.89E-05	Candidatus Pelagibacter	0.00000994	Tessaracoccus	9.138421309824E-05			Yersinia	1.251884574E-05	Bisgaardia	3.89736E-05
Leucobacter	1.66E-05	2.87E-05	Hungatella	0.00000994	Bactrocera	8.949838238942E-05			Nonlabens	1.24023819E-05	Apibacter	3.884585E-05
Shuttleworthia	3.14E-05	2.87E-05	Bergeriella	0.00000987	Botrytis	8.839831447594E-05			Lacrimispora	1.2291223E-05	Ottowia	3.86342592E-05
Rhodanobacter	9.48E-06	2.83E-05	Dietzia	0.00000987	Phaeobacter	8.831973819641E-05			Georgenia	1.2288584E-05	Streptobacillus	3.845779E-05
Anaerostipes	8.19E-06	2.82E-05	Lachnospira	0.00000980	Syphacia	8.831973819641E-05			Ornithobacterium	1.2278E-05	Oceanobacillus	3.83856041E-05
Bosea	2.06E-05	2.78E-05	Muricauda	0.00000980	Camelina	8.78482805192E-05			Streptosporangium	1.20503919E-05	Anoxybacillus	3.83831887E-05
Oceanobacillus	3.74E-06	2.77E-05	Anaeromassilibacillus	0.00000973	Myroides	8.729824656246E-05			Gramella	1.2031863E-05	Coprobacillus	3.7787076E-05
Cellulosimicrobium	1.38E-05	2.76E-05	Hydrogenophaga	0.00000973	Virgibacillus	8.71410940034E-05			Blastococcus	1.1973631E-05	Azoarcus	3.7619582E-05
Erysipelatoclostridium	7.03E-06	2.75E-05	Desulfurella	0.00000966	Pedobacter	8.71410940034E-05			Polaribacter	1.193127998E-05	Macrococcus	3.7605724E-05
Photorhabdus	2.45E-06	2.71E-05	Massiliomicrobiota	0.00000966	Photobacterium	8.682678888526E-05			Tsukamurella	1.1812185E-05	Eisenbergiella	3.744439E-05
Janibacter	1.84E-05	2.68E-05	Salegentibacter	0.00000959	Raoultella	8.666963632619E-05			Pediococcus	1.174866307E-05	Planococcus	3.7371280486E-05
Ensifer	7.98E-06	2.67E-05	Methanobrevibacter	0.00000952	Sphingopyxis	8.666963632619E-05			Frigoribacterium	1.16454433E-05	Vogesella	3.6915863E-05
Massilibacteroides	5.21E-06	2.64E-05	Johnsonella	0.00000946	Austrofundulus	8.659106004666E-05			Lewinella	1.1581925E-05	Pseudoleptotrichia	3.67617E-05
Pseudoxanthomonas	1.97E-05	2.63E-05	Kaistia	0.00000932	Olsenella	8.580529725132E-05			Janthinobacterium	1.157133067E-05	Kaistella	3.66663362E-05
Duganella	8.26E-06	2.62E-05	Sinorhizobium	0.00000932	Mucilaginibacter	8.525526329458E-05			Lysinibacillus	1.152633118E-05	Myxococcus	3.6546383E-05
Finegoldia	1.31E-05	2.60E-05	Gramella	0.00000925	Talaromyces	8.486238189691E-05			Marmoricola	1.1507807E-05	Nostoc	3.6373886E-05
Akkermansia	2.46E-05	2.57E-05	Nitrosospira	0.00000925	Caulobacter	8.376231398343E-05			Romboutsia	1.1505166E-05	Kribbella	3.63564652E-05
Gramella	4.39E-06	2.57E-05	Marinomonas	0.00000904	Winogradskyella	8.376231398343E-05			Gilliamella	1.14998682E-05	Agromyces	3.62375355E-05
Macellibacteroides	2.22E-06	2.56E-05	Anaerocolumna	0.00000904	Acetobacter	8.313370374715E-05			Duganella	1.148664025E-05	Gramella	3.62048965E-05
Cellulophaga	3.21E-06	2.54E-05	Erythrobacter	0.00000904	Seriola	8.313370374715E-05			Glycomyces	1.138076318E-05	Caballeronia	3.61079413E-05
Brevundimonas	1.48E-05	2.53E-05	Leeuwenhoekiella	0.00000904	Entamoeba	8.266224606995E-05			Phycicoccus	1.1266967E-05	Cellulosimicrobium	3.56674784E-05
Polynucleobacter	2.30E-06	2.52E-05	Thalassospira	0.00000904	Brevibacterium	8.242651723135E-05			Intestinimonas	1.1229906E-05	Paludibacter	3.536697E-05
Fusicatenibacter	3.00E-05	2.51E-05	Vagococcus	0.00000897	Thermoanaerobacter	8.187648327461E-05			Herbaspirillum	1.113727527E-05	Ochrobactrum	3.5354326188E-05
Robinsoniella	2.51E-06	2.49E-05	Winogradskyella	0.00000897	Exiguobacterium	8.187648327461E-05			Synechococcus	1.103669933E-05	Acetobacter	3.52937501E-05
Delftia	3.11E-06	2.49E-05	Oscillibacter	0.00000897	Acidithiobacillus	8.148360187694E-05			Macellibacteroides	1.091495E-05	Pelosinus	3.5126141E-05
Pseudoclavibacter	1.11E-05	2.49E-05	Rathayibacter	0.00000890	Maribacter	8.109072047927E-05			Fusicatenibacter	1.084085E-05	Trichococcus	3.506931E-05
Luteimonas	4.64E-05	2.48E-05	Saccharibacillus	0.00000890	Onchocerca	8.101214419973E-05			Myroides	1.08037932E-05	Riemerella	3.495434E-05
Vagococcus	3.42E-06	2.47E-05	Tepidibacter	0.00000883	Agrobacterium	8.085499164066E-05			Megamonas	1.0772033E-05	Janibacter	3.4888969E-05
Edwardsiella	1.89E-06	2.46E-05	Erwinia	0.00000876	Papilio	8.038353396346E-05			Prauserella	1.0719098E-05	Eggerthia	3.46262E-05
Afipia	5.04E-06	2.46E-05	Varibaculum	0.00000876	Gramella	8.030495768392E-05			Winogradskyella	1.05655873E-05	Dietzia	3.44316783E-05
Oscillibacter	1.32E-05	2.46E-05	Megamonas	0.00000869	Acidipropionibacterium	8.014780512486E-05			Saccharomonospora	1.0528534E-05	Ruegeria	3.427887511E-05
Phaeobacter	6.74E-06	2.44E-05	Thalassobius	0.00000869	Parus	7.959777116812E-05			Demequina	1.0520598E-05	Epilithonimonas	3.4178997E-05
Muribacter	2.81E-06	2.41E-05	Helcococcus	0.00000869	Prochlorococcus	7.849770325464E-05			Pseudoflavonifractor	1.04570678E-05	Microbispora	3.388032721E-05
Azospirillum	2.02E-05	2.40E-05	Thermocrispum	0.00000869	Kitasatospora	7.810482185697E-05			Aquimarina	1.04491319E-05	Jeotgalibaca	3.378832E-05
Romboutsia	6.73E-06	2.39E-05	Sediminispirochaeta	0.00000862	Bombus	7.810482185697E-05			Modestobacter	1.0406788E-05	Bartonella	3.359738502E-05
Azoarcus	8.71E-06	2.38E-05	Tm4virus	0.00000862	Spizellomyces	7.763336417976E-05			Eggerthella	1.03485583E-05	Leclercia	3.35045304E-05
Cryobacterium	1.03E-05	2.38E-05	Calothrix	0.00000848	Rhodobacter	7.739763534116E-05			Thioalkalivibrio	1.034591584E-05	Macellibacteroides	3.31349E-05
Acetobacter	6.10E-06	2.37E-05	Phocaeicola	0.00000841	Bos	7.700475394349E-05			Muricauda	1.02268144E-05	Arenibacter	3.30668241E-05
Anaeromassilibacillus	7.57E-06	2.35E-05	Anoxybacillus	0.00000827	Arcobacter	7.692617766395E-05			Nostoc	1.020564366E-05	Cellulophaga	3.2990031E-05
Thermoanaerobacter	8.99E-07	2.34E-05	Gracilibacillus	0.00000827	Parastrongyloides	7.676902510489E-05			Azoarcus	1.0118292E-05	Rufibacter	3.29206485E-05
Streptacidiphilus	2.42E-05	2.30E-05	Rhodopirellula	0.00000827	Cylicostephanus	7.645471998675E-05			Alloscardovia	9.996553E-06	Rahnella	3.2859186071E-05
Aliivibrio	2.66E-06	2.28E-05	Plantactinospora	0.00000827	Wuchereria	7.637614370721E-05			Caballeronia	9.9462647E-06	Prolixibacter	3.277377E-05
Nitrosospira	1.85E-06	2.28E-05	Polynucleobacter	0.00000820	Nocardioides	7.621899114815E-05			Arcobacter	9.8933298E-06	Dolosigranulum	3.23936E-05
Tetragenococcus	3.49E-06	2.27E-05	Ralstonia	0.00000820	Nomascus	7.614041486861E-05			Epilithonimonas	9.880098E-06	Frederiksenia	3.23774E-05
Riemerella	1.19E-05	2.26E-05	Actinoplanes	0.00000813	Erysipelothrix	7.551180463234E-05			Devosia	9.7901037E-06	Dyella	3.23239118E-05
Bartonella	3.25E-06	2.21E-05	Providencia	0.00000813	Sporosarcina	7.54332283528E-05			Erwinia	9.78216381E-06	Mobiluncus	3.227626E-05
Gabonia	1.87E-06	2.20E-05	Rickettsia	0.00000806	Anaerostipes	7.54332283528E-05			Saccharicrinis	9.77423E-06	Propionibacterium	3.1957695E-05
Devosia	1.02E-05	2.20E-05	Flavonifractor	0.00000806	Gloeobacter	7.49617706756E-05			Actinokineospora	9.771583E-06	Caulobacter	3.18958066E-05
Nostoc	4.19E-06	2.18E-05	Kurthia	0.00000806	Sulfurospirillum	7.425458415979E-05			Jeotgalibaca	9.72659E-06	Leifsonia	3.18617453E-05
Alicyclobacillus	7.14E-06	2.18E-05	Paeniclostridium	0.00000806	Acholeplasma	7.386170276212E-05			Salipiger	9.6710061E-06	Tetragenococcus	3.166636E-05
Leclercia	4.40E-07	2.17E-05	Tetrasphaera	0.00000800	Anoxybacillus	7.378312648259E-05			Thermus	9.63924485E-06	Polynucleobacter	3.1516824E-05
Clavibacter	1.55E-05	2.16E-05	Kandleria	0.00000800	Gallibacterium	7.331166880538E-05			Pseudarthrobacter	9.6339546E-06	Phascolarctobacterium	3.150479E-05
Dietzia	1.18E-05	2.15E-05	Cutibacterium	0.00000800	Tetrahymena	7.331166880538E-05			Companilactobacillus	9.5810218E-06	Leucobacter	3.12568234E-05
Brachyspira	4.32E-06	2.15E-05	Scardovia	0.00000800	Monodelphis	7.323309252585E-05			Maribacter	9.4936785E-06	Salegentibacter	3.12052316E-05
Halobacillus	2.00E-06	2.11E-05	Mudcatvirus	0.00000793	Nitrosomonas	7.315451624631E-05			Blattabacterium	9.4725046E-06	Sulfurospirillum	3.10458517E-05
Lysinimicrobium	1.05E-05	2.10E-05	Pseudoclavibacter	0.00000793	Leptosphaeria	7.315451624631E-05			Dickeya	9.46985698E-06	Ornithobacterium	3.104509E-05
Polaromonas	9.14E-06	2.10E-05	Celeribacter	0.00000786	Pseudarthrobacter	7.315451624631E-05			Colwellia	9.46721496E-06	Delftia	3.09722186E-05
Rhodobacter	1.55E-05	2.09E-05	Anaerovibrio	0.00000786	Myotis	7.315451624631E-05			Marinobacter	9.46191795E-06	Alcanivorax	3.0888326E-05
Methylophilus	1.11E-06	2.07E-05	Collinsella	0.00000786	Pontibacter	7.307593996678E-05			Virgibacillus	9.3957567E-06	Otariodibacter	3.05379E-05
Lewinella	6.76E-06	2.07E-05	Salinispora	0.00000779	Soboliphyme	7.284021112818E-05			Agrococcus	9.3878161E-06	Loigolactobacillus	3.0161242E-05
Prolixibacter	3.41E-06	2.06E-05	Halalkalibacillus	0.00000772	Macrococcus	7.276163484864E-05			Paeniclostridium	9.382514E-06	Brachyspira	3.0062337E-05
Pseudoflavonifractor	6.18E-06	2.03E-05	Microbulbifer	0.00000772	Alcaligenes	7.268305856911E-05			Rhodanobacter	9.2925299E-06	Sinorhizobium	3.001844808E-05
Floricoccus	1.33E-06	2.01E-05	Sulfurospirillum	0.00000765	Polistes	7.252590601004E-05			Hydrogenophaga	9.279298E-06	Hafnia	2.9758213E-05
Johnsonella	1.08E-05	2.00E-05	Thauera	0.00000765	Alligator	7.236875345097E-05			Leisingera	9.23694788E-06	Paeniclostridium	2.9585188E-05
Draconibacterium	2.45E-06	2.00E-05	Cellulosilyticum	0.00000765	Cp1virus	7.189729577377E-05			Acholeplasma	9.2104903E-06	Aliivibrio	2.95317443E-05
Aeromicrobium	1.63E-05	2.00E-05	Caulobacter	0.00000765	Mycobacteroides	7.166156693516E-05			Dermacoccus	9.154899E-06	Uruburuella	2.9351695E-05
Tessaracoccus	1.18E-05	1.99E-05	Psychroflexus	0.00000758	Buchnera	7.056149902169E-05			Prolixibacter	9.12579E-06	Bergeyella	2.8630253E-05
Oleiphilus	4.85E-06	1.99E-05	Methanosarcina	0.00000758	Frankia	7.048292274215E-05			Anaerolactibacter	9.07286E-06	Georgenia	2.85911829E-05
Marinilabilia	3.76E-06	1.98E-05	Lachnobacterium	0.00000758	Spirodela	7.024719390355E-05			Phascolarctobacterium	9.02257E-06	Flammeovirga	2.852744E-05
Demequina	8.86E-06	1.98E-05	Desulfobulbus	0.00000758	Zymoseptoria	7.009004134448E-05			Globicatella	9.00669E-06	Draconibacterium	2.8430547E-05
Thermus	1.04E-05	1.97E-05	Bosea	0.00000751	Paludibacter	6.985431250588E-05			Promicromonospora	8.850539E-06	Aequorivita	2.82523066E-05
Saccharopolyspora	2.40E-05	1.96E-05	Alloscardovia	0.00000744	Borrelia	6.8989973431E-05			Atlantibacter	8.6679149E-06	Slackia	2.7881525E-05
Alkalibacterium	3.95E-06	1.96E-05	Cryptosporangium	0.00000737	Thiomonas	6.8989973431E-05			Latilactobacillus	8.649379E-06	Aeromicrobium	2.76693552E-05
Roseomonas	1.51E-05	1.93E-05	Gemmiger	0.00000737	Galendromus	6.8989973431E-05			Draconibacterium	8.532933E-06	Desulfosporosinus	2.76622448E-05
Ochrobactrum	2.86E-06	1.93E-05	Rhodobacter	0.00000737	Varroa	6.891139715147E-05			Anaerocolumna	8.477349E-06	Pseudoclavibacter	2.7617842E-05
Massilimaliae	2.19E-06	1.92E-05	Vitreoscilla	0.00000730	Paramecium	6.891139715147E-05			Necropsobacter	8.45882E-06	Bosea	2.760942717E-05
Psychroflexus	2.81E-06	1.91E-05	Microvirga	0.00000730	Dictyostelium	6.87542445924E-05			Roseovarius	8.44294577E-06	Vespertiliibacter	2.75676E-05
Winogradskyella	3.52E-06	1.91E-05	Rubeoparvulum	0.00000730	Rhodopseudomonas	6.859709203333E-05			Helcococcus	8.424415E-06	Liquorilactobacillus	2.7218384E-05
Desulfitobacterium	2.88E-06	1.89E-05	Olleya	0.00000716	Colwellia	6.859709203333E-05			Hungateiclostridium	8.363539E-06	Cohnella	2.71370451E-05
Actinophytocola	6.36E-06	1.86E-05	Cellvibrio	0.00000702	Limulus	6.804705807659E-05			Methylorubrum	8.1174051E-06	Roseomonas	2.68227353E-05
Blastococcus	1.45E-05	1.86E-05	Tessaracoccus	0.00000702	Elaeophora	6.788990551752E-05			Holdemania	8.10152E-06	Sphingopyxis	2.67308677E-05
Stenoxybacter	1.94E-06	1.86E-05	Sulfitobacter	0.00000695	Colletotrichum	6.757560039939E-05			Basfia	8.08034E-06	Fusicatenibacter	2.664788E-05
Lutibacter	2.86E-06	1.85E-05	Prauserella	0.00000695	Helianthus	6.733987156079E-05			Erythrobacter	8.05652978E-06	Thermoanaerobacter	2.63962743E-05
Sorangium	2.01E-05	1.85E-05	Ruegeria	0.00000695	Cellulosimicrobium	6.733987156079E-05			Paramuribaculum	8.05388E-06	Saccharicrinis	2.618351E-05
Agromyces	1.60E-05	1.84E-05	Domibacillus	0.00000695	Micromonas	6.694699016311E-05			Magnetospirillum	7.9903569E-06	Desulfitobacterium	2.60108604E-05
Lacinutrix	3.14E-06	1.83E-05	Photorhabdus	0.00000695	Durio	6.678983760405E-05			Brachyspira	7.9718302E-06	Lewinella	2.59408903E-05
Formosa	2.82E-06	1.82E-05	Haliangium	0.00000688	Sodalis	6.647553248591E-05			Cohnella	7.9691822E-06	Peribacillus	2.58504435E-05
Saccharomonospora	1.64E-05	1.82E-05	Roseovarius	0.00000688	Peptostreptococcus	6.631837992684E-05			Filifactor	7.96125E-06	Oscillibacter	2.575789E-05
Lelliottia	3.68E-07	1.81E-05	Aliivibrio	0.00000688	Exophiala	6.623980364731E-05			Ornithinimicrobium	7.953306E-06	Pseudarthrobacter	2.57476411E-05
Drancourtella	2.81E-06	1.81E-05	Cycloclasticus	0.00000681	Jeotgalibaca	6.60040748087E-05			Psychrobacter	7.95330528E-06	Algibacter	2.56801413E-05
Glycomyces	1.89E-05	1.81E-05	Paenisporosarcina	0.00000681	Propionibacterium	6.561119341103E-05			Trichococcus	7.842143E-06	Cytobacillus	2.56675346E-05
Labrenzia	1.17E-05	1.80E-05	Aequorivita	0.00000674	Sorangium	6.561119341103E-05			Ruegeria	7.78920766E-06	Roseobacter	2.56498269E-05
Leeuwenhoekiella	3.87E-06	1.80E-05	Acidaminococcus	0.00000674	Desulfitobacterium	6.537546457243E-05			Dolosigranulum	7.78392E-06	Blattabacterium	2.5578019E-05
Petrimonas	1.22E-06	1.79E-05	Rhodanobacter	0.00000667	Akkermansia	6.458970177709E-05			Actinoalloteichus	7.773331E-06	Limnohabitans	2.55329043E-05
Neobitarella	8.37E-07	1.79E-05	Fastidiosipila	0.00000667	Thelazia	6.451112549755E-05			Ensifer	7.67539924E-06	Hungateiclostridium	2.54293196E-05
Morganella	2.60E-06	1.77E-05	Borrelia	0.00000667	Solibacillus	6.419682037942E-05			Lentilactobacillus	7.4848362E-06	Morganella	2.53604E-05
Franconibacter	1.33E-06	1.77E-05	Skermanella	0.00000660	Rickettsia	6.411824409988E-05			Rhodopseudomonas	7.46631727E-06	Halobacillus	2.51691485E-05
Sunxiuqinia	3.16E-06	1.77E-05	Acetobacterium	0.00000660	Thermoanaerobacterium	6.403966782035E-05			Acidipropionibacterium	7.46631E-06	Shimia	2.512831063E-05
Aequorivita	2.84E-06	1.76E-05	Lysobacter	0.00000660	Laribacter	6.403966782035E-05			Kineococcus	7.44779E-06	Eggerthella	2.5076293E-05
Acholeplasma	6.74E-06	1.76E-05	Siphonobacter	0.00000660	Aedes	6.372536270221E-05			Thauera	7.43190807E-06	Rhodanobacter	2.50738007E-05
Christensenella	2.61E-06	1.76E-05	Anaerobacillus	0.00000654	Anisakis	6.317532874547E-05			Microvirga	7.3922021E-06	Labilibaculum	2.492003E-05
Siphonobacter	3.01E-06	1.75E-05	Lewinella	0.00000654	Alcanivorax	6.293959990687E-05			Marinilabilia	7.381627E-06	Undibacterium	2.47096995E-05
Methylotenera	1.36E-06	1.75E-05	Zunongwangia	0.00000654	Cavia	6.286102362734E-05			Candidatus Kryptobacter	7.36309E-06	Empedobacter	2.46526033E-05
Lachnospira	5.46E-06	1.75E-05	Parapedobacter	0.00000654	Isoptericola	6.27824473478E-05			Coprobacillus	7.3472187E-06	Tessaracoccus	2.457914866E-05
Salinicoccus	5.49E-06	1.74E-05	Nitrosomonas	0.00000647	Leptospira	6.238956595013E-05			Aequorivita	7.344564E-06	Saccharopolyspora	2.453293221E-05
Parapedobacter	6.25E-06	1.74E-05	Leifsonia	0.00000647	Cryptococcus	6.23109896706E-05			Apibacter	7.3339813E-06	Thermus	2.424217189E-05
Gemmiger	7.83E-06	1.72E-05	Propionibacterium	0.00000647	Mesoplasma	6.23109896706E-05			Peptacetobacter	7.31546E-06	Formosa	2.41382943E-05
Labilibacter	3.04E-06	1.72E-05	Duganella	0.00000640	Morganella	6.191810827293E-05			Sporomusa	7.278392E-06	Crenobacter	2.396728E-05
Caecibacter	2.81E-06	1.71E-05	Candidatus Nitrosopelagicus	0.00000640	Bombyx	6.176095571386E-05			Flammeovirga	7.275749E-06	Rhodobacter	2.390858486E-05
Thalassospira	2.20E-06	1.71E-05	N4virus	0.00000640	Vagococcus	6.152522687526E-05			Pseudoramibacter	7.27046E-06	Spiroplasma	2.35982937E-05
Aquitalea	1.54E-06	1.71E-05	Desulfitobacterium	0.00000640	Rhodoferax	6.152522687526E-05			Thermobifida	7.146064E-06	Ensifer	2.34521981E-05
Coprobacillus	3.07E-06	1.69E-05	Halobacillus	0.00000633	Nematostella	6.121092175712E-05			Labilibaculum	7.130183E-06	Demequina	2.34024532E-05
Geofilum	3.36E-06	1.68E-05	Jeotgalicoccus	0.00000633	Tetragenococcus	6.113234547759E-05			Petrimonas	7.10636E-06	Neobacillus	2.338751E-05
Raoultella	1.17E-06	1.68E-05	Natrinema	0.00000626	Numida	6.105376919805E-05			Serinicoccus	7.087835E-06	Pseudogulbenkiania	2.3346551E-05
Erythrobacter	7.36E-06	1.66E-05	Rheinheimera	0.00000626	Daucus	6.097519291852E-05			Sunxiuqinia	7.08783E-06	Salinispora	2.3089414E-05
Methylomonas	2.41E-06	1.65E-05	Glaesserella	0.00000626	Coprococcus	6.097519291852E-05			Anaerobutyricum	7.024317E-06	Clavibacter	2.2919854E-05
Saccharothrix	1.73E-05	1.65E-05	Prolixibacter	0.00000626	Trueperella	6.089661663898E-05			Puteibacter	7.0005E-06	Johnsonella	2.27575E-05
Chelonobacter	1.71E-06	1.65E-05	Azospirillum	0.00000619	Rousettus	6.089661663898E-05			Acetobacterium	7.000492E-06	Sutterella	2.24947516E-05
Prochlorococcus	2.67E-06	1.63E-05	Alkaliphilus	0.00000619	Trypanosoma	6.089661663898E-05			Varibaculum	6.971378E-06	Brenneria	2.23091375E-05
Fermentimonas	2.08E-06	1.63E-05	Millionella	0.00000612	Selaginella	6.026800640271E-05			Nesterenkonia	6.9369746E-06	Leeuwenhoekiella	2.224568E-05
Grimontia	1.10E-06	1.62E-05	Flammeovirga	0.00000612	Citrus	6.018943012318E-05			Marinomonas	6.9343288E-06	Ursidibacter	2.223003E-05
Actinobaculum	2.25E-05	1.61E-05	Globicatella	0.00000598	Desulfotomaculum	6.003227756411E-05			Ruminiclostridium	6.894628E-06	Franconibacter	2.2216677E-05
Lascolabacillus	1.96E-06	1.61E-05	Histophilus	0.00000598	Centruroides	6.003227756411E-05			Fundicoccus	6.88404E-06	Microbulbifer	2.21600922E-05
Microbulbifer	2.71E-06	1.61E-05	Algibacter	0.00000598	Lacinutrix	6.003227756411E-05			Actinosynnema	6.854928E-06	Enterovibrio	2.2114912E-05
Hafnia	6.47E-07	1.60E-05	Avibacterium	0.00000591	Actinoalloteichus	5.963939616644E-05			Mycolicibacter	6.8496424E-06	Dechloromonas	2.2090341E-05
Enterovibrio	2.04E-06	1.60E-05	Borreliella	0.00000591	Eremothecium	5.95608198869E-05			Levilactobacillus	6.8311114E-06	Marinifilum	2.1793297E-05
Spiroplasma	2.83E-06	1.60E-05	Dokdonia	0.00000591	Pochonia	5.95608198869E-05			Actinopolymorpha	6.743771E-06	Marinobacterium	2.16553672E-05
Leisingera	2.03E-05	1.59E-05	Aureimonas	0.00000584	Cordyceps	5.940366732783E-05			Vitreoscilla	6.735829E-06	Secundilactobacillus	2.1607882E-05
Afifella	4.01E-05	1.57E-05	T4virus	0.00000584	Ornithobacterium	5.924651476877E-05			Adlercreutzia	6.706709E-06	Lutibacter	2.15752477E-05
Frigoribacterium	7.55E-06	1.56E-05	Alicyclobacillus	0.00000584	Halyomorpha	5.924651476877E-05			Massilibacteroides	6.70407E-06	Acidipropionibacterium	2.157178754E-05
Caldicellulosiruptor	1.36E-06	1.56E-05	Thermus	0.00000577	Cedecea	5.916793848923E-05			Haloactinobacterium	6.672309E-06	Aminipila	2.155894E-05
Eisenbergiella	2.31E-06	1.55E-05	Caloranaerobacter	0.00000577	Lotus	5.893220965063E-05			Brucella	6.65642297E-06	Desulfotomaculum	2.14813985E-05
Propionispira	2.10E-06	1.54E-05	Robinsoniella	0.00000577	Taenia	5.861790453249E-05			Arcanobacterium	6.64319738E-06	Psychroflexus	2.13403834E-05
Rheinheimera	2.27E-06	1.52E-05	Faecalitalea	0.00000570	Curtobacterium	5.846075197342E-05			Rhodovulum	6.58761187E-06	Marinilabilia	2.1216455E-05
Niastella	3.44E-06	1.52E-05	Fictibacillus	0.00000570	Spodoptera	5.830359941436E-05			Cellulophaga	6.5611446E-06	Oligella	2.11776E-05
Flammeovirga	2.74E-06	1.51E-05	Marmoricola	0.00000570	Anaeromyxobacter	5.822502313482E-05			Nakamurella	6.545269E-06	Echinicola	2.11105035E-05
Kluyvera	4.37E-06	1.51E-05	Orenia	0.00000563	Ipomoea	5.814644685529E-05			Enhydrobacter	6.537322E-06	Lentzea	2.09942794E-05
Labilibaculum	1.97E-06	1.50E-05	Kordia	0.00000563	Candidatus Azobacteroides	5.814644685529E-05			Oerskovia	6.51615E-06	Petrimonas	2.0969547E-05
Cetobacterium	2.45E-06	1.49E-05	Coprobacillus	0.00000563	Nonomuraea	5.806787057575E-05			Sporosarcina	6.51350667E-06	Testudinibacter	2.09343E-05
Varibaculum	7.86E-06	1.49E-05	Apibacter	0.00000563	Myzus	5.798929429622E-05			Marinifilum	6.500279E-06	Geodermatophilus	2.08705911E-05
Dokdonia	2.07E-06	1.49E-05	Suttonella	0.00000556	Melissococcus	5.759641289855E-05			Alteromonas	6.48968723E-06	Sunxiuqinia	2.0840887E-05
Actinotignum	2.94E-06	1.49E-05	Mesoplasma	0.00000556	Mucinivorans	5.743926033948E-05			Raoultella	6.48438456E-06	Thalassotalea	2.07979415E-05
Salinispora	1.59E-05	1.49E-05	Saccharothrix	0.00000556	Phytophthora	5.728210778041E-05			Pseudooceanicola	6.4658673E-06	Acetobacterium	2.07743305E-05
Pseudoruegeria	8.29E-06	1.48E-05	Idiomarina	0.00000549	Ziziphus	5.65749212646E-05			Oceanobacillus	6.4235193E-06	Pusillimonas	2.0772512E-05
Roseovarius	9.47E-06	1.48E-05	Psychroserpens	0.00000549	Photorhabdus	5.649634498507E-05			Sutterella	6.402342E-06	Runella	2.07676481E-05
Caloramator	9.89E-06	1.48E-05	Pseudovibrio	0.00000549	Brevundimonas	5.6339192426E-05			Terrabacter	6.357352E-06	Devosia	2.06180268E-05
Ruegeria	4.91E-06	1.48E-05	Demequina	0.00000549	Caldicellulosiruptor	5.61034635874E-05			Sebaldella	6.3547E-06	Dokdonia	2.05426606E-05
Sanguibacteroides	2.54E-06	1.47E-05	Amphibacillus	0.00000549	Fluviicola	5.602488730786E-05			Gordonibacter	6.267366E-06	Nesterenkonia	2.05042122E-05
Jiangella	1.20E-05	1.47E-05	Filifactor	0.00000542	Pluralibacter	5.58677347488E-05			Plantactinospora	6.201202E-06	Glutamicibacter	2.04724473E-05
Rufibacter	2.02E-06	1.46E-05	Gelidibacter	0.00000542	Elaeis	5.547485335113E-05			Altererythrobacter	6.16943578E-06	Faecalicatena	2.042668E-05
Thiomonas	3.18E-06	1.46E-05	Necropsobacter	0.00000542	Astyanax	5.539627707159E-05			Anaerovibrio	6.16679E-06	Anaerocolumna	2.039683E-05
Lentzea	1.29E-05	1.46E-05	Colibacter	0.00000542	Ochrobactrum	5.516054823299E-05			Psychroflexus	6.150909E-06	Globicatella	2.038205E-05
Saccharicrinis	1.97E-06	1.46E-05	Salinivibrio	0.00000542	Hordeum	5.500339567392E-05			Runella	6.145614E-06	Acholeplasma	2.03178882E-05
Algibacter	2.10E-06	1.45E-05	Salinimicrobium	0.00000542	Fundulus	5.500339567392E-05			Macrococcus	6.132384E-06	Arcanobacterium	2.01941829E-05
Collimonas	2.50E-06	1.45E-05	Oenococcus	0.00000542	Parastagonospora	5.468909055578E-05			Anaerotignum	6.116502E-06	Paramuribaculum	2.01283E-05
Luteibacter	6.82E-06	1.45E-05	Hydrogenimonas	0.00000535	Acyrthosiphon	5.461051427625E-05			Terrisporobacter	6.0821E-06	Frigoribacterium	2.01093592E-05
Mycolicibacter	8.99E-06	1.45E-05	Geofilum	0.00000535	Hevea	5.453193799672E-05			Pelomonas	6.066218E-06	Plesiomonas	2.007634E-05
Mesoflavibacter	1.51E-06	1.44E-05	Rhodoferax	0.00000535	Pantholops	5.445336171718E-05			Cyclobacterium	6.021225E-06	Cetobacterium	2.007112E-05
Streptosporangium	1.46E-05	1.44E-05	Mobiluncus	0.00000528	Paralichthys	5.437478543765E-05			Nitrosomonas	5.97887368E-06	Rhodoferax	2.006642E-05
Aneurinibacillus	4.53E-06	1.43E-05	Methylomonas	0.00000528	Bipolaris	5.398190403998E-05			Catellatospora	5.965637E-06	Blastococcus	2.004574565E-05
Methyloversatilis	6.00E-06	1.43E-05	Chlamydia	0.00000528	Callithrix	5.374617520137E-05			Loigolactobacillus	5.912716E-06	Intestinimonas	1.99589E-05
Olleya	9.90E-07	1.42E-05	Sporocytophaga	0.00000528	Rahnella	5.351044636277E-05			Lonepinella	5.89418E-06	Shuttleworthia	1.989315E-05
Domibacillus	3.33E-06	1.42E-05	Catenibacterium	0.00000528	Formosa	5.343187008324E-05			Arachidicoccus	5.822717E-06	Caldicellulosiruptor	1.9881012E-05
Jeotgalibaca	3.57E-06	1.42E-05	Marvinbryantia	0.00000528	Abiotrophia	5.296041240603E-05			Pseudoruegeria	5.81477797E-06	Methylophilus	1.98780898E-05
Holdemania	2.87E-06	1.42E-05	Draconibacterium	0.00000528	Oryctolagus	5.28818361265E-05			Arenibacter	5.777727E-06	Jiangella	1.9872732E-05
Tyzzerella	3.48E-06	1.42E-05	Gulosibacter	0.00000528	Lingula	5.280325984696E-05			Conexibacter	5.727443E-06	Cyclobacterium	1.97012654E-05
Myxococcus	1.01E-05	1.41E-05	Anaerotruncus	0.00000528	Anolis	5.26461072879E-05			Rubrobacter	5.722144E-06	Kurthia	1.96333982E-05
Macrococcus	1.59E-06	1.40E-05	Alkalibacterium	0.00000521	Xiphophorus	5.241037844929E-05			Polyangium	5.70362E-06	Anaeromassilibacillus	1.954409E-05
Lactomassilus	7.93E-06	1.40E-05	Dermacoccus	0.00000521	Scleropages	5.241037844929E-05			Tetrasphaera	5.66655869E-06	Caviibacterium	1.94593E-05
Jannaschia	4.20E-06	1.39E-05	Pontibacillus	0.00000521	Dialister	5.233180216976E-05			Candidatus Cardinium	5.653331E-06	Alcaligenes	1.94242654E-05
Sulfitobacter	3.90E-06	1.39E-05	Tyzzerella	0.00000521	Trachymyrmex	5.209607333116E-05			Exiguobacterium	5.61627879E-06	Thiomonas	1.93598299E-05
Culturomica	1.74E-06	1.38E-05	Bdellovibrio	0.00000514	Trichomonas	5.209607333116E-05			Idiomarina	5.6109841E-06	Muribacter	1.92775E-05
Gillisia	1.34E-06	1.38E-05	Rikenella	0.00000514	Raphanus	5.193892077209E-05			Azotobacter	5.595104E-06	Colibacter	1.91731E-05
Mangrovimonas	1.89E-06	1.37E-05	Proteiniborus	0.00000514	Pelosinus	5.193892077209E-05			Porphyrobacter	5.581875E-06	Psychromonas	1.91176897E-05
Pseudovibrio	3.08E-06	1.36E-05	Sinosporangium	0.00000514	Lates	5.154603937442E-05			Gemmiger	5.576575E-06	Erythrobacter	1.90696194E-05
Plesiomonas	8.69E-07	1.35E-05	Kitasatospora	0.00000514	Corvus	5.091742913814E-05			Pectinatus	5.53687669E-06	Sharpea	1.89664E-05
Herbidospora	1.34E-05	1.35E-05	Propionimicrobium	0.00000508	Pseudoxanthomonas	5.068170029954E-05			Glutamicibacter	5.4839444E-06	Anaerosalibacter	1.894333E-05
Anaerotignum	4.03E-06	1.35E-05	Scytonema	0.00000508	Actinosynnema	5.060312402001E-05			Lactimicrobium	5.44954E-06	Methylomonas	1.8938924E-05
Rickettsia	1.56E-06	1.35E-05	Thermoactinomyces	0.00000508	Tetrapisispora	5.052454774047E-05			Cobetia	5.3966008E-06	Anaerovibrio	1.883204E-05
Anaerophaga	3.35E-06	1.34E-05	Microcystis	0.00000494	Candidatus Planktophila	5.052454774047E-05			Halanaerobium	5.3410187E-06	Nitrosospira	1.8815901E-05
Oligella	1.16E-06	1.33E-05	Saccharomonospora	0.00000494	Kibdelosporangium	5.03673951814E-05			Granulicella	5.3304349E-06	Rikenella	1.8773E-05
Haloferax	6.21E-06	1.33E-05	Acetivibrio	0.00000494	Mustela	5.03673951814E-05			Alicyclobacillus	5.3277895E-06	Phycicoccus	1.87186246E-05
Thermophagus	2.40E-06	1.33E-05	Brochothrix	0.00000494	Eggerthella	5.021024262234E-05			Xenorhabdus	5.3251451E-06	Lelliottia	1.8697681E-05
Dehalobacter	1.56E-06	1.33E-05	Fischerella	0.00000487	Vogesella	5.01316663428E-05			Desulfosporosinus	5.3092579E-06	Acidithiobacillus	1.86007066E-05
Phycicoccus	1.17E-05	1.33E-05	Gillisia	0.00000487	Chlamydia	4.981736122466E-05			Alcanivorax	5.27750145E-06	Actinobaculum	1.847325E-05
Filifactor	5.66E-06	1.33E-05	Macrococcus	0.00000480	Bdellovibrio	4.96602086656E-05			Salegentibacter	5.266915E-06	Holdemania	1.839325E-05
Pelomonas	8.20E-06	1.33E-05	Candidatus Planktophila	0.00000480	Cellvibrio	4.950305610653E-05			Aurantimonas	5.2563317E-06	Ruminiclostridium	1.827874E-05
Marvinbryantia	2.18E-05	1.32E-05	Rufibacter	0.00000480	Granulicatella	4.942447982699E-05			Anaeromyxobacter	5.25368E-06	Adlercreutzia	1.8265256E-05
Alkalitalea	1.98E-06	1.32E-05	Nesterenkonia	0.00000480	Hydrogenophaga	4.934590354746E-05			Rubrivivax	5.248384E-06	Polaromonas	1.81956179906E-05
Endozoicomonas	4.43E-06	1.32E-05	Aeromicrobium	0.00000473	Rhodothermus	4.926732726793E-05			Olivibacter	5.245747E-06	Pelistega	1.817911E-05
Tsukamurella	1.27E-05	1.31E-05	Salinicoccus	0.00000473	Kluyveromyces	4.918875098839E-05			Scardovia	5.219271E-06	Ancylomarina	1.8138975E-05
Negativicoccus	1.58E-06	1.31E-05	Cyclobacterium	0.00000473	Thermus	4.911017470886E-05			Afipia	5.20868667E-06	Paenarthrobacter	1.8064776E-05
Emergencia	6.13E-06	1.31E-05	Dickeya	0.00000473	Altererythrobacter	4.911017470886E-05			Methylosinus	5.1981005E-06	Modestobacter	1.78717616E-05
Marinilactibacillus	1.94E-06	1.30E-05	Bergeyella	0.00000473	Hafnia	4.879586959072E-05			Cuspidothrix	5.19545E-06	Pectinatus	1.784079E-05
Rhizobacter	4.86E-06	1.30E-05	Ochrobactrum	0.00000466	Hippocampus	4.879586959072E-05			Faecalicatena	5.1928029E-06	Olivibacter	1.78347161E-05
Oenococcus	1.07E-05	1.29E-05	Anaerotignum	0.00000466	Naumovozyma	4.871729331119E-05			Plantibacter	5.1875139E-06	Fructilactobacillus	1.78033912E-05
Moritella	2.17E-06	1.29E-05	Lactonifactor	0.00000466	Biomphalaria	4.856014075212E-05			Carideicomes	5.18751E-06	Helcococcus	1.7741347E-05
Cyclobacterium	2.41E-06	1.29E-05	Alloactinosynnema	0.00000459	Methylomonas	4.840298819305E-05			Tetragenococcus	5.176924E-06	Roseivirga	1.77232872E-05
Vogesella	9.41E-07	1.29E-05	Lyngbya	0.00000459	Latimeria	4.832441191352E-05			Peribacillus	5.1636917E-06	Cuneatibacter	1.76465E-05
Fictibacillus	2.45E-06	1.28E-05	Izhakiella	0.00000459	Acidaminococcus	4.824583563398E-05			Spiroplasma	5.15839729E-06	Saccharothrix	1.760008578E-05
Niabella	2.78E-06	1.28E-05	Elusimicrobium	0.00000459	Aplysia	4.824583563398E-05			Leeuwenhoekiella	5.129289E-06	Altererythrobacter	1.755568203E-05
Dyella	5.54E-06	1.27E-05	Acetitomaculum	0.00000452	Copidosoma	4.808868307491E-05			Pelosinus	5.123993E-06	Paraclostridium	1.740787E-05
Anaerocolumna	4.40E-06	1.27E-05	Polaromonas	0.00000445	Acanthaster	4.793153051584E-05			Rhizobacter	5.121348E-06	Komagataeibacter	1.7396457E-05
Syntrophomonas	1.92E-06	1.26E-05	Thermobrachium	0.00000445	Micrococcus	4.785295423631E-05			Thermoactinomyces	5.1081188E-06	Sporolactobacillus	1.73955433E-05
Leptolyngbya	4.26E-06	1.26E-05	Tamlana	0.00000445	Anaerococcus	4.785295423631E-05			Chlorobium	5.0842881E-06	Sorangium	1.73618E-05
Apibacter	3.38E-06	1.25E-05	Paenarthrobacter	0.00000445	Phaseolus	4.777437795678E-05			Niabella	5.06046969E-06	Halanaerobium	1.73468424E-05
Rhodoferax	3.98E-06	1.25E-05	Roseivirga	0.00000445	Capsicum	4.777437795678E-05			Desulfitobacterium	5.0525336E-06	Anaerobutyricum	1.719641E-05
Propionispora	2.11E-06	1.25E-05	Cellulosimicrobium	0.00000438	Cebus	4.777437795678E-05			Rikenella	5.04195E-06	Sulfitobacter	1.71953286E-05
Ehrlichia	6.51E-07	1.25E-05	Aquiflexum	0.00000438	Fonsecaea	4.706719144097E-05			Lutibacter	5.0392991E-06	Apilactobacillus	1.7127339E-05
Plantactinospora	2.11E-05	1.24E-05	Nannocystis	0.00000438	Beta	4.698861516143E-05			Salinibacterium	5.0207722E-06	Thalassospira	1.6967841E-05
Tatumella	1.72E-06	1.24E-05	Lutispora	0.00000438	Blastochloris	4.698861516143E-05			Kutzneria	5.01283E-06	Chitinibacter	1.6925243E-05
Terribacillus	1.55E-06	1.24E-05	Methyloversatilis	0.00000438	Jatropha	4.69100388819E-05			Methylibium	5.010187E-06	Streptacidiphilus	1.68378491E-05
Paraglaciecola	1.54E-06	1.23E-05	Caldibacillus	0.00000438	Stomoxys	4.69100388819E-05			Bartonella	5.01018656E-06	Aneurinibacillus	1.6795758E-05
Turicibacter	2.03E-06	1.22E-05	Tissierella	0.00000438	Rhabditophanes	4.675288632283E-05			Shinella	5.0101853E-06	Rheinheimera	1.67178022E-05
Thermoactinomyces	6.28E-06	1.22E-05	Cryptobacterium	0.00000438	Manihot	4.66743100433E-05			Buchnera	4.9996E-06	Tsukamurella	1.65882777E-05
Thioclava	3.75E-06	1.21E-05	Cyanothece	0.00000431	Leptolyngbya	4.659573376376E-05			Frondihabitans	4.983713E-06	Kluyvera	1.6493805E-05
Rikenella	1.65E-06	1.21E-05	Arcanobacterium	0.00000431	Phoenix	4.659573376376E-05			Massilimaliae	4.95725E-06	Lacinutrix	1.63658131E-05
Pseudarthrobacter	3.90E-06	1.21E-05	Joostella	0.00000431	Fibrella	4.659573376376E-05			Kandleria	4.95196E-06	Candidatus Kryptobacter	1.63472E-05
Rubrivirga	2.33E-05	1.20E-05	Lebetimonas	0.00000424	Parasteatoda	4.651715748423E-05			Intestinibacter	4.95196E-06	Alicyclobacillus	1.62467506E-05
Methylibium	4.02E-06	1.20E-05	Paludifilum	0.00000424	Setaria	4.64385812047E-05			Microlunatus	4.946663E-06	Roseovarius	1.624300712E-05
Rahnella	9.46E-07	1.19E-05	Shigella	0.00000424	Onthophagus	4.636000492516E-05			Salinibacter	4.930779E-06	Rickettsia	1.619190523E-05
Salinimicrobium	2.38E-06	1.19E-05	Methylocella	0.00000424	Quercus	4.604569980702E-05			Salinimicrobium	4.9201941E-06	Lonsdalea	1.616428E-05
Thermoanaerobacterium	2.43E-06	1.19E-05	Stenoxybacter	0.00000424	Brochothrix	4.604569980702E-05			Herbidospora	4.896372E-06	Adhaeribacter	1.61334775E-05
Alloscardovia	8.54E-06	1.19E-05	Drancourtella	0.00000417	Chlorobaculum	4.604569980702E-05			Adhaeribacter	4.851388E-06	Anaerotignum	1.59495372E-05
Tetrasphaera	9.77E-06	1.19E-05	Cryobacterium	0.00000417	Branchiostoma	4.596712352749E-05			Tissierella	4.803751E-06	Weeksella	1.592208E-05
Halanaerobium	3.04E-06	1.18E-05	Candidatus Arthromitus	0.00000417	Draconibacterium	4.596712352749E-05			Mycetocola	4.7746388E-06	Collimonas	1.592178E-05
Paeniclostridium	4.49E-06	1.18E-05	Brucella	0.00000417	Pteropus	4.588854724796E-05			Sanguibacteroides	4.7614E-06	Olleya	1.58972851E-05
Acidithiobacillus	3.89E-06	1.18E-05	Adhaeribacter	0.00000417	Microterricola	4.588854724796E-05			Mangrovibacterium	4.75081E-06	Larkinella	1.58762419E-05
Candidatus Azobacteroides	2.34E-06	1.17E-05	Thermoanaerobacterium	0.00000417	Thioalkalivibrio	4.580997096842E-05			Actinophytocola	4.721695E-06	Aromatoleum	1.5769953E-05
Sporolactobacillus	1.99E-06	1.17E-05	Plesiocystis	0.00000417	Borreliella	4.557424212982E-05			Propionispira	4.71905E-06	Salinicoccus	1.57618817E-05
Erysipelothrix	3.39E-06	1.16E-05	Pectobacterium	0.00000417	Sesamum	4.549566585029E-05			Kurthia	4.713761E-06	Parageobacillus	1.5653376E-05
Halococcus	7.04E-06	1.16E-05	Acetoanaerobium	0.00000417	Sorghum	4.541708957075E-05			Thermocrispum	4.70581E-06	Sulfurimonas	1.5649996E-05
Calothrix	2.95E-06	1.15E-05	Haloterrigena	0.00000417	Fermentimonas	4.541708957075E-05			Cryptobacterium	4.69523E-06	Buttiauxella	1.561758E-05
Lonsdalea	1.00E-06	1.15E-05	Hyphomonas	0.00000417	Ananas	4.541708957075E-05			Phaeobacter	4.6899401E-06	Ramlibacter	1.56051411E-05
Gulbenkiania	1.59E-06	1.15E-05	Methanocaldococcus	0.00000410	Gordonibacter	4.525993701168E-05			Bacilliculturomica	4.682E-06	Thermoanaerobacterium	1.55972968E-05
Microtetraspora	1.02E-05	1.14E-05	Chloroflexus	0.00000410	Ictalurus	4.502420817308E-05			Empedobacter	4.674055E-06	Sellimonas	1.55553E-05
Microbispora	1.41E-05	1.14E-05	Acidithiobacillus	0.00000410	Cladophialophora	4.502420817308E-05			Cytobacillus	4.6661157E-06	Leptolyngbya	1.5552376E-05
Mageeibacillus	3.06E-06	1.12E-05	Anaerosalibacter	0.00000410	Mizuhopecten	4.486705561401E-05			Parapedobacter	4.658177E-06	Peptacetobacter	1.553596E-05
Solibacillus	2.54E-06	1.12E-05	Thioclava	0.00000410	Vollenhovia	4.486705561401E-05			Flavisolibacter	4.652882E-06	Dermacoccus	1.54615455E-05
Methanosarcina	2.39E-06	1.12E-05	Eisenbergiella	0.00000410	Dokdonia	4.470990305494E-05			Liquorilactobacillus	4.610533E-06	Grimontia	1.533738E-05
Gracilibacillus	2.13E-06	1.11E-05	Caminicella	0.00000403	Methanoculleus	4.447417421634E-05			Enorma	4.578772E-06	Streptosporangium	1.526214254E-05
Butyricicoccus	3.90E-06	1.10E-05	Jeotgalibaca	0.00000403	Rufibacter	4.431702165727E-05			Luteibacter	4.573481E-06	Turicibacter	1.5244876E-05
Alkaliphilus	3.36E-06	1.10E-05	Miniphocibacter	0.00000403	Erythrobacter	4.423844537774E-05			Aquisphaera	4.557598E-06	Conservatibacter	1.52269E-05
Arcanobacterium	2.91E-06	1.10E-05	Aneurinibacillus	0.00000403	Brachypodium	4.423844537774E-05			Culturomica	4.55231E-06	Cellvibrio	1.52201726E-05
Tolypothrix	1.81E-05	1.10E-05	Niastella	0.00000403	Strongylocentrotus	4.41598690982E-05			Frederiksenia	4.54172E-06	Cedecea	1.5219492E-05
Parageobacillus	1.07E-06	1.10E-05	Emticicia	0.00000403	Lelliottia	4.41598690982E-05			Holdemanella	4.525843E-06	Cricetibacter	1.51643E-05
Dermacoccus	7.56E-06	1.10E-05	Oceanivirga	0.00000403	Bosea	4.41598690982E-05			Ezakiella	4.50732E-06	Metabacillus	1.51398036E-05
Eggerthella	4.41E-06	1.10E-05	Bacteriovorax	0.00000403	Oreochromis	4.408129281867E-05			Peptoclostridium	4.48878E-06	Mixta	1.5118252E-05
Blastopirellula	2.37E-05	1.09E-05	Defluviitalea	0.00000396	Anabaena	4.400271653914E-05			Nitrospirillum	4.475555E-06	Gracilibacillus	1.50855625E-05
Schwartzia	4.28E-06	1.09E-05	Tetragenococcus	0.00000396	Porphyrobacter	4.400271653914E-05			Acetobacter	4.45702722E-06	Laribacter	1.50591E-05
Magnetospirillum	7.72E-06	1.09E-05	Proteiniclasticum	0.00000396	Anser	4.384556398007E-05			Aminicella	4.44115E-06	Promicromonospora	1.50319886E-05
Agrococcus	8.98E-06	1.09E-05	Magnetospirillum	0.00000396	Tatumella	4.376698770053E-05			Sporolactobacillus	4.438503E-06	Wolbachia	1.50012827E-05
Fructobacillus	1.55E-06	1.09E-05	Trichococcus	0.00000396	Marivirga	4.3688411421E-05			Ochrobactrum	4.41997776E-06	Saccharomonospora	1.49676747E-05
Actinoalloteichus	8.41E-06	1.09E-05	Glycomyces	0.00000396	Thermococcus	4.3688411421E-05			Thermomonas	4.4199768E-06	Flavisolibacter	1.49488846E-05
Terrisporobacter	1.90E-06	1.08E-05	Stanieria	0.00000396	Musa	4.360983514147E-05			Uruburuella	4.41468E-06	Parapedobacter	1.49345175E-05
Cohnella	4.16E-06	1.08E-05	Holdemanella	0.00000389	Anas	4.321695374379E-05			Streptomonospora	4.412036E-06	Melissococcus	1.492755E-05
Actinokineospora	1.20E-05	1.08E-05	Jeotgalibacillus	0.00000389	Coturnix	4.321695374379E-05			Aminobacter	4.3961531E-06	Alkalibacterium	1.48173068E-05
Haloarcula	3.02E-06	1.07E-05	Terribacillus	0.00000389	Jiangella	4.321695374379E-05			Roseivirga	4.390863E-06	Chitinimonas	1.47825591E-05
Psychroserpens	1.68E-06	1.07E-05	Sediminibacterium	0.00000389	Rhagoletis	4.313837746426E-05			Sphaerisporangium	4.38821138E-06	Gillisia	1.47813067E-05
Kordia	1.86E-06	1.07E-05	Marinitoga	0.00000389	Eucalyptus	4.305980118473E-05			Pectobacterium	4.37762556E-06	Microvirga	1.477276986E-05
Eremococcus	2.41E-06	1.06E-05	Sorangium	0.00000389	Pyrus	4.305980118473E-05			Secundilactobacillus	4.3485068E-06	Fictibacillus	1.47084436E-05
Gluconobacter	2.58E-06	1.05E-05	Wohlfahrtiimonas	0.00000389	Sarcophilus	4.298122490519E-05			Otariodibacter	4.34587E-06	Moritella	1.46559208E-05
Roseivirga	2.24E-06	1.04E-05	Cecembia	0.00000389	Marinomonas	4.290264862566E-05			Planococcus	4.34586556E-06	Ornithinimicrobium	1.4613741E-05
Chitinimonas	2.01E-06	1.04E-05	Gordonibacter	0.00000382	Chlamydomonas	4.266691978706E-05			Atopobacter	4.34322E-06	Oenococcus	1.45794948E-05
Millionella	2.68E-06	1.04E-05	Niabella	0.00000382	Kryptolebias	4.266691978706E-05			Salinicola	4.337924E-06	Methylosinus	1.4557037E-05
Mobiluncus	3.03E-06	1.04E-05	Advenella	0.00000382	Exaiptasia	4.266691978706E-05			Niastella	4.337922E-06	Microcystis	1.4544171E-05
Hydrogenovibrio	1.97E-06	1.04E-05	Candidatus Phytoplasma	0.00000382	Podospora	4.250976722799E-05			Mobilibacterium	4.32205E-06	Lactonifactor	1.452534E-05
Hyphomicrobium	5.34E-06	1.04E-05	Thermobacillus	0.00000382	Malus	4.235261466892E-05			Dokdonia	4.31410638E-06	Labrenzia	1.450411878E-05
Plantibacter	2.91E-06	1.03E-05	Corallococcus	0.00000375	Callorhinchus	4.227403838938E-05			Ideonella	4.308816E-06	Paraglaciecola	1.44984771E-05
Enorma	4.61E-06	1.03E-05	Basfia	0.00000375	Verticillium	4.219546210985E-05			Ancylomarina	4.292933E-06	Mangrovibacterium	1.448036E-05
Cp1virus	2.85E-05	1.03E-05	Thioalkalivibrio	0.00000375	Candidatus Phytoplasma	4.211688583032E-05			Winkia	4.29029E-06	Cobetia	1.44723332E-05
Aquaspirillum	1.92E-06	1.02E-05	Williamsia	0.00000368	Pelodiscus	4.203830955078E-05			Alcaligenes	4.29028169E-06	Absiella	1.44499234E-05
Anaeromyxobacter	5.97E-06	1.02E-05	Weeksella	0.00000368	Kangiella	4.203830955078E-05			Polynucleobacter	4.28763644E-06	Massilibacteroides	1.43754E-05
Ferrimonas	2.13E-06	1.02E-05	Sporomusa	0.00000368	Cyprinodon	4.180258071218E-05			Ramlibacter	4.282345E-06	Moorella	1.43024817E-05
Halomicrobium	2.50E-05	1.02E-05	Wolbachia	0.00000368	Romboutsia	4.148827559404E-05			Desulfotomaculum	4.2770522E-06	Bulleidia	1.42724E-05
Paraclostridium	1.68E-06	1.02E-05	Ehrlichia	0.00000368	Friedmanniella	4.140969931451E-05			Meiothermus	4.2744108E-06	Diaphorobacter	1.42469534E-05
Runella	3.18E-06	1.02E-05	Pseudohongiella	0.00000368	Mesocestoides	4.140969931451E-05			Rudanella	4.271763E-06	Prochlorococcus	1.42007692E-05
Actinospica	3.01E-06	1.02E-05	Thiomonas	0.00000362	Dyella	4.133112303497E-05			Aneurinibacillus	4.26381807E-06	Arachidicoccus	1.418291E-05
Wolbachia	8.62E-07	1.01E-05	Aestuariibacter	0.00000362	Dasypus	4.133112303497E-05			Rhodoferax	4.2611724E-06	Salinimicrobium	1.41579699E-05
Gordonibacter	4.34E-06	1.00E-05	Enterovibrio	0.00000362	Esox	4.125254675544E-05			Citricoccus	4.255882E-06	Niabella	1.415255454E-05
Chlamydia	4.35E-06	1.00E-05	Kineothrix	0.00000362	Schizosaccharomyces	4.101681791684E-05			Phenylobacterium	4.24794329E-06	Phreatobacter	1.4120541E-05
Arcticibacter	1.70E-06	1.00E-05	Chlorobium	0.00000362	Ciona	4.078108907824E-05			Thermoanaerobacterium	4.224116E-06	Iodobacter	1.40370184E-05
Tamlana	1.06E-06	1.00E-05	Paraclostridium	0.00000362	Ensifer	4.078108907824E-05			Rhodoplanes	4.213538E-06	Pluralibacter	1.40114745E-05
Cellvibrio	1.20E-06	9.96E-06	Actinotignum	0.00000362	Pseudogulbenkiania	4.078108907824E-05			Algibacter	4.2002985E-06	Methylotenera	1.4003106E-05
Pluralibacter	2.30E-06	9.90E-06	Empedobacter	0.00000355	Lutibacter	4.07025127987E-05			Kordia	4.187066E-06	Gordonibacter	1.3989512E-05
Buttiauxella	4.47E-07	9.87E-06	Macellibacteroides	0.00000355	Cynoglossus	4.07025127987E-05			Limnohabitans	4.1791241E-06	Propionispira	1.3905718E-05
Helcococcus	3.43E-06	9.83E-06	Actinoalloteichus	0.00000355	Pogona	4.062393651917E-05			Fenollaria	4.1606E-06	Brochothrix	1.389711E-05
Zobellia	5.77E-07	9.83E-06	Caviibacterium	0.00000355	Juglans	4.054536023963E-05			Enterovibrio	4.147369E-06	Paucilactobacillus	1.3881255E-05
Compostimonas	2.46E-05	9.82E-06	Terrisporobacter	0.00000355	Lentivirus	4.04667839601E-05			Lascolabacillus	4.14736E-06	Alkalitalea	1.37995E-05
Mangrovibacterium	2.40E-06	9.81E-06	Pelosinus	0.00000355	Meleagris	4.02310551215E-05			Thalassotalea	4.1314843E-06	Culturomica	1.37905E-05
Faecalitalea	3.95E-06	9.79E-06	Psychrobacillus	0.00000355	Felis	4.02310551215E-05			Sulfitobacter	4.11825169E-06	Chlamydia	1.3789403E-05
Rhodopseudomonas	1.01E-05	9.74E-06	Geminocystis	0.00000355	Zootermopsis	4.02310551215E-05			Cloacibacterium	4.115603E-06	Malaciobacter	1.374533E-05
Candidatus Nitrosotalea	9.97E-08	9.73E-06	Pseudoflavonifractor	0.00000348	Tupaia	4.015247884196E-05			Starkeya	4.110304E-06	Mesocricetibacter	1.3717E-05
Jeotgalibacillus	1.43E-06	9.70E-06	Conservatibacter	0.00000348	Heterocephalus	4.015247884196E-05			Neorhizobium	4.1050181E-06	Alloscardovia	1.36652654E-05
Ileibacterium	4.23E-06	9.64E-06	Microscilla	0.00000348	Magnetospirillum	4.015247884196E-05			Polaromonas	4.09972537E-06	Galactobacillus	1.36311E-05
Glutamicibacter	3.69E-06	9.60E-06	Acetatifactor	0.00000348	Terriglobus	4.007390256243E-05			Gemmata	4.099724E-06	Kordia	1.36243372E-05
Neorhizobium	6.75E-06	9.60E-06	Buchnera	0.00000348	Emiliania	3.983817372383E-05			Hyphomicrobium	4.08913637E-06	Methyloversatilis	1.361576E-05
Rhodopirellula	3.62E-06	9.57E-06	Ornithinibacillus	0.00000348	Clupea	3.944529232615E-05			Archangium	4.062675E-06	Glycomyces	1.34931785E-05
Robiginitalea	1.90E-06	9.55E-06	Stigmatella	0.00000348	Chlorocebus	3.936671604662E-05			Succinivibrio	4.05738E-06	Niastella	1.34704483E-05
Urinacoccus	6.28E-07	9.54E-06	Sunxiuqinia	0.00000348	Sinomonas	3.936671604662E-05			Chelatococcus	4.0520885E-06	Maribellus	1.344407E-05
Bizionia	1.45E-06	9.49E-06	Phormidium	0.00000341	Chlorobium	3.928813976709E-05			Christensenella	4.05208407E-06	Sanguibacteroides	1.34425E-05
Komagataeibacter	2.56E-06	9.44E-06	Eggerthella	0.00000341	Oblitimonas	3.913098720802E-05			Ursidibacter	4.02562E-06	Aquabacterium	1.34015614E-05
Chlorobium	2.61E-06	9.43E-06	Methylophaga	0.00000341	Acropora	3.905241092848E-05			Lachnobacterium	4.01238E-06	Actinotignum	1.3368976E-05
Noviherbaspirillum	2.51E-06	9.41E-06	Sulfurihydrogenibium	0.00000341	Neospora	3.881668208988E-05			Actinomycetospora	4.007089E-06	Varibaculum	1.33678511E-05
Laribacter	1.28E-06	9.39E-06	Zhongshania	0.00000341	Cajanus	3.873810581035E-05			Aliivibrio	4.0044471E-06	Dermabacter	1.3359973E-05
Wohlfahrtiimonas	1.39E-06	9.38E-06	Anaerorhabdus	0.00000341	Alicycliphilus	3.873810581035E-05			Protaetiibacter	4.00444E-06	Psychrobacillus	1.33169981E-05
Kurthia	1.95E-06	9.37E-06	Entomoplasma	0.00000341	Nelumbo	3.865952953081E-05			Liberibacter	4.0044392E-06	Christensenella	1.32994059E-05
Serinicoccus	4.90E-06	9.37E-06	Komagataeibacter	0.00000341	Komagataella	3.865952953081E-05			Alkalitalea	4.0018E-06	Flagellimonas	1.326367E-05
Cuspidothrix	1.24E-05	9.34E-06	Ectothiorhodospira	0.00000341	Crocodylus	3.865952953081E-05			Diaphorobacter	3.999146E-06	Emticicia	1.32598086E-05
Methylophaga	1.19E-06	9.29E-06	Criibacterium	0.00000341	Stylophora	3.858095325128E-05			Ethanoligenens	3.9965E-06	Filifactor	1.3253491E-05
Hyphomonas	4.28E-06	9.27E-06	Neglecta	0.00000341	Pygocentrus	3.850237697174E-05			Tenuifilum	3.99386E-06	Azotobacter	1.32376581E-05
Gabonibacter	1.17E-06	9.25E-06	Cetobacterium	0.00000334	Hyalella	3.850237697174E-05			Nitratireductor	3.9832712E-06	Mycolicibacter	1.319013392E-05
Cedecea	6.67E-07	9.25E-06	Methanosphaera	0.00000334	Aphanomyces	3.842380069221E-05			Salinicoccus	3.9806195E-06	Pragia	1.312742E-05
Viridibacillus	1.48E-06	9.24E-06	Tangfeifania	0.00000334	Taylorella	3.834522441268E-05			Actinotalea	3.967389E-06	Terrisporobacter	1.308243E-05
Citromicrobium	1.85E-07	9.24E-06	Bizionia	0.00000334	Martelella	3.834522441268E-05			Cellulosilyticum	3.964739E-06	Calothrix	1.2832787E-05
Monashia	2.19E-05	9.23E-06	Runella	0.00000334	Mageeibacillus	3.834522441268E-05			Candidatus Kryptonium	3.95416E-06	Holdemanella	1.281641E-05
Pontibacillus	2.56E-06	9.22E-06	Caminibacter	0.00000334	Gluconobacter	3.826664813314E-05			Thiomonas	3.9171013E-06	Mesobacillus	1.27959903E-05
Cellulosilyticum	3.19E-06	9.21E-06	Pseudosphingobacterium	0.00000334	Octopus	3.826664813314E-05			Flaviflexus	3.917098E-06	Rhodopseudomonas	1.27676803E-05
Marmoricola	1.20E-05	9.17E-06	Agromyces	0.00000334	Lucilia	3.818807185361E-05			Methyloversatilis	3.898569E-06	Atlantibacter	1.2765274E-05
Oerskovia	3.92E-06	9.17E-06	Thalassobacillus	0.00000334	Thermosipho	3.818807185361E-05			Propionimicrobium	3.893285E-06	Chlorobium	1.265468E-05
Bergeyella	5.27E-06	9.16E-06	Paramaledivibacter	0.00000327	Cicer	3.818807185361E-05			Neglecta	3.890637E-06	Salipiger	1.25737531E-05
Weeksella	8.95E-07	9.14E-06	Thermoflexibacter	0.00000327	Marinitoga	3.818807185361E-05			Brochothrix	3.882692E-06	Actinophytocola	1.25444024E-05
Fischerella	2.04E-06	9.13E-06	Desulfuromonas	0.00000327	Debaryomyces	3.7952343015E-05			Turicibacter	3.877403E-06	Tissierella	1.25142095E-05
Tidjanibacter	1.11E-06	9.12E-06	Desulfococcus	0.00000327	Chinchilla	3.787376673547E-05			Spirochaeta	3.87475569E-06	Compostimonas	1.2486E-05
Lechevalieria	1.05E-05	9.10E-06	Labilibaculum	0.00000327	Glutamicibacter	3.787376673547E-05			Solirubrobacter	3.87211E-06	Lentibacillus	1.24691041E-05
Alcaligenes	1.44E-06	9.05E-06	Morganella	0.00000327	Cyanothece	3.779519045594E-05			Negativicoccus	3.86416669E-06	Winkia	1.240765E-05
Acetobacterium	2.31E-06	9.04E-06	Thermobifida	0.00000327	Camelus	3.763803789687E-05			Marvinbryantia	3.86152E-06	Agrococcus	1.24023165E-05
Pseudoramibacter	9.59E-06	8.95E-06	Flectobacillus	0.00000320	Jeotgalibacillus	3.74808853378E-05			Anoxybacillus	3.85622489E-06	Marinilactibacillus	1.227045E-05
Thiomicrospira	1.66E-06	8.94E-06	Sphingorhabdus	0.00000320	Bemisia	3.740230905827E-05			Anaerophaga	3.85358E-06	Candidatus Methylopumilus	1.22664E-05
Glaciecola	1.85E-06	8.91E-06	Meiothermus	0.00000320	Cimex	3.740230905827E-05			Asanoa	3.842996E-06	Fannyhessea	1.2259E-05
Moorella	1.57E-06	8.89E-06	Lentzea	0.00000320	Amborella	3.732373277873E-05			Sinomonas	3.813877E-06	Oerskovia	1.22530074E-05
Fenollaria	3.04E-06	8.88E-06	Flavihumibacter	0.00000320	Labrus	3.732373277873E-05			Aeribacillus	3.800651E-06	Alkaliphilus	1.2230755E-05
Intestinimonas	4.91E-06	8.88E-06	Bernardetia	0.00000320	Finegoldia	3.72451564992E-05			Sellimonas	3.79271E-06	Dehalobacter	1.2225434E-05
Zunongwangia	1.30E-06	8.82E-06	Confluentibacter	0.00000320	Wickerhamomyces	3.72451564992E-05			Marivirga	3.787411E-06	Rummeliibacillus	1.2141059E-05
Sutterella	2.49E-06	8.80E-06	Aminobacter	0.00000320	Lepisosteus	3.72451564992E-05			Alkalibacterium	3.77418E-06	Ileibacterium	1.21354E-05
Xenophilus	4.12E-06	8.73E-06	Allokutzneria	0.00000313	Spinacia	3.716658021966E-05			Desulfuromonas	3.768887E-06	Ruthenibacterium	1.21063E-05
Marivirga	9.27E-07	8.69E-06	Beijerinckia	0.00000313	Carica	3.716658021966E-05			Sulfurimonas	3.760948E-06	Arsenophonus	1.207226E-05
Turicella	3.60E-06	8.69E-06	Siccationidurans	0.00000313	Rhinolophus	3.716658021966E-05			Microbacter	3.74771E-06	Terribacillus	1.2015274E-05
Acetivibrio	3.02E-06	8.68E-06	Thiomicrorhabdus	0.00000313	Zonotrichia	3.693085138106E-05			Geobacillus	3.74506801E-06	Massilibacillus	1.20031E-05
Solitalea	1.87E-06	8.66E-06	Mitsuaria	0.00000313	Blastocystis	3.685227510153E-05			Hyphomonas	3.74506209E-06	Flaviflexus	1.194399E-05
Desulfuromonas	3.41E-06	8.66E-06	Methanoculleus	0.00000313	Neurospora	3.685227510153E-05			Robertkochia	3.729188E-06	Mesonia	1.18761229E-05
Azotobacter	6.26E-06	8.65E-06	Noviherbaspirillum	0.00000313	Fibrobacter	3.677369882199E-05			Stappia	3.7238972E-06	Tatumella	1.184237E-05
Sodalis	9.80E-07	8.65E-06	Phyllobacterium	0.00000313	Pneumocystis	3.677369882199E-05			Plesiomonas	3.7238938E-06	Magnetospirillum	1.18151052E-05
Meiothermus	4.42E-06	8.65E-06	Methanobacterium	0.00000313	Hydatigera	3.677369882199E-05			Peptidiphaga	3.70801E-06	Gluconobacter	1.17681323E-05
Mucinivorans	1.92E-06	8.63E-06	Cloacibacterium	0.00000313	Phascolarctos	3.677369882199E-05			Actinopolyspora	3.7027211E-06	Enhydrobacter	1.1733706E-05
Reichenbachiella	2.00E-06	8.58E-06	Subdoligranulum	0.00000313	Beutenbergia	3.677369882199E-05			Mumia	3.702714E-06	Luteibacter	1.1727636E-05
Planomicrobium	1.77E-06	8.56E-06	Haloarchaeobius	0.00000313	Takifugu	3.669512254246E-05			Halobacillus	3.6921329E-06	Filimonas	1.16610465E-05
Anaerobacillus	1.52E-06	8.56E-06	Knoellia	0.00000313	Penicillium	3.661654626292E-05			Pusillimonas	3.6921312E-06	Methylorubrum	1.16489063E-05
Williamwhitmania	2.67E-06	8.49E-06	Lysinimicrobium	0.00000313	Kurthia	3.661654626292E-05			Acidithiobacillus	3.69213025E-06	Plantibacter	1.16341594E-05
Paenisporosarcina	1.39E-06	8.47E-06	Massilibacteroides	0.00000313	Agromyces	3.661654626292E-05			Alkaliphilus	3.684197E-06	Mesoflavibacter	1.157676E-05
Propionimicrobium	1.95E-06	8.44E-06	Cruoricaptor	0.00000313	Zygosaccharomyces	3.645939370386E-05			Leptolyngbya	3.68419432E-06	Endozoicomonas	1.15726906E-05
Alkaliflexus	1.01E-06	8.42E-06	Candidatus Izimaplasma	0.00000313	Rhizobacter	3.638081742432E-05			Tomitella	3.681546E-06	Jeotgalicoccus	1.15668977E-05
Faecalicatena	2.60E-06	8.42E-06	Sporolactobacillus	0.00000313	Alkaliphilus	3.630224114479E-05			Formosa	3.6789E-06	Thermoactinomyces	1.15525967E-05
Nesterenkonia	3.68E-06	8.40E-06	Mesonia	0.00000306	Microcystis	3.622366486525E-05			Criibacterium	3.67361E-06	Thiomicrorhabdus	1.152897912E-05
Ornithobacterium	2.18E-06	8.40E-06	Alkanindiges	0.00000306	Manis	3.622366486525E-05			Lentimicrobium	3.66831E-06	Gelidibacter	1.1516762E-05
Pusillimonas	2.01E-06	8.36E-06	Jiangella	0.00000306	Herminiimonas	3.614508858572E-05			Mitsuaria	3.6550805E-06	Noviherbaspirillum	1.14647446E-05
Blattabacterium	1.80E-06	8.31E-06	Murdochiella	0.00000306	Stegastes	3.606651230618E-05			Paludisphaera	3.647135E-06	Deefgea	1.1456053E-05
Thermotoga	1.04E-06	8.31E-06	Anaeromicrobium	0.00000306	Trichogramma	3.590935974712E-05			Bisgaardia	3.62067E-06	Solibacillus	1.1450658E-05
Methylobacillus	9.90E-07	8.31E-06	Haloferula	0.00000306	Phycicoccus	3.583078346758E-05			Sphaerochaeta	3.620666E-06	Volucribacter	1.1431313E-05
Mitsuaria	3.39E-06	8.29E-06	Hathewaya	0.00000306	Parageobacillus	3.583078346758E-05			Bdellovibrio	3.612732E-06	Parasutterella	1.14137102E-05
Raoultibacter	1.19E-06	8.28E-06	Agrococcus	0.00000306	Ricinus	3.575220718805E-05			Ruthenibacterium	3.5995E-06	Planktothrix	1.139119309E-05
Candidatus Stoquefichus	4.23E-06	8.27E-06	Candidatus Nanopelagicus	0.00000306	Anopheles	3.575220718805E-05			Kineothrix	3.59685E-06	Zoogloea	1.13645944E-05
Dermabacter	1.91E-06	8.26E-06	Loktanella	0.00000306	Metarhizium	3.567363090851E-05			Delftia	3.5942072E-06	Intestinibacter	1.13524E-05
Marinifilum	1.07E-06	8.25E-06	Agreia	0.00000306	Sanguibacter	3.567363090851E-05			Shigella	3.58362015E-06	Stenoxybacter	1.13503E-05
Actinopolyspora	4.20E-06	8.24E-06	Crocosphaera	0.00000299	Ramlibacter	3.567363090851E-05			Dehalococcoides	3.5703906E-06	Actinokineospora	1.13140698E-05
Rouxiella	1.48E-06	8.23E-06	Dechloromonas	0.00000299	Salegentibacter	3.567363090851E-05			Furfurilactobacillus	3.530689E-06	Rhizobacter	1.13059827E-05
Desulfobulbus	3.19E-06	8.21E-06	Pseudaminobacter	0.00000299	Streptobacillus	3.559505462898E-05			Mariniphaga	3.52804E-06	Candidatus Pseudoruminococcus	1.13029E-05
Blastomonas	1.58E-06	8.20E-06	Cyanobium	0.00000299	Babesia	3.543790206991E-05			Komagataeibacter	3.5068653E-06	Lentimicrobium	1.128512E-05
Williamsia	6.59E-06	8.16E-06	Mordavella	0.00000299	Plutella	3.543790206991E-05			Thermaerobacter	3.504222E-06	Marmoricola	1.12709803E-05
Defluviimonas	2.52E-06	8.16E-06	Inediibacterium	0.00000299	Candidatus Arthromitus	3.535932579038E-05			Photorhabdus	3.50421505E-06	Glaciecola	1.1244372E-05
Numidum	5.59E-07	8.16E-06	Bibersteinia	0.00000299	Aquaspirillum	3.535932579038E-05			Verrucosispora	3.485691E-06	Propionispora	1.117486E-05
Oceanimonas	8.06E-07	8.16E-06	Gottschalkia	0.00000299	Sterolibacterium	3.535932579038E-05			Cryptosporangium	3.475104E-06	Serinicoccus	1.1165888E-05
Acidipropionibacterium	4.54E-06	8.16E-06	Kallipyga	0.00000292	Loxodonta	3.520217323131E-05			Candidatus Pelagibacter	3.4724528E-06	Hydrogenovibrio	1.1073002E-05
Psychrobacillus	9.29E-07	8.12E-06	Kiloniella	0.00000292	Cellulosilyticum	3.504502067224E-05			Alterileibacterium	3.46187E-06	Salinicola	1.10102615E-05
Alishewanella	6.19E-07	8.12E-06	Wenyingzhuangia	0.00000292	Nasonia	3.488786811317E-05			Arenimonas	3.4565747E-06	Bizionia	1.1002756E-05
Tepidibacter	2.58E-06	8.10E-06	Thiomicrospira	0.00000292	Orbicella	3.480929183364E-05			Xanthobacter	3.4512846E-06	Oleiphilus	1.0994533E-05
Solimonas	4.25E-06	8.10E-06	Thermoanaerobacter	0.00000292	Idiomarina	3.465213927457E-05			Labrenzia	3.44334466E-06	Ferrimonas	1.09680263E-05
Criibacterium	2.37E-06	8.10E-06	Hahella	0.00000292	Sporisorium	3.457356299504E-05			Knoellia	3.443341E-06	Mangrovimonas	1.093217E-05
Tissierella	2.57E-06	8.09E-06	Pelomonas	0.00000292	Trichosporon	3.457356299504E-05			Dactylosporangium	3.43541007E-06	Labrys	1.092538357E-05
Saccharibacillus	1.78E-06	8.08E-06	Melaminivora	0.00000292	Blattabacterium	3.433783415643E-05			Endozoicomonas	3.43540447E-06	Cellulosilyticum	1.090935E-05
Dolosigranulum	2.47E-06	8.05E-06	Friedmanniella	0.00000292	Ehrlichia	3.433783415643E-05			Oenococcus	3.4195213E-06	Phaeobacter	1.0879618E-05
Mariniphaga	1.40E-06	8.04E-06	Mariniphaga	0.00000285	Piscirickettsia	3.410210531783E-05			Methylomonas	3.4168779E-06	Sodalis	1.0832506E-05
Flectobacillus	2.27E-06	8.01E-06	Lawsonibacter	0.00000285	Musca	3.410210531783E-05			Caloramator	3.403644E-06	Prauserella	1.07613859E-05
Natrinema	4.89E-06	7.97E-06	Thermosipho	0.00000285	Ooceraea	3.410210531783E-05			Chondromyces	3.39835E-06	Drancourtella	1.07468722E-05
Lachnobacterium	3.20E-06	7.94E-06	Methanococcus	0.00000285	Acanthamoeba	3.40235290383E-05			Microtetraspora	3.374534E-06	Furfurilactobacillus	1.07379111E-05
Thermobifida	9.47E-06	7.93E-06	Nitratireductor	0.00000285	Novosphingobium	3.394495275876E-05			Larkinella	3.37453E-06	Enorma	1.0708324E-05
Belliella	1.09E-06	7.91E-06	Piscirickettsia	0.00000285	Neomonachus	3.386637647923E-05			Echinicola	3.363947E-06	Tepidimonas	1.0637344E-05
Peptoclostridium	2.64E-06	7.91E-06	Anaerovorax	0.00000285	Kineococcus	3.386637647923E-05			Mesonia	3.363943E-06	Microvirgula	1.06235699E-05
Fabibacter	1.83E-06	7.90E-06	Nitrosococcus	0.00000285	Eurytemora	3.386637647923E-05			Pelistega	3.361295E-06	Gemmiger	1.056933E-05
Labrys	1.84E-05	7.90E-06	Acidianus	0.00000285	Janibacter	3.370922392016E-05			Auritidibacter	3.3559996E-06	Gleimia	1.051858E-05
Brochothrix	1.56E-06	7.89E-06	Sneathia	0.00000285	Cryobacterium	3.355207136109E-05			Microbulbifer	3.35335589E-06	Pigmentiphaga	1.05063731E-05
Flavihumibacter	2.22E-06	7.88E-06	Verminephrobacter	0.00000285	Negativicoccus	3.347349508156E-05			Pimelobacter	3.34806E-06	Planomicrobium	1.04891683E-05
Arenimonas	4.92E-06	7.87E-06	Ignavigranum	0.00000285	Athalia	3.331634252249E-05			Maribellus	3.345414E-06	Leisingera	1.0487639E-05
Succinispira	9.69E-07	7.84E-06	Khelaifiella	0.00000285	Dendrobium	3.315918996342E-05			Fournierella	3.34277E-06	Buchnera	1.04418E-05
Dolosicoccus	2.17E-06	7.78E-06	Leclercia	0.00000285	Pseudomyrmex	3.315918996342E-05			Methylocystis	3.3374768E-06	Rubrivivax	1.037691E-05
Knoellia	5.30E-06	7.77E-06	Chlorobaculum	0.00000285	Monopterus	3.308061368389E-05			Filimonas	3.334828E-06	Rhodovulum	1.030740717E-05
Terrabacter	4.46E-06	7.76E-06	Luteibacter	0.00000285	Pelobacter	3.300203740435E-05			Paraclostridium	3.329539E-06	Flavihumibacter	1.02989475E-05
Conexibacter	8.57E-06	7.72E-06	Oerskovia	0.00000285	Methanobrevibacter	3.300203740435E-05			Vogesella	3.32689E-06	Phocoenobacter	1.02759E-05
Lactonifactor	2.69E-06	7.69E-06	Caldicoprobacter	0.00000285	Curvibacter	3.292346112482E-05			Drancourtella	3.32424638E-06	Borreliella	1.023115026E-05
Aurantimonas	6.49E-06	7.67E-06	Lentibacillus	0.00000285	Thielavia	3.284488484528E-05			Chlamydia	3.32159698E-06	Advenella	1.00914491E-05
Thalassotalea	1.06E-06	7.64E-06	Nitrincola	0.00000278	Fragaria	3.276630856575E-05			Tepidimonas	3.31895E-06	Raoultibacter	1.0078582E-05
Salimicrobium	1.45E-06	7.63E-06	Acidibacillus	0.00000278	Salinibacter	3.276630856575E-05			Edaphobacter	3.289837E-06	Wenyingzhuangia	1.00503257E-05
Andreprevotia	1.19E-06	7.61E-06	Marinilactibacillus	0.00000278	Arcanobacterium	3.276630856575E-05			Emticicia	3.27395569E-06	Peptoclostridium	1.0049E-05
Rubrivivax	3.79E-06	7.61E-06	Ferrimonas	0.00000278	Cycloclasticus	3.268773228622E-05			Caldicellulosiruptor	3.2660192E-06	Tamlana	1.003306E-05
Acetatifactor	2.37E-06	7.60E-06	Rhodovulum	0.00000278	Acidihalobacter	3.260915600668E-05			Cellvibrio	3.2660169E-06	Bombilactobacillus	9.970999E-06
Candida	1.69E-05	7.59E-06	Salinivirga	0.00000278	Anoplophora	3.260915600668E-05			Acetobacteroides	3.26337E-06	Ehrlichia	9.9673054E-06
Succiniclasticum	3.30E-06	7.58E-06	Promicromonospora	0.00000278	Atta	3.253057972715E-05			Cetobacterium	3.263369E-06	Granulicella	9.96686876E-06
Asticcacaulis	2.92E-06	7.56E-06	Fervidicella	0.00000278	Hipposideros	3.237342716808E-05			Gillisia	3.2607228E-06	Fundicoccus	9.96198E-06
Nitrospira	2.91E-06	7.55E-06	Mangrovimonas	0.00000278	Ceratitis	3.221627460901E-05			Cystobacter	3.260722E-06	Taylorella	9.91558E-06
Verrucomicrobium	5.56E-06	7.54E-06	Crinalium	0.00000278	Odocoileus	3.221627460901E-05			Gemmobacter	3.2607207E-06	Wohlfahrtiimonas	9.904922E-06
Tangfeifania	1.55E-06	7.54E-06	Allofustis	0.00000278	Hydra	3.213769832948E-05			Planobacterium	3.25543E-06	Aliidiomarina	9.840609E-06
Kandleria	4.09E-06	7.54E-06	Herbinix	0.00000271	Prosthecochloris	3.205912204994E-05			Klenkia	3.25014E-06	Saccharibacillus	9.818926E-06
Intestinibacter	1.86E-06	7.52E-06	Marivirga	0.00000271	Flammeovirga	3.190196949087E-05			Aromatoleum	3.244843E-06	Sebaldella	9.81797E-06
Methylobacter	1.05E-06	7.51E-06	Ornithobacterium	0.00000271	Turicibacter	3.190196949087E-05			Friedmanniella	3.242198E-06	Methylibium	9.814392E-06
Promicromonospora	6.07E-06	7.51E-06	Galbibacter	0.00000271	Leadbetterella	3.182339321134E-05			Schleiferia	3.2369E-06	Catenovulum	9.79604E-06
Curvibacter	1.66E-06	7.48E-06	Moorea	0.00000271	Wolbachia	3.174481693181E-05			Faecalicoccus	3.236898E-06	Anabaena	9.784013E-06
Persicobacter	1.45E-06	7.44E-06	Syntrophomonas	0.00000271	Methanococcus	3.158766437274E-05			Zoogloea	3.221027E-06	Cloacibacterium	9.77447E-06
Oceanisphaera	1.25E-06	7.43E-06	Intestinimonas	0.00000271	Mesocricetus	3.158766437274E-05			Pyxidicoccus	3.221024E-06	Thermomonas	9.7606168E-06
Sharpea	4.35E-06	7.40E-06	Negativibacillus	0.00000271	Herrania	3.15090880932E-05			Rhodothermus	3.215725E-06	Robinsoniella	9.7538E-06
Empedobacter	2.05E-06	7.38E-06	Sharpea	0.00000271	Aeromicrobium	3.143051181367E-05			Pigmentiphaga	3.213082E-06	Zobellia	9.7533969E-06
Phascolarctobacterium	9.94E-07	7.34E-06	Gluconobacter	0.00000271	Xylanimonas	3.143051181367E-05			Aquitalea	3.202501E-06	Caloramator	9.7441087E-06
Catenovulum	1.21E-06	7.33E-06	Kluyvera	0.00000271	Minicystis	3.143051181367E-05			Desulfobulbus	3.1866179E-06	Kineococcus	9.7202445E-06
Zobellella	1.41E-06	7.33E-06	Holdemania	0.00000264	Diachasma	3.135193553413E-05			Fructilactobacillus	3.186612E-06	Schleiferilactobacillus	9.6899E-06
Rhodovulum	5.11E-06	7.32E-06	Pseudooceanicola	0.00000264	Methylovorus	3.12733592546E-05			Neobacillus	3.1813227E-06	Mitsuaria	9.6317129E-06
Carboxydocella	3.41E-07	7.31E-06	Enhydrobacter	0.00000264	Cephus	3.12733592546E-05			Intrasporangium	3.178684E-06	Haloactinobacterium	9.606297E-06
Methanobrevibacter	3.04E-06	7.28E-06	Brenneria	0.00000264	Calidris	3.111620669553E-05			Elioraea	3.168092E-06	Terrabacter	9.6026803E-06
Mobilibacterium	4.47E-06	7.28E-06	Cobetia	0.00000264	Columba	3.1037630416E-05			Flexivirga	3.168091E-06	Meiothermus	9.5997E-06
Phenylobacterium	4.20E-06	7.27E-06	Rhizobacter	0.00000264	Papio	3.1037630416E-05			Metabacillus	3.1654462E-06	Negativicoccus	9.581306E-06
Ectothiorhodospira	2.57E-06	7.24E-06	Tolypothrix	0.00000264	Zymomonas	3.088047785693E-05			Thioclava	3.1601498E-06	Sulfuriferula	9.563258E-06
Prauserella	1.22E-05	7.22E-06	Paraglaciecola	0.00000264	Cricetulus	3.088047785693E-05			Mageeibacillus	3.15221E-06	Mariniphaga	9.56137E-06
Confluentibacter	1.13E-06	7.22E-06	Prosthecochloris	0.00000264	Haplochromis	3.08019015774E-05			Chryseolinea	3.112516E-06	Seonamhaeicola	9.50879E-06
Cyanothece	2.04E-06	7.13E-06	Cyanobacterium	0.00000264	Halobacillus	3.072332529786E-05			Dolosicoccus	3.11251E-06	Fenollaria	9.46425E-06
Sebaldella	4.66E-06	7.12E-06	Dermabacter	0.00000264	Thamnophis	3.072332529786E-05			Phytohabitans	3.112508E-06	Mageeibacillus	9.43586E-06
Carboxydothermus	1.02E-06	7.12E-06	Planomicrobium	0.00000264	Amphiprion	3.056617273879E-05			Sporichthya	3.07545E-06	Paludibacterium	9.43215E-06
Lentibacillus	1.17E-06	7.10E-06	Microbispora	0.00000264	Diuraphis	3.048759645926E-05			Vulcaniibacterium	3.067519E-06	Trinickia	9.38665E-06
Thiobacillus	2.09E-06	7.10E-06	Pseudobacteroides	0.00000264	Polaromonas	3.040902017972E-05			Muribacter	3.06751E-06	Gulbenkiania	9.38614E-06
Giesbergeria	1.52E-05	7.09E-06	Glutamicibacter	0.00000264	Microtus	3.040902017972E-05			Wenyingzhuangia	3.06751E-06	Pseudodesulfovibrio	9.381927E-06
Oceanospirillum	1.01E-06	7.09E-06	Gilvimarinus	0.00000264	Microplitis	3.033044390019E-05			Propionispora	3.064869E-06	Tyzzerella	9.3744885E-06
Nosocomiicoccus	6.23E-07	7.09E-06	Oligella	0.00000257	Maylandia	3.033044390019E-05			Fictibacillus	3.0622229E-06	Anaerophaga	9.35212E-06
Pseudooceanicola	6.47E-06	7.08E-06	Acidipropionibacterium	0.00000257	Hyphomicrobium	3.033044390019E-05			Schaedlerella	3.05957E-06	Kandleria	9.34136E-06
Ideonella	5.46E-06	7.05E-06	Sfi21dt1virus	0.00000257	Cyclobacterium	3.025186762066E-05			Asticcacaulis	3.0569281E-06	Neglecta	9.341329E-06
Patulibacter	5.74E-06	7.05E-06	Candidatus Kryptobacter	0.00000257	Rubrivivax	3.025186762066E-05			Geminicoccus	3.056925E-06	Taibaiella	9.3324712E-06
Mesoplasma	1.30E-06	7.03E-06	Viridibacillus	0.00000257	Clavispora	3.025186762066E-05			Siphonobacter	3.043696E-06	Borrelia	9.328078E-06
Candidatus Phytoplasma	7.53E-07	6.99E-06	Petrotoga	0.00000257	Pseudodesulfovibrio	3.025186762066E-05			Dielma	3.03311E-06	Catenibacterium	9.31979E-06
Microvirgula	1.35E-06	6.97E-06	Pyramidobacter	0.00000257	Megachile	3.025186762066E-05			Gleimia	3.025167E-06	Anaeromyxobacter	9.309062E-06
Sediminibacterium	1.65E-06	6.95E-06	Gaetbulibacter	0.00000257	Castor	3.001613878205E-05			Moorella	3.0066436E-06	Porphyrobacter	9.2901369E-06
Microvirga	4.01E-06	6.94E-06	Tychonema	0.00000257	Liberibacter	2.993756250252E-05			Paenarthrobacter	3.0066408E-06	Siphonobacter	9.267063E-06
Ulvibacter	6.70E-07	6.93E-06	Succinivibrio	0.00000257	Folsomia	2.993756250252E-05			Cuneatibacter	3.00399E-06	Rhodopirellula	9.21685874E-06
Cytophaga	1.40E-06	6.93E-06	Anaerophaga	0.00000257	Amphimedon	2.993756250252E-05			Faecalitalea	3.00135E-06	Labilibacter	9.21331E-06
Lebetimonas	3.87E-07	6.92E-06	Methanothermococcus	0.00000257	Agaricus	2.993756250252E-05			Rheinheimera	2.9907593E-06	Lascolabacillus	9.20459E-06
Marinitoga	6.93E-07	6.92E-06	Massilibacterium	0.00000257	Tarenaya	2.985898622299E-05			Azonexus	2.98811E-06	Floricoccus	9.17285E-06
Haloterrigena	6.18E-06	6.92E-06	Sodalis	0.00000257	Candidatus Kinetoplastibacterium	2.985898622299E-05			Salinivirga	2.98282E-06	Marivirga	9.161518E-06
Pelobacter	2.78E-06	6.92E-06	Psychrilyobacter	0.00000257	Microbulbifer	2.985898622299E-05			Minicystis	2.98017E-06	Tetrasphaera	9.161154E-06
Gaetbulibacter	1.06E-06	6.86E-06	Delftia	0.00000257	Tremella	2.985898622299E-05			Weeksella	2.948413E-06	Fischerella	9.155946E-06
Dongia	1.45E-06	6.80E-06	Ulvibacter	0.00000257	Agrilus	2.985898622299E-05			Robinsoniella	2.945769E-06	Psychroserpens	9.120981E-06
Zhouia	1.17E-06	6.79E-06	Arcticibacter	0.00000250	Sandaracinus	2.985898622299E-05			Acutalibacter	2.940474E-06	Ezakiella	9.09982E-06
Chitinibacter	9.13E-07	6.79E-06	Roseiflexus	0.00000250	L5virus	2.985898622299E-05			Gracilibacillus	2.9404731E-06	Aquaspirillum	9.0477009E-06
Thermocrispum	1.39E-05	6.77E-06	Reichenbachiella	0.00000250	Pieris	2.978040994345E-05			Glaciecola	2.9404685E-06	Pseudovibrio	9.041891E-06
Agreia	2.45E-06	6.76E-06	Anaerosporobacter	0.00000250	Marssonina	2.978040994345E-05			Melissococcus	2.935176E-06	Pelomonas	9.0341311E-06
Lymphocryptovirus	1.84E-05	6.75E-06	Lachnotalea	0.00000250	Nakamurella	2.978040994345E-05			Morganella	2.92723838E-06	Fructobacillus	9.033515E-06
Chloroflexus	2.19E-06	6.75E-06	Belliella	0.00000250	Labilithrix	2.970183366392E-05			Desulfosarcina	2.921947E-06	Agathobaculum	9.00736E-06
Trabulsiella	8.37E-07	6.73E-06	Labilibacter	0.00000250	Sulfolobus	2.962325738438E-05			Thalassospira	2.9166534E-06	Desulfuromonas	9.0033962E-06
Thermosinus	1.63E-06	6.71E-06	Anabaena	0.00000250	Rhodospirillum	2.954468110485E-05			Gelidibacter	2.914006E-06	Planobacterium	8.9954005E-06
Ferrovum	1.90E-06	6.69E-06	Thermococcus	0.00000243	Hp1virus	2.954468110485E-05			Nannocystis	2.89813E-06	Aminobacter	8.9737703E-06
Celeribacter	3.50E-06	6.67E-06	Methylobacter	0.00000243	Meriones	2.946610482531E-05			Cytophaga	2.895482E-06	Actinoalloteichus	8.9708146E-06
Fibrella	1.07E-06	6.64E-06	Bilophila	0.00000243	Fictibacillus	2.946610482531E-05			Rhodopirellula	2.8954809E-06	Lachnobacterium	8.94066E-06
Alicycliphilus	9.34E-07	6.64E-06	Coxiella	0.00000243	Thecamonas	2.946610482531E-05			Patulibacter	2.892832E-06	Pontibacillus	8.8972E-06
Caloranaerobacter	1.26E-06	6.62E-06	Sarcina	0.00000243	Opitutus	2.930895226625E-05			Vaginisenegalia	2.89019E-06	Puteibacter	8.85974E-06
Chondromyces	8.51E-06	6.61E-06	Ileibacterium	0.00000243	Methylotenera	2.930895226625E-05			Thiocapsa	2.884888E-06	Nakamurella	8.8238546E-06
Salinivirga	1.58E-06	6.61E-06	Asaccharospora	0.00000243	Archangium	2.923037598671E-05			Herbinix	2.879602E-06	Thermotoga	8.819428E-06
Murdochiella	1.52E-06	6.60E-06	Ensifer	0.00000243	Persicobacter	2.923037598671E-05			Candidatus Promineofilum	2.87695E-06	Afipia	8.812285E-06
Dechloromonas	1.12E-06	6.57E-06	Caviibacter	0.00000243	Pogonomyrmex	2.923037598671E-05			Motilibacter	2.876948E-06	Methylophaga	8.7990884E-06
Paenarthrobacter	6.91E-07	6.56E-06	Hespellia	0.00000236	Haloferax	2.891607086858E-05			Tyzzerella	2.871663E-06	Teredinibacter	8.796531E-06
Pseudodesulfovibrio	2.19E-06	6.56E-06	Desulfatibacillum	0.00000236	Agrococcus	2.891607086858E-05			Actinospica	2.866363E-06	Fluviicola	8.726027E-06
Dendrosporobacter	1.05E-06	6.55E-06	Saccharicrinis	0.00000236	Erysipelatoclostridium	2.883749458904E-05			Apilactobacillus	2.8610774E-06	Geofilum	8.66328E-06
Prosthecochloris	2.26E-06	6.53E-06	Fenollaria	0.00000236	Ornithorhynchus	2.875891830951E-05			Marinobacterium	2.85842676E-06	Desulfopila	8.6211772E-06
Chitinilyticum	1.33E-06	6.51E-06	Lelliottia	0.00000236	Erythranthe	2.868034202997E-05			Psychromonas	2.8531337E-06	Tenuifilum	8.58188E-06
Amphibacillus	1.92E-06	6.50E-06	Methylocapsa	0.00000236	Haliscomenobacter	2.860176575044E-05			Croceicoccus	2.845191E-06	Salinibacter	8.577399E-06
Kineococcus	4.92E-06	6.49E-06	Sedimentibacter	0.00000236	Leptonychotes	2.85231894709E-05			Crenobacter	2.842551E-06	Urinicoccus	8.56069E-06
Acetonema	1.24E-06	6.48E-06	Lactomassilus	0.00000236	Peromyscus	2.85231894709E-05			Sulfurospirillum	2.8425453E-06	Mariprofundus	8.480853E-06
Phyllobacterium	1.93E-06	6.48E-06	Edwardsiella	0.00000236	Desulfosporosinus	2.844461319137E-05			Kineosporia	2.83724669E-06	Hyphomicrobium	8.4379824E-06
Sneathia	2.09E-06	6.45E-06	Paucisalibacillus	0.00000236	Leptinotarsa	2.844461319137E-05			Massilibacillus	2.82667E-06	Thermophagus	8.43466E-06
Actinosynnema	6.29E-06	6.41E-06	Desnuesiella	0.00000236	Muricauda	2.844461319137E-05			Thermopolyspora	2.82137E-06	Fibrella	8.42973E-06
Anaerosporomusa	5.91E-07	6.39E-06	Agathobaculum	0.00000236	Aureococcus	2.836603691184E-05			Testudinibacter	2.81873E-06	Jeotgalibacillus	8.4281799E-06
Methylosinus	3.83E-06	6.37E-06	Crenothrix	0.00000236	Lottia	2.836603691184E-05			Thermoclostridium	2.818726E-06	Sediminibacterium	8.4226469E-06
Kangiella	8.11E-07	6.34E-06	Muribaculum	0.00000236	Cystobacter	2.820888435277E-05			Phytomonospora	2.81608E-06	Ulvibacter	8.405615E-06
Wenyingzhuangia	1.41E-06	6.34E-06	Orientia	0.00000236	Scytonema	2.820888435277E-05			Lacinutrix	2.81607829E-06	Salinibacterium	8.397308E-06
Pseudorhodoferax	4.25E-06	6.34E-06	Desulfobacterium	0.00000236	Chaetomium	2.813030807323E-05			Couchioplanes	2.80814E-06	Cytophaga	8.3775E-06
Salipiger	6.62E-06	6.33E-06	Marinilabilia	0.00000236	Limnohabitans	2.813030807323E-05			Anaplasma	2.8001958E-06	Actinopolyspora	8.3585837E-06
Crocinitomix	1.93E-06	6.32E-06	Alkaliflexus	0.00000236	Bernardetia	2.813030807323E-05			Leadbetterella	2.79755E-06	Shinella	8.3425697E-06
Lentimicrobium	1.34E-06	6.31E-06	Pseudothermotoga	0.00000236	Thalassolituus	2.80517317937E-05			Alkaliflexus	2.79226E-06	Criibacterium	8.33954E-06
Enhydrobacter	3.65E-06	6.30E-06	Rhodospirillum	0.00000236	Tetranychus	2.797315551417E-05			Vespertiliibacter	2.78961E-06	Jannaschia	8.2757404E-06
Alloactinosynnema	6.83E-06	6.30E-06	Pseudarthrobacter	0.00000236	Planctomyces	2.789457923463E-05			Fulvivirga	2.781671E-06	Bdellovibrio	8.271603E-06
Rhodonellum	5.82E-07	6.29E-06	Candidatus Methylopumilus	0.00000236	Rathayibacter	2.78160029551E-05			Candidatus Gallimonas	2.779026E-06	Dielma	8.27157E-06
Halolactibacillus	9.41E-07	6.28E-06	Luteimonas	0.00000229	Ictidomys	2.78160029551E-05			Dermabacter	2.755205E-06	Sinomicrobium	8.26828E-06
Modestobacter	4.84E-06	6.26E-06	Butyricicoccus	0.00000229	Rhodovulum	2.78160029551E-05			Undibacterium	2.749912E-06	Neorhizobium	8.2169E-06
Brumimicrobium	2.10E-06	6.24E-06	Parendozoicomonas	0.00000229	Nilaparvata	2.765885039603E-05			Terrimicrobium	2.74991E-06	Succinispira	8.2031E-06
Diaphorobacter	1.92E-06	6.24E-06	Thermanaerothrix	0.00000229	Nannospalax	2.765885039603E-05			Prosthecobacter	2.747264E-06	Robiginitalea	8.19365E-06
Advenella	1.50E-06	6.23E-06	Beggiatoa	0.00000229	Dechloromonas	2.765885039603E-05			Fluviicola	2.723442E-06	Sinomonas	8.1848297E-06
Crenobacter	5.82E-07	6.22E-06	Gloeocapsa	0.00000229	Pimelobacter	2.750169783696E-05			Flavihumibacter	2.704918E-06	Kangiella	8.1818098E-06
Taylorella	1.37E-06	6.22E-06	Catellicoccus	0.00000229	Phalaenopsis	2.750169783696E-05			Collimonas	2.7022712E-06	Neptunomonas	8.1732348E-06
Planktothrix	3.64E-07	6.21E-06	Fusibacter	0.00000229	Alkalitalea	2.742312155743E-05			Bittarella	2.70227E-06	Pseudoramibacter	8.08914E-06
Methanoculleus	1.76E-06	6.21E-06	Parageobacillus	0.00000229	Otolemur	2.734454527789E-05			Agathobaculum	2.699621E-06	Mesoplasma	8.080616E-06
Sulfurimonas	9.25E-07	6.18E-06	Collimonas	0.00000229	Marmota	2.718739271882E-05			Chitinimonas	2.6969775E-06	Methylobacter	8.0748338E-06
Candidatus Arthromitus	1.55E-06	6.12E-06	Blattabacterium	0.00000222	Ketogulonicigenium	2.718739271882E-05			Caproiciproducens	2.694334E-06	Solitalea	8.07461E-06
Solirubrobacter	6.35E-06	6.09E-06	Candidatus Protochlamydia	0.00000222	Camponotus	2.718739271882E-05			Eremococcus	2.68904E-06	Oceanisphaera	8.0452984E-06
Succinivibrio	2.70E-06	6.09E-06	Candidatus Entotheonella	0.00000222	Ureaplasma	2.710881643929E-05			Azohydromonas	2.686396E-06	Pelobacter	8.0261147E-06
Thalassobacillus	9.66E-07	6.08E-06	Lentimicrobium	0.00000222	Solenopsis	2.710881643929E-05			Taibaiella	2.683744E-06	Faecalicoccus	8.00625E-06
Anaerosphaera	9.78E-07	6.08E-06	Ndongobacter	0.00000222	Theileria	2.703024015976E-05			Actinocorallia	2.670511E-06	Prosthecochloris	8.00250974E-06
Sedimentibacter	1.92E-06	6.07E-06	Rahnella	0.00000222	Aneurinibacillus	2.703024015976E-05			Cyanobium	2.6625712E-06	Viridibacillus	7.986278E-06
Intestinibacillus	1.74E-06	6.07E-06	Traorella	0.00000222	Amyelois	2.695166388022E-05			Brumimicrobium	2.659924E-06	Fulvivirga	7.95383E-06
Altererythrobacter	2.61E-06	6.06E-06	Peptoclostridium	0.00000222	Granulicella	2.695166388022E-05			Gulosibacter	2.657282E-06	Alkaliflexus	7.95096E-06
Melissococcus	1.40E-06	6.05E-06	Saprospira	0.00000222	Chelatococcus	2.687308760069E-05			Noviherbaspirillum	2.6493375E-06	Aliiroseovarius	7.949459E-06
Nitratireductor	3.17E-06	6.04E-06	Rouxiella	0.00000222	Yarrowia	2.679451132115E-05			Thermophagus	2.64404E-06	Paraliobacillus	7.927168E-06
Candidatus Kinetoplastibacterium	1.30E-06	6.02E-06	Hippea	0.00000222	Fopius	2.671593504162E-05			Pseudactinotalea	2.641401E-06	Thioclava	7.923058E-06
Mycetocola	3.85E-06	6.00E-06	Beduini	0.00000222	Xylella	2.663735876208E-05			Lachnotalea	2.638751E-06	Domibacillus	7.909224E-06
Archangium	4.01E-06	5.99E-06	Chromatium	0.00000222	Solitalea	2.663735876208E-05			Thermobacillus	2.62816E-06	Thiomicrospira	7.9072368E-06
Neglecta	3.03E-06	5.99E-06	Glaciecola	0.00000222	Notothenia	2.655878248255E-05			Embleya	2.61758E-06	Microbacter	7.90102E-06
Kineosporia	4.92E-06	5.98E-06	Lagierella	0.00000222	Candidatus Hamiltonella	2.655878248255E-05			Edwardsiella	2.609638E-06	Phyllobacterium	7.90057702E-06
Neptunomonas	1.15E-06	5.96E-06	Rummeliibacillus	0.00000222	Orussus	2.655878248255E-05			Aquabacterium	2.609637E-06	Xylella	7.89637E-06
Roseateles	2.19E-06	5.94E-06	Zobellia	0.00000216	Candidatus Pelagibacter	2.648020620302E-05			Williamsia	2.601697E-06	Piscirickettsia	7.849546E-06
Flavisolibacter	1.59E-06	5.93E-06	Actinosynnema	0.00000216	Pundamilia	2.648020620302E-05			Castellaniella	2.5990535E-06	Ignatzschineria	7.835123E-06
Candidatus Pelagibacter	3.33E-06	5.91E-06	Candidatus Desulfofervidus	0.00000216	Eutrema	2.624447736441E-05			Ferrimonas	2.5937566E-06	Frondihabitans	7.8317436E-06
Borrelia	1.25E-06	5.90E-06	Alcaligenes	0.00000216	Rhincodon	2.624447736441E-05			Elusimicrobium	2.593753E-06	Rubrobacter	7.8010477E-06
Roseivivax	3.85E-06	5.87E-06	Altererythrobacter	0.00000216	Celeribacter	2.624447736441E-05			Lactonifactor	2.5831697E-06	Nicoletella	7.75243E-06
Cloacibacterium	2.10E-06	5.86E-06	Methylotenera	0.00000216	Miniopterus	2.608732480535E-05			Dongia	2.572588E-06	Syntrophomonas	7.7222321E-06
Sediminicola	8.95E-07	5.86E-06	Liberibacter	0.00000216	Azospira	2.608732480535E-05			Sediminibacterium	2.556702E-06	Paenisporosarcina	7.7112978E-06
Spirochaeta	3.37E-06	5.84E-06	Planifilum	0.00000216	Dipodomys	2.608732480535E-05			Celeribacter	2.5540557E-06	Mycetocola	7.687184E-06
Borreliella	1.37E-06	5.84E-06	Flaviramulus	0.00000216	Oceanisphaera	2.593017224628E-05			Labilibacter	2.54876E-06	Microcoleus	7.66313E-06
Echinicola	9.36E-07	5.84E-06	Solibacillus	0.00000216	Arsenophonus	2.593017224628E-05			Pseudodesulfovibrio	2.5461168E-06	Propionimicrobium	7.635342E-06
Allisonella	1.44E-06	5.83E-06	Belnapia	0.00000209	Sebaldella	2.585159596674E-05			Solimonas	2.543468E-06	Oceanimonas	7.623372E-06
Kushneria	1.11E-06	5.82E-06	Segetibacter	0.00000209	Salinispora	2.585159596674E-05			Terracoccus	2.527585E-06	Plantactinospora	7.62280228E-06
Salinicola	2.51E-06	5.77E-06	Edaphobacter	0.00000209	Octodon	2.577301968721E-05			Propioniciclava	2.519649E-06	Rouxiella	7.557599E-06
Methylocystis	2.95E-06	5.75E-06	Floricoccus	0.00000209	Psychromonas	2.577301968721E-05			Marinilactibacillus	2.511713E-06	Herbinix	7.55064E-06
Adhaeribacter	1.39E-06	5.74E-06	Coprobacter	0.00000209	Glaciecola	2.569444340767E-05			Catenibacterium	2.5117096E-06	Methylomusa	7.52235E-06
Jeotgalicoccus	1.03E-06	5.71E-06	Kayvirus	0.00000209	Asparagus	2.561586712814E-05			Candidatus Heritagella	2.509065E-06	Chryseolinea	7.5035E-06
Acidiphilium	2.17E-06	5.70E-06	Neptuniibacter	0.00000209	Tursiops	2.561586712814E-05			Phytoactinopolyspora	2.498476E-06	Thermobifida	7.5022216E-06
Arachidicoccus	1.69E-06	5.70E-06	Erysipelothrix	0.00000209	Moorella	2.553729084861E-05			Ulvibacter	2.498476E-06	Brumimicrobium	7.4958E-06
Allofustis	7.97E-07	5.68E-06	Catalinimonas	0.00000209	Gryllus	2.553729084861E-05			Mangrovimonas	2.49583E-06	Phenylobacterium	7.4786966E-06
Desulfomicrobium	2.39E-06	5.67E-06	Herbidospora	0.00000209	Advenella	2.553729084861E-05			Roseivivax	2.4931834E-06	Pseudanabaena	7.468941E-06
Sphaerochaeta	2.99E-06	5.64E-06	Thorsellia	0.00000209	Wenzhouxiangella	2.553729084861E-05			Chlorobaculum	2.487889E-06	Arenimonas	7.4329795E-06
Arsenophonus	5.45E-07	5.64E-06	Tumebacillus	0.00000209	Castellaniella	2.545871456907E-05			Bernardetia	2.47995E-06	Gluconacetobacter	7.429574E-06
Microcystis	7.67E-07	5.63E-06	Mastigocoleus	0.00000209	Dyadobacter	2.545871456907E-05			Sinomicrobium	2.479946E-06	Ideonella	7.3951888E-06
Pelistega	2.92E-07	5.63E-06	Pseudoruegeria	0.00000209	Candidatus Thioglobus	2.545871456907E-05			Flagellimonas	2.477303E-06	Oxalobacter	7.3919222E-06
Ureaplasma	1.33E-06	5.63E-06	Terrimonas	0.00000209	Python	2.538013828954E-05			Pseudorhodoferax	2.477301E-06	Rugamonas	7.386142E-06
Nannocystis	5.57E-06	5.61E-06	Isobaculum	0.00000209	Momordica	2.530156201E-05			Conservatibacter	2.46407E-06	Microlunatus	7.3832233E-06
Bdellovibrio	1.98E-06	5.60E-06	Grimontia	0.00000209	Komagataeibacter	2.522298573047E-05			Jannaschia	2.461421E-06	Phaeocystidibacter	7.36562E-06
Salinibacter	3.04E-06	5.59E-06	Cystobacter	0.00000209	Algibacter	2.522298573047E-05			Acuticoccus	2.445546E-06	Auritidibacter	7.333663E-06
Castellaniella	2.34E-06	5.58E-06	Methylacidiphilum	0.00000209	Sturnus	2.50658331714E-05			Gluconacetobacter	2.442895E-06	Methylocystis	7.3260481E-06
Aureitalea	8.67E-07	5.57E-06	Roseivivax	0.00000202	Fukomys	2.50658331714E-05			Rubrivirga	2.440248E-06	Pseudooceanicola	7.314464E-06
Anaerosporobacter	1.26E-06	5.56E-06	Verrucomicrobium	0.00000202	Naegleria	2.498725689187E-05			Bombilactobacillus	2.427015E-06	Amedibacterium	7.27628E-06
Pilibacter	8.23E-07	5.54E-06	Sporanaerobacter	0.00000202	Aotus	2.490868061233E-05			Rhodonellum	2.424368E-06	Azospira	7.2326795E-06
Arabia	1.93E-06	5.54E-06	Hydrogenovibrio	0.00000202	Monomorium	2.490868061233E-05			Prosthecochloris	2.421722E-06	Catellatospora	7.2319351E-06
Allokutzneria	7.07E-06	5.53E-06	Thalassotalea	0.00000202	Kazachstania	2.490868061233E-05			Thermoanaerobacter	2.4190729E-06	Belliella	7.1994366E-06
Klenkia	5.68E-06	5.53E-06	Anaeromyxobacter	0.00000202	Nitrosospira	2.475152805326E-05			Rahnella	2.41378178E-06	Tumebacillus	7.1968646E-06
Methylovorus	1.36E-06	5.52E-06	Fabibacter	0.00000202	Gavialis	2.475152805326E-05			Lawsonibacter	2.408493E-06	Anaerolactibacter	7.19362E-06
Sulfurovum	9.22E-07	5.51E-06	Ferrovum	0.00000202	Gekko	2.467295177373E-05			Leclercia	2.40849277E-06	Alicycliphilus	7.13889E-06
Teredinibacter	9.11E-07	5.49E-06	Zhouia	0.00000202	Propionimicrobium	2.467295177373E-05			Actinotignum	2.3952587E-06	Edaphobacter	7.133639E-06
Rhodothermus	2.71E-06	5.48E-06	Desulfobacter	0.00000202	Lepidothrix	2.45943754942E-05			Brenneria	2.3899616E-06	Candidatus Cardinium	7.133174E-06
Thermococcus	2.81E-06	5.47E-06	Anaerosporomusa	0.00000202	Pseudogymnoascus	2.451579921466E-05			Anseongella	2.38731E-06	Succinivibrio	7.11412E-06
Pseudobacteroides	1.34E-06	5.47E-06	Azohydromonas	0.00000202	Thermothelomyces	2.451579921466E-05			Pannonibacter	2.3820226E-06	Stappia	7.11179522E-06
Spongiibacterium	6.91E-07	5.46E-06	Dehalococcoides	0.00000202	Roseomonas	2.451579921466E-05			Schwartzia	2.38202E-06	Kushneria	7.077807E-06
Ornithinibacillus	1.18E-06	5.45E-06	Candidatus Brocadia	0.00000202	Catenulispora	2.443722293513E-05			Oligella	2.371434E-06	Solimonas	7.072074E-06
Cystobacter	4.24E-06	5.44E-06	Microcoleus	0.00000202	Gordonvirus	2.435864665559E-05			Xylella	2.366141E-06	Actinotalea	7.070733E-06
Emticicia	1.54E-06	5.44E-06	Mesoflavibacter	0.00000202	Dendroctonus	2.435864665559E-05			Mariprofundus	2.358202E-06	Pararcticibacter	7.07005E-06
Anaeromusa	7.90E-07	5.43E-06	Propionicicella	0.00000202	Pseudopedobacter	2.435864665559E-05			Aliifodinibius	2.352908E-06	Leminorella	7.04286E-06
Cecembia	1.30E-06	5.40E-06	Asticcacaulis	0.00000202	Arsenicicoccus	2.435864665559E-05			Salinivenus	2.350258E-06	Sphaerochaeta	7.0371485E-06
Gelidibacter	6.65E-07	5.39E-06	Roseateles	0.00000195	Ostreococcus	2.428007037606E-05			Jonquetella	2.344972E-06	Atopobacter	7.02919E-06
Bhargavaea	1.32E-06	5.35E-06	Brevinema	0.00000195	Saccoglossus	2.428007037606E-05			Pelobacter	2.344968E-06	Herbidospora	7.0076096E-06
Herbinix	1.64E-06	5.35E-06	Planctomicrobium	0.00000195	Wenyingzhuangia	2.428007037606E-05			Dechloromonas	2.339674E-06	Thermoclostridium	6.99138E-06
Verrucosispora	4.47E-06	5.33E-06	Ruania	0.00000195	Paucibacter	2.420149409652E-05			Limnoglobus	2.33438E-06	Nitrincola	6.955977E-06
Cloacibacillus	2.00E-06	5.32E-06	Pseudanabaena	0.00000195	Halanaerobium	2.412291781699E-05			Calidithermus	2.315855E-06	Mycoplasmopsis	6.930178E-06
Sinomonas	3.33E-06	5.30E-06	Dehalobacter	0.00000195	Gilliamella	2.412291781699E-05			Breznakibacter	2.30791E-06	Methylobacillus	6.9221132E-06
Scardovia	8.97E-06	5.30E-06	Sebaldella	0.00000195	Oxalobacter	2.404434153746E-05			Robiginitalea	2.299974E-06	Psychrilyobacter	6.91714E-06
Thiocapsa	4.07E-06	5.29E-06	Oceanimonas	0.00000195	Picea	2.404434153746E-05			Solitalea	2.297332E-06	Candidatus Pelagibacter	6.913627E-06
Cryptobacterium	7.78E-06	5.29E-06	Pseudoramibacter	0.00000195	Cercocebus	2.404434153746E-05			Bizionia	2.29203269E-06	Agarivorans	6.8817381E-06
Orenia	2.16E-06	5.29E-06	Shimazuella	0.00000195	Filimonas	2.404434153746E-05			Oceanivirga	2.289392E-06	Hyphomonas	6.8505839E-06
Stigmatella	4.40E-06	5.28E-06	Paucibacter	0.00000195	Helicoverpa	2.396576525792E-05			Flectobacillus	2.284095E-06	Fluviibacterium	6.847946E-06
Cnuella	1.76E-06	5.28E-06	Gemmata	0.00000195	Nicrophorus	2.396576525792E-05			Saprospira	2.28409E-06	Caproiciproducens	6.83514E-06
Acetoanaerobium	9.83E-07	5.26E-06	Crocinitomix	0.00000195	Eufriesea	2.396576525792E-05			Sinirhodobacter	2.273504E-06	Salinivirga	6.83375E-06
Candidatus Symbiothrix	1.21E-06	5.26E-06	Mycetocola	0.00000195	Desulfomicrobium	2.388718897839E-05			Herbiconiux	2.270861E-06	Actinosynnema	6.831354E-06
Azohydromonas	4.37E-06	5.23E-06	Synechocystis	0.00000188	Entomoplasma	2.380861269885E-05			Moritella	2.2496829E-06	Candidatus Hamiltonella	6.83003E-06
Intrasporangium	3.07E-06	5.23E-06	Melghirimyces	0.00000188	Zeugodacus	2.373003641932E-05			Mesobacillus	2.2443943E-06	Simplicispira	6.8248795E-06
Tepidimonas	3.11E-06	5.21E-06	Massilioclostridium	0.00000188	Intrasporangium	2.373003641932E-05			Calothrix	2.24439368E-06	Candidatus Kinetoplastibacterium	6.777094E-06
Thiomicrorhabdus	1.02E-06	5.20E-06	Oleiphilus	0.00000188	Niastella	2.373003641932E-05			Prochlorococcus	2.24175057E-06	Carboxydocella	6.724327E-06
Mariprofundus	1.52E-06	5.20E-06	Thiohalocapsa	0.00000188	Kwoniella	2.373003641932E-05			Parendozoicomonas	2.24175E-06	Coxiella	6.7002159E-06
Derxia	2.56E-06	5.20E-06	Merismopedia	0.00000188	Kluyvera	2.365146013979E-05			Rickettsia	2.24174657E-06	Yokenella	6.6821E-06
Brenneria	4.38E-07	5.17E-06	Maledivibacter	0.00000188	Aptenodytes	2.365146013979E-05			Wenzhouxiangella	2.2417438E-06	Suttonella	6.65904E-06
Bavariicoccus	1.38E-06	5.15E-06	Atopobacter	0.00000188	Brucella	2.365146013979E-05			Chthonobacter	2.239097E-06	Ureibacillus	6.618088E-06
Paludibacterium	1.01E-06	5.15E-06	Halobellus	0.00000188	Protobothrops	2.357288386025E-05			Allokutzneria	2.220574E-06	Gemmata	6.60959E-06
Anaerobium	1.50E-06	5.14E-06	Alcanivorax	0.00000188	Desulfuromonas	2.357288386025E-05			Coxiella	2.2205731E-06	Methylomicrobium	6.5856607E-06
Cycloclasticus	3.48E-08	5.14E-06	Pseudacidovorax	0.00000188	Labrenzia	2.357288386025E-05			Amedibacillus	2.22057E-06	Reichenbachiella	6.58499E-06
Nitrosovibrio	4.38E-07	5.14E-06	Natronincola	0.00000188	Intestinimonas	2.357288386025E-05			Plesiocystis	2.22057E-06	Rhodothermus	6.575154E-06
Desulfonatronum	2.28E-06	5.12E-06	Anaplasma	0.00000188	Gemmatirosa	2.349430758072E-05			Murdochiella	2.215281E-06	Actinopolymorpha	6.573728E-06
Paeniglutamicibacter	1.05E-06	5.11E-06	Chroococcidiopsis	0.00000188	Trichophyton	2.341573130118E-05			Chloroflexus	2.2126328E-06	Dehalococcoides	6.554121E-06
Melaminivora	1.52E-06	5.10E-06	Hydrogenoanaerobacterium	0.00000188	Cryptobacterium	2.341573130118E-05			Methylophilus	2.2099874E-06	Ethanoligenens	6.54653E-06
Aeribacillus	3.50E-06	5.10E-06	Niameybacter	0.00000188	Rhinopithecus	2.333715502165E-05			Paludifilum	2.20734E-06	Croceivirga	6.5403E-06
Friedmanniella	3.22E-06	5.09E-06	Vulcanibacillus	0.00000188	Paraoerskovia	2.333715502165E-05			Stigmatella	2.202051E-06	Fournierella	6.52622E-06
Paludifilum	3.69E-06	5.07E-06	Ezakiella	0.00000188	Harpegnathos	2.333715502165E-05			Salinivibrio	2.19940127E-06	Aeribacillus	6.51848E-06
Marinospirillum	1.62E-06	5.05E-06	Monoglobus	0.00000188	Linepithema	2.325857874211E-05			Geofilum	2.19146E-06	Frischella	6.51079E-06
Tolumonas	4.13E-07	5.05E-06	Thermodesulfobacterium	0.00000188	Microcella	2.318000246258E-05			Trinickia	2.178227E-06	Chelonobacter	6.50522E-06
Thiothrix	1.11E-06	5.04E-06	Granulicella	0.00000188	Acetoanaerobium	2.310142618305E-05			Candidatus Avimonas	2.172933E-06	Rudanella	6.49484E-06
Tumebacillus	1.19E-06	5.02E-06	Luteimicrobium	0.00000181	Ichthyophthirius	2.310142618305E-05			Halotalea	2.16764E-06	Euzebyella	6.483972E-06
Halobacterium	7.21E-06	5.00E-06	Chromohalobacter	0.00000181	Tamlana	2.294427362398E-05			Sneathia	2.16764E-06	Jeongeupia	6.4703626E-06
Loktanella	2.48E-06	4.99E-06	Echinicola	0.00000181	Serinus	2.294427362398E-05			Sandarakinorhabdus	2.164995E-06	Sphaerotilus	6.43093E-06
Bariatricus	1.31E-06	4.97E-06	Kushneria	0.00000181	Roseateles	2.286569734444E-05			Synergistes	2.159703E-06	Castellaniella	6.4250447E-06
Ignavigranum	1.08E-06	4.95E-06	Atlantibacter	0.00000181	Cryptosporidium	2.286569734444E-05			Luteimicrobium	2.159698E-06	Liberibacter	6.39316E-06
Aquabacterium	1.68E-06	4.94E-06	Acetohalobium	0.00000181	Jeongeupia	2.286569734444E-05			Saccharibacillus	2.1570529E-06	Desulfosarcina	6.3897806E-06
Ramlibacter	3.02E-06	4.93E-06	Nafulsella	0.00000181	Leptomonas	2.278712106491E-05			Candidatus Sulcia	2.15176E-06	Thiobacillus	6.387687E-06
Sporocytophaga	1.33E-06	4.91E-06	Serinicoccus	0.00000181	Luteimonas	2.278712106491E-05			Thermosipho	2.14382039E-06	Zunongwangia	6.3853258E-06
Asinibacterium	2.41E-07	4.91E-06	Sutterella	0.00000181	Desulfococcus	2.270854478538E-05			Rugamonas	2.143819E-06	Spirochaeta	6.3400928E-06
Filimonas	1.87E-06	4.91E-06	Spongiibacterium	0.00000181	Nitrospira	2.270854478538E-05			Pararcticibacter	2.143817E-06	Salinimonas	6.32706E-06
Fournierella	1.94E-06	4.90E-06	Buttiauxella	0.00000181	Cavenderia	2.270854478538E-05			Limimaricola	2.141173E-06	Wenzhouxiangella	6.3231343E-06
Kribbella	3.92E-06	4.90E-06	Methanolobus	0.00000181	Halorhodospira	2.262996850584E-05			Candidatus Hakubanella	2.14117E-06	Methylovorus	6.31432E-06
Pseudanabaena	1.24E-06	4.89E-06	Mycolicibacter	0.00000181	Dermacoccus	2.262996850584E-05			Jeotgalicoccus	2.133232E-06	Blastomonas	6.2959128E-06
Gulosibacter	2.39E-06	4.85E-06	Soonwooa	0.00000181	Hydrogenobaculum	2.262996850584E-05			Olleya	2.1252936E-06	Curvibacter	6.2945491E-06
Gottschalkia	1.80E-06	4.84E-06	Methylophilus	0.00000181	Cyanobacterium	2.247281594677E-05			Paucilactobacillus	2.1226466E-06	Rhodoplanes	6.27628786E-06
Ornithinimicrobium	2.72E-06	4.84E-06	Bavariicoccus	0.00000181	Ceratosolen	2.247281594677E-05			Parvularcula	2.122646E-06	Thermosipho	6.25777559E-06
Anaerorhabdus	2.94E-06	4.82E-06	Desulfurobacterium	0.00000181	Condylura	2.247281594677E-05			Terriglobus	2.122646E-06	Desulfobulbus	6.24540036E-06
Synergistes	1.62E-06	4.81E-06	Endozoicomonas	0.00000181	Dinoponera	2.239423966724E-05			Pragia	2.112062E-06	Bittarella	6.24476E-06
Limimaricola	4.25E-06	4.80E-06	Thiothrix	0.00000181	Thioflavicoccus	2.23156633877E-05			'Geomonas' Xu et al. 2019	2.112059E-06	Aurantimonas	6.23884658E-06
Tetzosporium	6.74E-07	4.80E-06	Allofrancisella	0.00000181	Mycolicibacter	2.23156633877E-05			Rubellimicrobium	2.109414E-06	Citricoccus	6.2173032E-06
Mesonia	7.25E-07	4.80E-06	Urmitella	0.00000181	Aethina	2.223708710817E-05			Grimontia	2.10941238E-06	Candidatus Arthromitus	6.210146E-06
Anabaena	1.15E-06	4.80E-06	Ureibacillus	0.00000181	Lipotes	2.223708710817E-05			Absiella	2.109412E-06	Parashewanella	6.18932E-06
Saprospira	1.56E-06	4.76E-06	Mastigocladopsis	0.00000181	Methanobacterium	2.215851082864E-05			Fastidiosipila	2.10677E-06	Schaedlerella	6.18189E-06
Mordavella	1.43E-06	4.76E-06	Actinopolymorpha	0.00000181	Chlorella	2.215851082864E-05			Pluralibacter	2.10147669E-06	Gemmobacter	6.17865E-06
Basilea	9.71E-07	4.75E-06	Aciduliprofundum	0.00000181	Boleophthalmus	2.215851082864E-05			Laribacter	2.09089E-06	Massilimaliae	6.15447E-06
Sediminibacillus	7.46E-07	4.75E-06	Cytophaga	0.00000181	Tumebacillus	2.215851082864E-05			Ornithinicoccus	2.090889E-06	Cloacibacillus	6.15177E-06
Stappia	3.61E-06	4.73E-06	Pseudorhodoferax	0.00000181	Orrella	2.215851082864E-05			Sphaerotilus	2.090888E-06	Asticcacaulis	6.1502282E-06
Herminiimonas	1.64E-06	4.73E-06	Gemmatirosa	0.00000181	Leptothrix	2.20799345491E-05			Sporanaerobacter	2.082949E-06	Candidatus Phytoplasma	6.14999204E-06
Pseudacidovorax	2.05E-06	4.73E-06	Sulfobacillus	0.00000181	Thiomicrospira	2.20799345491E-05			Teredinibacter	2.0829471E-06	Heliobacterium	6.1492813E-06
Belnapia	4.16E-06	4.72E-06	Vallitalea	0.00000181	Paludisphaera	2.20799345491E-05			Kibdelosporangium	2.07235838E-06	Conexibacter	6.1484808E-06
Lawsonibacter	6.05E-06	4.71E-06	Micavibrio	0.00000181	Luteitalea	2.20799345491E-05			Subtercola	2.064421E-06	Suicoccus	6.1397E-06
Jejuia	4.29E-07	4.70E-06	Hanstruepera	0.00000181	Aquila	2.200135826957E-05			Fibrella	2.064418E-06	Lachnotalea	6.1388E-06
Pragia	5.28E-07	4.69E-06	Moorella	0.00000181	Haliangium	2.200135826957E-05			Terrimonas	2.061772E-06	Mumia	6.137311E-06
Actinopolymorpha	4.52E-06	4.67E-06	Herbivorax	0.00000181	Haloarcula	2.192278199003E-05			Microcystis	2.06177155E-06	Hathewaya	6.1167559E-06
Chelatococcus	2.03E-06	4.67E-06	Garciella	0.00000174	Microlunatus	2.192278199003E-05			Williamwhitmania	2.06177E-06	Flectobacillus	6.0810506E-06
Leminorella	8.81E-07	4.66E-06	Ktedonobacter	0.00000174	Neolamprologus	2.192278199003E-05			Phaeodactylibacter	2.061769E-06	Halioglobus	6.078307E-06
Atopostipes	1.06E-06	4.64E-06	Kosakonia	0.00000174	Cytophaga	2.18442057105E-05			Anaerofustis	2.05913E-06	Mariniflexile	6.0776886E-06
Ileibacterium	4.40E-08	4.64E-06	Halioglobus	0.00000174	Rhizopus	2.18442057105E-05			Bilophila	2.05913E-06	Caloranaerobacter	6.073529E-06
Ezakiella	1.49E-06	4.62E-06	Roseobacter	0.00000174	Trichormus	2.18442057105E-05			Skermanella	2.056479E-06	Desulfococcus	6.0650982E-06
Azospira	1.08E-06	4.60E-06	Succiniclasticum	0.00000174	Octadecabacter	2.18442057105E-05			Candidatus Stoquefichus	2.048538E-06	Nitratireductor	6.0552927E-06
Thermosipho	1.04E-06	4.59E-06	Gorillibacterium	0.00000174	Gaeumannomyces	2.176562943097E-05			Hoeflea	2.0458956E-06	Faecalitalea	6.05447E-06
Uliginosibacterium	6.84E-07	4.59E-06	Mariprofundus	0.00000174	Sorex	2.168705315143E-05			Psychrobacillus	2.0458925E-06	Nitrosococcus	6.04547E-06
Atlantibacter	6.22E-06	4.57E-06	Ornithinimicrobium	0.00000174	Gemmatimonas	2.168705315143E-05			Xylophilus	2.045892E-06	Flavivirga	6.0432794E-06
Anaeroarcus	4.57E-07	4.57E-06	Propionispora	0.00000174	Modestobacter	2.152990059236E-05			Suttonella	2.04325E-06	Maridesulfovibrio	6.030279E-06
Dehalococcoides	1.89E-06	4.57E-06	Frateuria	0.00000174	Heterostelium	2.152990059236E-05			Tumebacillus	2.043245E-06	Celeribacter	6.028002E-06
Inquilinus	5.47E-06	4.56E-06	Alkalibacter	0.00000174	Kutzneria	2.137274803329E-05			Quisquiliibacterium	2.043244E-06	Desulfallas	6.0179093E-06
Halothiobacillus	5.19E-07	4.55E-06	Acidihalobacter	0.00000174	Salinicoccus	2.137274803329E-05			Catenovulum	2.040599E-06	Schwartzia	6.00986E-06
Hanstruepera	6.28E-07	4.54E-06	Actinokineospora	0.00000174	Marinilactibacillus	2.137274803329E-05			Sedimentibacter	2.040599E-06	Acetobacteroides	6.00902E-06
Pyramidobacter	1.62E-06	4.54E-06	Catenovulum	0.00000174	Moorea	2.121559547423E-05			Sandaracinus	2.03795E-06	Dolichospermum	6.006366E-06
Anaerovorax	2.02E-06	4.51E-06	Microlunatus	0.00000174	Capronia	2.113701919469E-05			Cricetibacter	2.03531E-06	Salipaludibacillus	6.000415E-06
Desulfococcus	1.32E-06	4.51E-06	Sulfolobus	0.00000174	Lonchura	2.105844291516E-05			Fervidobacterium	2.035304E-06	Xenophilus	5.991818E-06
Terriglobus	2.41E-06	4.50E-06	Dethiosulfatibacter	0.00000174	Pragia	2.105844291516E-05			Thiomicrospira	2.0300112E-06	Antarcticibacterium	5.98939E-06
Oceanicola	3.59E-06	4.50E-06	Kibdelosporangium	0.00000174	Helobdella	2.105844291516E-05			Microterricola	2.030011E-06	Phytobacter	5.98708E-06
Proteiniclasticum	2.35E-06	4.49E-06	Merdimonas	0.00000174	Struthio	2.097986663562E-05			Chitinibacter	2.019424E-06	Limnobacter	5.9739757E-06
Hathewaya	8.51E-07	4.49E-06	Ponticaulis	0.00000174	Dehalobacter	2.097986663562E-05			Enhygromyxa	2.01942E-06	Knoellia	5.973031E-06
Cryptosporangium	5.16E-06	4.48E-06	Iridovirus	0.00000174	Sideroxydans	2.097986663562E-05			Ndongobacter	2.01942E-06	Anaeromusa	5.96911E-06
Petrotoga	3.62E-07	4.48E-06	Desulforegula	0.00000174	Gilvibacter	2.097986663562E-05			Labilithrix	2.00884E-06	Andreprevotia	5.96148E-06
Sporolituus	7.37E-07	4.48E-06	Thermotoga	0.00000174	Neorhizobium	2.082271407656E-05			Desulfopila	2.0061916E-06	Intestinibacillus	5.95927E-06
Ruminobacter	1.02E-06	4.47E-06	Terasakiispira	0.00000174	Tribolium	2.082271407656E-05			Massilicoli	2.00619E-06	Chelatococcus	5.9525959E-06
Siccibacter	2.43E-07	4.46E-06	Blastopirellula	0.00000174	Stanieria	2.074413779702E-05			Lentimonas	2.00619E-06	Spiribacter	5.934076E-06
Chromohalobacter	1.33E-06	4.45E-06	Rhodothermus	0.00000174	Nakaseomyces	2.066556151749E-05			Seonamhaeicola	2.003544E-06	Amylolactobacillus	5.92316E-06
Scytonema	1.03E-06	4.45E-06	Salinarimonas	0.00000174	Malassezia	2.066556151749E-05			Rummeliibacillus	1.998251E-06	Sphaerisporangium	5.9061028E-06
Brachymonas	1.30E-06	4.45E-06	Candidatus Nitrosotenuis	0.00000167	Marmoricola	2.066556151749E-05			Pseudobacter	1.99825E-06	Carboxydothermus	5.885668E-06
Ilyobacter	1.09E-06	4.44E-06	Faecalicoccus	0.00000167	Halobacteriovorax	2.066556151749E-05			Candidatus Thiosymbion	1.9956E-06	Pseudoruegeria	5.87939402E-06
Mangrovibacter	4.08E-07	4.44E-06	Thermosinus	0.00000167	Allokutzneria	2.058698523795E-05			Cloacibacillus	1.987665E-06	Hyunsoonleella	5.8728974E-06
Alteribacillus	5.47E-07	4.44E-06	Conexibacter	0.00000167	Geminocystis	2.050840895842E-05			Planomicrobium	1.9744305E-06	Zobellella	5.8688527E-06
Chlorobaculum	1.17E-06	4.44E-06	Anaerolinea	0.00000167	Frischella	2.050840895842E-05			Phyllobacterium	1.9691375E-06	Nosocomiicoccus	5.84561E-06
Kineothrix	1.69E-06	4.43E-06	Dyella	0.00000167	Leclercia	2.035125639935E-05			Acrocarpospora	1.963845E-06	Halarcobacter	5.832785E-06
Sarcina	2.64E-06	4.43E-06	Lunatimonas	0.00000167	Aureimonas	2.035125639935E-05			Mesocricetibacter	1.96384E-06	Dendrosporobacter	5.83193E-06
Sporanaerobacter	1.55E-06	4.42E-06	Halorientalis	0.00000167	Ruegeria	2.035125639935E-05			Phycisphaera	1.9612E-06	Chlorobaculum	5.8299531E-06
Kutzneria	5.17E-06	4.41E-06	Aureispira	0.00000167	Volvox	2.027268011982E-05			Borreliella	1.95590375E-06	Eremococcus	5.82738E-06
Granulicella	2.79E-06	4.41E-06	Paraliobacillus	0.00000167	Bubalus	2.027268011982E-05			Reichenbachiella	1.947964E-06	Denitratisoma	5.81763E-06
Lampropedia	1.41E-06	4.40E-06	Halorhodospira	0.00000167	Gottschalkia	2.019410384028E-05			Amnibacterium	1.947963E-06	Kutzneria	5.8146875E-06
Atopobacter	1.66E-06	4.39E-06	Afipia	0.00000167	Dermatophilus	2.011552756075E-05			Thermobispora	1.94796E-06	Ectothiorhodospira	5.8136016E-06
Rummeliibacillus	9.06E-07	4.39E-06	Arachidicoccus	0.00000167	Zhihengliuella	2.011552756075E-05			Nitrospira	1.9373779E-06	Halolactibacillus	5.78273E-06
Piscirickettsia	1.27E-06	4.39E-06	Dielma	0.00000167	Pelodictyon	1.995837500168E-05			Parasutterella	1.92944069E-06	Robertkochia	5.78162E-06
Pleomorphomonas	3.33E-06	4.38E-06	Schwartzia	0.00000167	Encephalitozoon	1.987979872215E-05			Arabia	1.92944E-06	Acutalibacter	5.78007E-06
Kaistia	3.66E-06	4.38E-06	Oceanisphaera	0.00000167	Bison	1.980122244261E-05			Owenweeksia	1.92414E-06	Sneathia	5.738E-06
Caviibacter	2.01E-06	4.36E-06	Oceanospirillum	0.00000167	Auricularia	1.980122244261E-05			Mobilicoccus	1.918851E-06	Martelella	5.7087479E-06
Asaia	8.11E-07	4.35E-06	Candidatus Scalindua	0.00000167	Salinivirga	1.980122244261E-05			Hafnia	1.9188508E-06	Candidatus Avimonas	5.699175E-06
Flaviramulus	3.04E-07	4.35E-06	Rhodonellum	0.00000167	Ceratotherium	1.972264616308E-05			Nevskia	1.913557E-06	Geosporobacter	5.69156E-06
Pseudopedobacter	1.02E-06	4.35E-06	Dehalobacterium	0.00000167	Orycteropus	1.972264616308E-05			Arhodomonas	1.900324E-06	Herminiimonas	5.6862938E-06
Kallipyga	1.34E-06	4.34E-06	Caldisalinibacter	0.00000167	Actinopolymorpha	1.972264616308E-05			Alicycliphilus	1.895035E-06	Mesotoga	5.682566E-06
Arthrospira	2.43E-07	4.34E-06	Tateyamaria	0.00000167	Neodiprion	1.972264616308E-05			Flaviaesturariibacter	1.895031E-06	Alishewanella	5.6720769E-06
Sinomicrobium	8.18E-07	4.34E-06	Propionispira	0.00000167	Devosia	1.964406988354E-05			Phaeocystidibacter	1.895026E-06	Oblitimonas	5.66701E-06
Hespellia	1.08E-06	4.34E-06	Hugenholtzia	0.00000167	Shinella	1.964406988354E-05			Oleiphilus	1.8923834E-06	Lapidilactobacillus	5.666271E-06
Bacteriovorax	1.09E-06	4.33E-06	Sellimonas	0.00000167	Carlito	1.964406988354E-05			Senegalia	1.88974E-06	Nitrospira	5.6659767E-06
Acetitomaculum	3.05E-06	4.31E-06	Candidatus Blochmannia	0.00000160	Alloactinosynnema	1.956549360401E-05			Parascardovia	1.88709E-06	Chloroflexus	5.6295E-06
Proteiniborus	1.34E-06	4.31E-06	Kineococcus	0.00000160	Murdochiella	1.956549360401E-05			Ignatzschineria	1.8791511E-06	Candidatus Accumulibacter	5.61856E-06
Methanocorpusculum	3.43E-07	4.30E-06	Kribbella	0.00000160	Flavisolibacter	1.948691732447E-05			Paludibacterium	1.873857E-06	Salimicrobium	5.6148275E-06
Traorella	1.39E-06	4.29E-06	Haloactinobacterium	0.00000160	Methylophilus	1.940834104494E-05			Flintibacter	1.87121069E-06	Azonexus	5.6138123E-06
Merdimonas	7.79E-07	4.28E-06	Salipiger	0.00000160	Rheinheimera	1.940834104494E-05			Fructobacillus	1.868563E-06	Sedimentibacter	5.5862845E-06
Jeongeupia	2.41E-06	4.28E-06	Nodularia	0.00000160	Chloroflexus	1.932976476541E-05			Gemmatirosa	1.86327E-06	Altibacter	5.58358E-06
Fervidobacterium	1.08E-06	4.27E-06	Commensalibacter	0.00000160	Streptosporangium	1.925118848587E-05			Dehalogenimonas	1.860624E-06	'Geomonas' Xu et al. 2019	5.547041E-06
Shinella	1.88E-06	4.27E-06	Sporobacter	0.00000160	Tatlockia	1.917261220634E-05			Tersicoccus	1.857973E-06	Candidatus Stoquefichus	5.54126E-06
Hoeflea	2.60E-06	4.27E-06	Dolosigranulum	0.00000160	Methanocaldococcus	1.90940359268E-05			Thermotoga	1.85533068E-06	Ureaplasma	5.50647748E-06
Budvicia	4.19E-07	4.26E-06	Arsenophonus	0.00000160	Dictyoglomus	1.90940359268E-05			Caviibacterium	1.85004E-06	Epibacterium	5.496123E-06
Ferriphaselus	7.81E-07	4.26E-06	Marinospirillum	0.00000160	Chondromyces	1.90940359268E-05			Zobellia	1.850037E-06	Leptothrix	5.493196E-06
Natronincola	9.22E-07	4.25E-06	Candidatus Regiella	0.00000160	Fischerella	1.90940359268E-05			Libanicoccus	1.84739E-06	Chitiniphilus	5.49217E-06
Thermincola	5.17E-07	4.24E-06	Neorhizobium	0.00000160	Halothiobacillus	1.901545964727E-05			Anaerorhabdus	1.84474E-06	Muriicola	5.46148E-06
Owenweeksia	1.57E-06	4.24E-06	Mageeibacillus	0.00000160	Geodermatophilus	1.901545964727E-05			Stella	1.84474E-06	Pannonibacter	5.456337E-06
Epibacterium	1.42E-06	4.23E-06	Kutzneria	0.00000160	Algoriphagus	1.901545964727E-05			Umezawaea	1.83945E-06	Carboxylicivirga	5.452238E-06
Thaumasiovibrio	7.30E-07	4.22E-06	Pustulibacterium	0.00000160	Plesiomonas	1.901545964727E-05			Pontibacillus	1.8394496E-06	Gulosibacter	5.446896E-06
Catabacter	1.12E-06	4.22E-06	Kosmotoga	0.00000160	Moritella	1.893688336774E-05			Pseudanabaena	1.8394494E-06	Neobittarella	5.42808E-06
Beggiatoa	6.84E-07	4.22E-06	Limnothrix	0.00000160	Niabella	1.893688336774E-05			Buchananella	1.8368E-06	Schleiferia	5.42326E-06
Dielma	5.05E-07	4.21E-06	Flexithrix	0.00000160	Methylobacillus	1.88583070882E-05			Tepidibacter	1.83151E-06	Fluoribacter	5.41587E-06
Holdemanella	1.98E-06	4.21E-06	Thioflexothrix	0.00000160	Dicentrarchus	1.88583070882E-05			Pseudogulbenkiania	1.831509E-06	Millionella	5.41174E-06
Sulfuricella	7.90E-07	4.20E-06	Salinibacterium	0.00000160	Falco	1.88583070882E-05			Martelella	1.8288637E-06	Tardiphaga	5.409034E-06
Provencibacterium	1.52E-06	4.19E-06	Sediminicola	0.00000160	Heterobasidion	1.88583070882E-05			Microscilla	1.82622007E-06	Actinomycetospora	5.40262281E-06
Absiella	1.52E-06	4.18E-06	Tsukamurella	0.00000160	Pseudopodoces	1.88583070882E-05			Xenophilus	1.826217E-06	Alkalibaculum	5.399668E-06
Halolamina	6.59E-06	4.16E-06	Planctomyces	0.00000160	Emticicia	1.877973080867E-05			Candidatus Arthromitus	1.820923E-06	Bacilliculturomica	5.39577E-06
Lagierella	2.31E-06	4.13E-06	Luteipulveratus	0.00000153	Spirochaeta	1.877973080867E-05			Kushneria	1.8182761E-06	Terrimonas	5.3807317E-06
Asaccharospora	1.40E-06	4.13E-06	Olegusella	0.00000153	Alicyclobacillus	1.877973080867E-05			Fodinicola	1.818272E-06	Marichromatium	5.3549272E-06
Oxalobacter	1.19E-06	4.13E-06	Sphaerobacter	0.00000153	Anaerotignum	1.877973080867E-05			Lentibacillus	1.8156302E-06	Synergistes	5.34138E-06
Leadbetterella	8.95E-07	4.12E-06	Oceanicaulis	0.00000153	Sphaerochaeta	1.877973080867E-05			Zhouia	1.81034E-06	Petrotoga	5.3392124E-06
Ruthenibacterium	1.30E-06	4.11E-06	Chitiniphilus	0.00000153	Seonamhaeicola	1.877973080867E-05			Anaerobiospirillum	1.807687E-06	Tolumonas	5.33851E-06
Herbiconiux	3.05E-06	4.11E-06	Candidatus Jidaibacter	0.00000153	Anaplasma	1.870115452913E-05			Quadrisphaera	1.805044E-06	Thermaerobacter	5.3317385E-06
Aliiroseovarius	1.36E-06	4.10E-06	Patulibacter	0.00000153	Erinaceus	1.870115452913E-05			Marinoscillum	1.799747E-06	Roseateles	5.329213E-06
Halioglobus	5.70E-07	4.08E-06	Cp220virus	0.00000153	Dehalococcoides	1.870115452913E-05			Amedibacterium	1.7971E-06	Verrucosispora	5.32052139E-06
Frateuria	1.31E-06	4.08E-06	Desulfomicrobium	0.00000153	Nanorana	1.870115452913E-05			Egicoccus	1.7971E-06	Nitrospirillum	5.318521E-06
Paucisalibacillus	1.02E-06	4.07E-06	Umezawaea	0.00000153	Pseudothermotoga	1.86225782496E-05			Pseudoclostridium	1.78387E-06	Hahella	5.317516E-06
Alkalispirochaeta	1.40E-06	4.06E-06	Maritimibacter	0.00000153	Herbinix	1.86225782496E-05			Anaerosalibacter	1.783869E-06	Extensimonas	5.308443E-06
Thermodesulfovibrio	1.38E-06	4.06E-06	Desulfonatronum	0.00000153	Thermomonospora	1.854400197006E-05			Persephonella	1.781223E-06	Marinitoga	5.29982091E-06
Enhygromyxa	4.10E-06	4.05E-06	Halolactibacillus	0.00000153	Galeopterus	1.854400197006E-05			Paraglaciecola	1.7785762E-06	Desulfobacter	5.29935781E-06
Amantichitinum	1.12E-06	4.05E-06	Dakarella	0.00000153	Arenibacter	1.854400197006E-05			Taylorella	1.775931E-06	Ewingella	5.29774E-06
Phytobacter	1.62E-08	4.04E-06	Trichormus	0.00000153	Moesziomyces	1.846542569053E-05			Caloranaerobacter	1.775929E-06	Lacibacter	5.2897862E-06
Microscilla	8.55E-07	4.03E-06	Fluoribacter	0.00000153	Serinicoccus	1.846542569053E-05			Urinicoccus	1.773283E-06	Dolosicoccus	5.28296E-06
Gracilimonas	1.10E-06	4.03E-06	Halopiger	0.00000153	Auxenochlorella	1.8386849411E-05			Rhodospirillum	1.773282E-06	Roseivivax	5.275194E-06
Acidihalobacter	1.33E-06	4.03E-06	Candidatus Paracaedibacter	0.00000153	Coccidioides	1.8386849411E-05			Anaerovorax	1.77328E-06	Synechocystis	5.273527E-06
Fluviicola	8.44E-07	4.02E-06	Culturomica	0.00000153	Guillardia	1.8386849411E-05			Planomonospora	1.765342E-06	Candidatus Gallimonas	5.271978E-06
Buchnera	1.97E-06	4.02E-06	Xenococcus	0.00000153	Roseiflexus	1.8386849411E-05			Dictyobacter	1.7600505E-06	Paucibacter	5.26672E-06
Yokenella	2.55E-07	4.01E-06	Dubosiella	0.00000153	Siansivirga	1.8386849411E-05			Piscirickettsia	1.7600476E-06	Vaginisenegalia	5.26376E-06
Nitrincola	8.27E-07	4.01E-06	Magnetofaba	0.00000153	Dactylellina	1.830827313146E-05			Humibacter	1.754756E-06	Actinospica	5.2507756E-06
Methyloceanibacter	2.42E-06	3.98E-06	Pseudozobellia	0.00000153	Culex	1.822969685193E-05			Planctomyces	1.754756E-06	Anseongella	5.23737E-06
Entomoplasma	1.16E-06	3.98E-06	Geitlerinema	0.00000153	Acromyrmex	1.822969685193E-05			Chelativorans	1.7521103E-06	Owenweeksia	5.23332E-06
Salinibacterium	1.05E-06	3.98E-06	Schlesneria	0.00000146	Aequorivita	1.822969685193E-05			Parageobacillus	1.74946258E-06	Streptomonospora	5.2204867E-06
Khoudiadiopia	8.04E-07	3.97E-06	Enorma	0.00000146	Owenweeksia	1.822969685193E-05			Malaciobacter	1.746817E-06	Budvicia	5.21837E-06
Chryseolinea	1.31E-06	3.97E-06	Aureitalea	0.00000146	Croceicoccus	1.822969685193E-05			Tardiphaga	1.74417E-06	Tepidiphilus	5.217971E-06
Yoonia	1.29E-06	3.97E-06	Massilimaliae	0.00000146	Bathycoccus	1.815112057239E-05			Anaerosporobacter	1.744166E-06	Leadbetterella	5.19149E-06
Asanoa	4.58E-06	3.96E-06	Amylibacter	0.00000146	Rummeliibacillus	1.815112057239E-05			Acetoanaerobium	1.741525E-06	Desulfofundulus	5.1849905E-06
Agathobacter	1.21E-06	3.96E-06	Tardiphaga	0.00000146	Gillisia	1.815112057239E-05			Salinisphaera	1.7415214E-06	Rhodonellum	5.18498E-06
Agarivorans	6.30E-07	3.96E-06	Desulfuribacillus	0.00000146	Lawsonella	1.815112057239E-05			Gracilimonas	1.738877E-06	Gaetbulibacter	5.1789758E-06
Moellerella	3.64E-07	3.95E-06	Desulfocurvus	0.00000146	Sulfuriferula	1.807254429286E-05			Nitrosospira	1.7362285E-06	Williamsia	5.16410617E-06
Hahella	7.72E-07	3.94E-06	Merdibacter	0.00000146	Oligotropha	1.799396801333E-05			Borrelia	1.73093627E-06	Trabulsiella	5.136746E-06
Coxiella	1.42E-06	3.93E-06	Filimonas	0.00000146	Aromatoleum	1.791539173379E-05			Ancylobacter	1.730935E-06	Allofustis	5.1249E-06
Fluoribacter	2.27E-07	3.93E-06	Pseudodesulfovibrio	0.00000146	Belliella	1.791539173379E-05			Methylocella	1.730933E-06	Chromohalobacter	5.1089008E-06
Pigmentiphaga	1.66E-06	3.92E-06	Thaumasiovibrio	0.00000146	Christensenella	1.791539173379E-05			Wohlfahrtiimonas	1.7282936E-06	Obesumbacterium	5.10598E-06
Sediminispirochaeta	9.66E-07	3.92E-06	Trichodesmium	0.00000146	Diaphorina	1.791539173379E-05			Muricomes	1.72564E-06	Williamwhitmania	5.10559E-06
Pimelobacter	3.76E-06	3.92E-06	Solirubrobacter	0.00000146	Fervidobacterium	1.783681545426E-05			Rhodoblastus	1.722996E-06	Silvimonas	5.07383E-06
Nitrosococcus	1.36E-06	3.91E-06	Cesiribacter	0.00000146	Candidatus Blochmannia	1.783681545426E-05			Arsenicicoccus	1.72035E-06	Azohydromonas	5.0654009E-06
Luteococcus	1.04E-06	3.91E-06	Lacunisphaera	0.00000146	Cnuibacter	1.775823917472E-05			Orenia	1.717702E-06	Pseudobacter	5.06256E-06
Ohtaekwangia	5.33E-07	3.91E-06	Chamaesiphon	0.00000146	Cyberlindnera	1.767966289519E-05			Planktothrix	1.7177003E-06	Marinoscillum	5.0446756E-06
Candidatus Thiodiazotropha	9.83E-07	3.91E-06	Anderseniella	0.00000146	Cyanobium	1.767966289519E-05			Tepidanaerobacter	1.715056E-06	Propioniciclava	5.03804E-06
Chitiniphilus	1.70E-06	3.89E-06	Metaprevotella	0.00000146	Peptoclostridium	1.767966289519E-05			Pyramidobacter	1.715055E-06	Murdochiella	5.0283951E-06
Thermodesulfobacterium	8.55E-07	3.89E-06	Blastomonas	0.00000146	Gloeophyllum	1.767966289519E-05			Caldibacillus	1.71241E-06	Xanthobacter	5.02368885E-06
Arsenicicoccus	2.44E-06	3.89E-06	Tepidanaerobacter	0.00000146	Verminephrobacter	1.767966289519E-05			Sphingosinicella	1.7124089E-06	Fervidobacterium	5.0186134E-06
Halodesulfovibrio	5.56E-07	3.88E-06	Tepidibacillus	0.00000146	Filomicrobium	1.767966289519E-05			Lacunisphaera	1.70447E-06	Thalassobacillus	5.015667E-06
Paraferrimonas	5.26E-07	3.88E-06	Ureaplasma	0.00000146	Flavivirga	1.767966289519E-05			Traorella	1.70447E-06	Ornithinibacillus	5.0007115E-06
Haliscomenobacter	1.30E-06	3.88E-06	Oxobacter	0.00000146	Trichinella	1.760108661565E-05			Carboxydocella	1.6938821E-06	Oceanivirga	4.98869E-06
Azonexus	1.28E-06	3.87E-06	Anaerobranca	0.00000146	Obesumbacterium	1.760108661565E-05			Lagierella	1.69388E-06	Bhargavaea	4.9817394E-06
Methylomicrobium	6.26E-07	3.87E-06	Anditalea	0.00000146	Mariprofundus	1.760108661565E-05			Albimonas	1.691238E-06	Flintibacter	4.9795896E-06
Opitutus	2.58E-06	3.86E-06	Terasakiella	0.00000146	Candidatus Accumulibacter	1.752251033612E-05			Desulfallas	1.691236E-06	Sediminicola	4.97137E-06
Desulfurobacterium	1.36E-06	3.86E-06	Phaeodactylibacter	0.00000146	Albugo	1.752251033612E-05			Thiomicrorhabdus	1.68859E-06	Jonesia	4.9684747E-06
Catellicoccus	1.22E-06	3.85E-06	Yonghaparkia	0.00000146	Stigmatella	1.744393405659E-05			Flavimobilis	1.685942E-06	Shimwellia	4.9683074E-06
Persephonella	1.31E-06	3.83E-06	Anaerofustis	0.00000139	Salpingoeca	1.744393405659E-05			Anabaena	1.68329637E-06	Candidatus Planktophila	4.958438E-06
Nakamurella	2.54E-06	3.83E-06	Neptunomonas	0.00000139	Cylindrospermum	1.736535777705E-05			Euzebya	1.683296E-06	Saprospira	4.95626E-06
Gemmobacter	2.05E-06	3.83E-06	Asinibacterium	0.00000139	Runella	1.720820521798E-05			Pseudoflavitalea	1.683294E-06	Acetoanaerobium	4.9473901E-06
Isobaculum	7.74E-07	3.81E-06	Leisingera	0.00000139	Candidatus Tenderia	1.720820521798E-05			Amniculibacterium	1.683293E-06	Alterileibacterium	4.9369E-06
Pisciglobus	6.00E-07	3.81E-06	Phycicoccus	0.00000139	Melopsittacus	1.720820521798E-05			Cnuibacter	1.68065E-06	Lactimicrobium	4.93405E-06
Acidibacillus	6.72E-07	3.81E-06	Aphanothece	0.00000139	Lentzea	1.720820521798E-05			Heliobacterium	1.67800269E-06	Gibbsiella	4.9237259E-06
Olivibacter	1.03E-06	3.80E-06	Rhodoluna	0.00000139	Sneathia	1.720820521798E-05			Calidifontibacter	1.677999E-06	Breznakibacter	4.92319E-06
Plesiocystis	5.12E-06	3.80E-06	Curvibacter	0.00000139	Candidatus Solibacter	1.720820521798E-05			Intestinibacillus	1.670064E-06	Amedibacillus	4.90862E-06
Angelakisella	8.46E-07	3.80E-06	Proteocatella	0.00000139	Sugiyamaella	1.720820521798E-05			Mixta	1.6700625E-06	Cryptobacterium	4.87848E-06
Phaeospirillum	4.90E-06	3.79E-06	Alphabaculovirus	0.00000139	Capra	1.712962893845E-05			Succiniclasticum	1.66742E-06	Oceanihabitans	4.87495E-06
Rubrobacter	3.30E-06	3.78E-06	Algicola	0.00000139	Ochotona	1.697247637938E-05			Mizugakiibacter	1.66742E-06	Marvinbryantia	4.86845E-06
Psychrilyobacter	1.29E-06	3.76E-06	Oleispira	0.00000139	Methylibium	1.697247637938E-05			Tepidiphilus	1.667416E-06	Archangium	4.8662249E-06
Candidatus Frackibacter	2.73E-07	3.75E-06	Thermodesulfovibrio	0.00000139	Pediculus	1.697247637938E-05			Lacibacter	1.662122E-06	Friedmanniella	4.8579643E-06
Imtechella	1.10E-06	3.74E-06	Pyrinomonas	0.00000139	Echinicola	1.697247637938E-05			Wolbachia	1.66212174E-06	Cyanobium	4.837647E-06
Desemzia	1.22E-06	3.74E-06	Chania	0.00000139	Vitreoscilla	1.689390009985E-05			Desulfocurvibacter	1.65948E-06	Calidifontibacillus	4.834519E-06
Rudanella	2.18E-06	3.74E-06	Atopostipes	0.00000139	Stackebrandtia	1.689390009985E-05			Carboxylicivirga	1.65153669E-06	Desulfomicrobium	4.8338799E-06
Hp1virus	7.23E-07	3.73E-06	Robiginitalea	0.00000139	Weeksella	1.689390009985E-05			Euzebyella	1.651533E-06	Kineothrix	4.82518E-06
Lacimicrobium	4.36E-07	3.73E-06	Desulfobacca	0.00000139	Oenococcus	1.673674754078E-05			Candidatus Chloroploca	1.648891E-06	Sphingorhabdus	4.82498882E-06
Desulfuribacillus	8.37E-07	3.73E-06	Phormidesmis	0.00000139	Amphibacillus	1.665817126124E-05			Haloactinopolyspora	1.64889E-06	Scardovia	4.81865E-06
Methylocaldum	6.91E-07	3.73E-06	Carboxydocella	0.00000139	Jaculus	1.665817126124E-05			Verrucomicrobium	1.648888E-06	Sediminibacillus	4.818097E-06
Vaginella	1.11E-06	3.72E-06	Rubrobacter	0.00000139	Corallococcus	1.665817126124E-05			Epibacterium	1.6488838E-06	Amniculibacterium	4.80798E-06
Massilioclostridium	6.86E-07	3.72E-06	Candidatus Azobacteroides	0.00000139	Schizophyllum	1.665817126124E-05			Stenoxybacter	1.64624E-06	Polyangium	4.7729423E-06
Suttonella	1.25E-06	3.71E-06	Alkalitalea	0.00000139	Kytococcus	1.657959498171E-05			Syntrophomonas	1.64094419E-06	Pseudorhodoferax	4.7561888E-06
Mobilicoccus	1.83E-06	3.70E-06	Tindallia	0.00000139	Thalassotalea	1.657959498171E-05			Kaistia	1.6250679E-06	Cycloclasticus	4.7554268E-06
Singulisphaera	2.80E-06	3.70E-06	Methylibium	0.00000139	Candidatus Nanopelagicus	1.657959498171E-05			Geosporobacter	1.619777E-06	Salinisphaera	4.7473831E-06
Georgenia	1.98E-06	3.69E-06	Pusillimonas	0.00000132	Aureobasidium	1.650101870218E-05			Bariatricus	1.61713E-06	Ilyobacter	4.7431963E-06
Thermotalea	7.05E-07	3.69E-06	Desulfonispora	0.00000132	Ezakiella	1.650101870218E-05			Cruoricaptor	1.60919E-06	Acidiphilium	4.7344094E-06
Marinococcus	4.24E-07	3.69E-06	Candidatus Kinetoplastibacterium	0.00000132	Magnaporthe	1.642244242264E-05			Sciscionella	1.609188E-06	Galbibacter	4.7153762E-06
Frischella	3.62E-07	3.67E-06	Budvicia	0.00000132	Ureibacillus	1.634386614311E-05			Candidatus Planktophila	1.6091878E-06	Pseudactinotalea	4.705455E-06
Obesumbacterium	1.39E-07	3.67E-06	Desulfocapsa	0.00000132	Pannonibacter	1.634386614311E-05			Advenella	1.6091874E-06	Amphibacillus	4.7009985E-06
Citricoccus	1.20E-06	3.66E-06	Thermoactinospora	0.00000132	Adlercreutzia	1.634386614311E-05			Azorhizobium	1.606546E-06	Lampropedia	4.693152E-06
Frondihabitans	2.28E-06	3.66E-06	Denitrovibrio	0.00000132	Ficedula	1.626528986357E-05			Frigoriglobus	1.5986E-06	Chitinolyticbacter	4.67407E-06
Aminobacter	3.09E-06	3.66E-06	Hydrocarboniphaga	0.00000132	Dehalogenimonas	1.626528986357E-05			Wenxinia	1.595955E-06	Gottschalkia	4.67289E-06
Tindallia	1.02E-06	3.66E-06	Actinospica	0.00000132	Desulfobulbus	1.626528986357E-05			Suicoccus	1.59331E-06	Thiothrix	4.6695045E-06
Planifilum	2.76E-06	3.65E-06	Nitrosopumilus	0.00000132	Chania	1.626528986357E-05			Xylanimicrobium	1.59331E-06	Pseudoflavitalea	4.666275E-06
Tepidiphilus	1.74E-06	3.64E-06	Marivita	0.00000132	Sphingorhabdus	1.618671358404E-05			Marichromatium	1.5906616E-06	Pseudoclostridium	4.66271E-06
Pustulibacterium	8.60E-07	3.63E-06	Flavivirga	0.00000132	Granulibacter	1.618671358404E-05			Leptothrix	1.588014E-06	Pyramidobacter	4.646189E-06
Hippea	8.39E-07	3.63E-06	Alkalispirochaeta	0.00000132	N4virus	1.618671358404E-05			Oxalobacter	1.58801E-06	Thermosinus	4.64102E-06
Bilophila	1.00E-06	3.62E-06	Pa6virus	0.00000132	Habropoda	1.618671358404E-05			Sediminivirga	1.58537E-06	Kyrpidia	4.63943E-06
Caryophanon	6.88E-07	3.62E-06	Salinicola	0.00000132	Priapulus	1.602956102497E-05			Hathewaya	1.585368E-06	Terriglobus	4.6390333E-06
Cyanobium	2.08E-06	3.61E-06	Neofamilia	0.00000132	Papaver	1.602956102497E-05			Deefgea	1.585367E-06	Poseidonibacter	4.638458E-06
Moheibacter	1.29E-06	3.61E-06	Holophaga	0.00000132	Aquiflexum	1.602956102497E-05			Paucibacter	1.585367E-06	Steroidobacter	4.636045E-06
Kibdelosporangium	2.89E-06	3.60E-06	Persicobacter	0.00000132	Silene	1.595098474544E-05			Dichelobacter	1.57743E-06	Orbus	4.6191309E-06
Mesotoga	2.22E-07	3.60E-06	Bariatricus	0.00000132	Ceratina	1.595098474544E-05			Alloactinosynnema	1.56949E-06	Lentimonas	4.616127E-06
Gilvimarinus	7.46E-07	3.60E-06	Saccharospirillum	0.00000132	Saimiri	1.58724084659E-05			Segniliparus	1.566843E-06	Pseudopedobacter	4.6059432E-06
Jonesia	7.76E-07	3.60E-06	Eisenibacter	0.00000132	Enhydra	1.58724084659E-05			Arsenophonus	1.5641941E-06	Scytonema	4.598954E-06
Marichromatium	1.85E-06	3.59E-06	Fructobacillus	0.00000132	Kribbella	1.58724084659E-05			Miniimonas	1.558901E-06	Arcticibacter	4.59863E-06
Liberibacter	1.18E-06	3.59E-06	Fibrella	0.00000132	Jonesia	1.579383218637E-05			Levyella	1.55625E-06	Sulfuricella	4.59441E-06
Phaeodactylibacter	7.46E-07	3.59E-06	Geosporobacter	0.00000132	Gibbsiella	1.571525590683E-05			Oceanicola	1.5509611E-06	Tepidanaerobacter	4.5915E-06
Lishizhenia	4.98E-07	3.58E-06	Pleurocapsa	0.00000132	Cyphomyrmex	1.56366796273E-05			Petroclostridium	1.54567E-06	Bariatricus	4.59053E-06
Microterricola	3.18E-06	3.58E-06	Parvularcula	0.00000132	Luteipulveratus	1.555810334777E-05			Microcoleus	1.54566817E-06	Xylophilus	4.57387E-06
Kiloniella	1.02E-06	3.58E-06	Ethanoligenens	0.00000132	Saccharopolyspora	1.555810334777E-05			Steroidobacter	1.545668E-06	Kroppenstedtia	4.5711086E-06
Hydrotalea	9.97E-07	3.57E-06	Acidaminobacter	0.00000132	Ailuropoda	1.555810334777E-05			Niameybacter	1.54302E-06	Citromicrobium	4.543037E-06
Catalinimonas	1.12E-06	3.57E-06	Chelatococcus	0.00000132	Tinamus	1.555810334777E-05			Paraoerskovia	1.54037E-06	Solirubrobacter	4.53562369E-06
Tepidibacillus	8.57E-07	3.56E-06	Siccibacter	0.00000125	Kushneria	1.555810334777E-05			Hamadaea	1.53773E-06	Paenalcaligenes	4.5116129E-06
Ignatzschineria	8.48E-07	3.55E-06	Mangrovibacterium	0.00000125	Cutaneotrichosporon	1.547952706823E-05			Aliidiomarina	1.5350808E-06	Tepidibacter	4.49477E-06
Candidatus Planktophila	1.14E-06	3.54E-06	Elioraea	0.00000125	Croceibacter	1.547952706823E-05			Thiothrix	1.5324321E-06	Tolypothrix	4.491144E-06
Saccharospirillum	1.53E-06	3.54E-06	Mycolicibacillus	0.00000125	Zunongwangia	1.547952706823E-05			Methylobacter	1.52449479E-06	Succiniclasticum	4.48777E-06
Perlucidibaca	1.08E-06	3.53E-06	Thermophagus	0.00000125	Chelonia	1.54009507887E-05			Lawsonella	1.52449E-06	Candidatus Heritagella	4.466254E-06
Candidimonas	9.57E-07	3.53E-06	Intrasporangium	0.00000125	Oceanimonas	1.54009507887E-05			Chryseoglobus	1.521847E-06	Aquisphaera	4.463341E-06
Xylophilus	1.94E-06	3.53E-06	Beutenbergia	0.00000125	Torulaspora	1.532237450916E-05			Kallipyga	1.521847E-06	Beggiatoa	4.45847E-06
Soonwooa	1.40E-06	3.51E-06	Ochrovirga	0.00000125	Nitrosopumilus	1.532237450916E-05			Roseateles	1.521847E-06	Massilistercora	4.45693E-06
Tepidanaerobacter	1.51E-06	3.51E-06	Imtechella	0.00000125	Terribacillus	1.532237450916E-05			Dokdonella	1.5192E-06	Candidatus Sulcia	4.45519E-06
Catenibacterium	2.81E-06	3.50E-06	Mahella	0.00000125	Piliocolobus	1.532237450916E-05			Singulisphaera	1.519197E-06	Tomitella	4.4456058E-06
Aliagarivorans	3.27E-07	3.50E-06	Coleofasciculus	0.00000125	Ndongobacter	1.532237450916E-05			Victivallis	1.516554E-06	Trichormus	4.426071E-06
Geosporobacter	1.10E-06	3.49E-06	Prosthecobacter	0.00000125	Pinus	1.532237450916E-05			Agreia	1.5165535E-06	Basilea	4.41876E-06
Candidatus Dactylopiibacterium	7.60E-07	3.47E-06	Brachymonas	0.00000125	Blastococcus	1.524379822963E-05			Proteiniclasticum	1.51655E-06	Thiocapsa	4.41323023E-06
Lachnotalea	1.38E-06	3.47E-06	Marasmitruncus	0.00000125	Candidatus Competibacter	1.524379822963E-05			Lichenibacterium	1.511263E-06	Buchananella	4.40477E-06
Methylovulum	1.07E-06	3.46E-06	Syntrophus	0.00000125	Paraglaciecola	1.524379822963E-05			Schleiferilactobacillus	1.511261E-06	Phytohabitans	4.4046024E-06
Ndongobacter	1.73E-06	3.45E-06	Actinopolyspora	0.00000125	Neomicrococcus	1.524379822963E-05			Gluconobacter	1.50861434E-06	Intrasporangium	4.4037617E-06
Thalassobius	8.64E-07	3.45E-06	Gibbsiella	0.00000125	Diplodia	1.51652219501E-05			Tamlana	1.5059657E-06	Mobilicoccus	4.3915483E-06
Yangia	2.77E-06	3.45E-06	Phenylobacterium	0.00000125	Halioglobus	1.51652219501E-05			Thiobacillus	1.5059631E-06	Crassaminicella	4.3885007E-06
Cesiribacter	8.92E-07	3.45E-06	Thalassobaculum	0.00000125	Auricoccus	1.51652219501E-05			Roseicella	1.500673E-06	Gallaecimonas	4.38193E-06
Rhodomicrobium	2.38E-06	3.44E-06	Desemzia	0.00000125	Acidiphilium	1.508664567056E-05			Massilistercora	1.49538E-06	Orenia	4.3793985E-06
Pseudorhodobacter	1.42E-06	3.44E-06	Xylella	0.00000125	Balaenoptera	1.508664567056E-05			Schlegelella	1.49538E-06	Paeniglutamicibacter	4.3630363E-06
Geoalkalibacter	1.18E-06	3.44E-06	Ereboglobus	0.00000125	Sulfitobacter	1.508664567056E-05			Zunongwangia	1.487441E-06	Halothiobacillus	4.3617008E-06
Leptospirillum	4.52E-07	3.43E-06	Limnochorda	0.00000125	Sulfuricurvum	1.508664567056E-05			Baekduia	1.48744E-06	Aquiflexum	4.357121E-06
Caenispirillum	3.87E-06	3.43E-06	Truepera	0.00000125	Arachidicoccus	1.508664567056E-05			Halobacteriovorax	1.4874397E-06	Sulfurovum	4.3567632E-06
Gemmata	2.43E-06	3.43E-06	Planktothricoides	0.00000125	Olleya	1.508664567056E-05			Halarcobacter	1.484794E-06	Segetibacter	4.35426E-06
Leeia	1.10E-06	3.42E-06	Paraferrimonas	0.00000125	Methylocystis	1.500806939103E-05			Cnuella	1.4795E-06	Croceicoccus	4.348907E-06
Pseudohongiella	6.81E-07	3.41E-06	Lishizhenia	0.00000125	Faecalitalea	1.500806939103E-05			Ureibacillus	1.4794974E-06	Aliarcobacter	4.34816E-06
Thermoflexibacter	1.32E-06	3.41E-06	Catabacter	0.00000125	Microvirga	1.500806939103E-05			Zymomonas	1.47685E-06	Cruoricaptor	4.34282E-06
Sulfobacillus	1.63E-06	3.40E-06	Flexibacter	0.00000125	Monoglobus	1.500806939103E-05			Roseiarcus	1.47421E-06	Asaia	4.3330084E-06
Ewingella	7.62E-07	3.40E-06	Solimonas	0.00000125	Lichtheimia	1.492949311149E-05			Pseudaminobacter	1.474207E-06	Anaerosporobacter	4.32745E-06
Faecalibaculum	1.34E-06	3.39E-06	Candidatus Accumulibacter	0.00000125	Solobacterium	1.492949311149E-05			Tangfeifania	1.47156E-06	Patulibacter	4.3121942E-06
Dactylosporangium	3.39E-06	3.39E-06	Agarivorans	0.00000125	Robiginitalea	1.492949311149E-05			Dehalobacter	1.4715598E-06	Cecembia	4.31191E-06
Formivibrio	3.71E-07	3.39E-06	Rhodoblastus	0.00000125	Agarivorans	1.492949311149E-05			Volucribacter	1.46891338E-06	Lawsonibacter	4.303761E-06
Sciscionella	2.93E-06	3.39E-06	Eremococcus	0.00000118	Mitsuaria	1.492949311149E-05			Oceanithermus	1.468913E-06	Herbiconiux	4.302652E-06
Albimonas	2.78E-06	3.39E-06	Aliterella	0.00000118	Pyrenophora	1.485091683196E-05			Candidatus Paralachnospira	1.468913E-06	Numidum	4.30129E-06
Methanothermobacter	2.57E-07	3.39E-06	Rubricoccus	0.00000118	Auraticoccus	1.485091683196E-05			Sporocytophaga	1.46362E-06	Dictyobacter	4.293243E-06
Tistlia	3.50E-06	3.38E-06	Anaerobium	0.00000118	Perkinsus	1.477234055242E-05			Acidiphilium	1.4636195E-06	Laceyella	4.2856155E-06
Candidatus Schmidhempelia	3.89E-07	3.37E-06	Candidatus Nitrosoarchaeum	0.00000118	Sulfurifustis	1.477234055242E-05			Azospira	1.460974E-06	Aureitalea	4.28525E-06
Shimwellia	3.94E-07	3.37E-06	Cosenzaea	0.00000118	Thiobacillus	1.469376427289E-05			Hansschlegelia	1.458327E-06	Rhodocyclus	4.2727427E-06
Schleiferia	7.39E-07	3.37E-06	Emergencia	0.00000118	Aminobacter	1.469376427289E-05			Croceivirga	1.458326E-06	Pimelobacter	4.2678E-06
Arsenicibacter	5.59E-07	3.37E-06	Balneola	0.00000118	Saccharothrix	1.469376427289E-05			Catenulispora	1.45303338E-06	Natronoflexus	4.26533E-06
Thermobacillus	5.00E-06	3.37E-06	Dictyoglomus	0.00000118	Plantibacter	1.469376427289E-05			Sarcina	1.45303E-06	Traorella	4.26351E-06
Joostella	8.46E-07	3.36E-06	Anaerosphaera	0.00000118	Flavonifractor	1.469376427289E-05			Candidatus Phytoplasma	1.44509325E-06	Alteribacillus	4.2576311E-06
Herbivorax	1.36E-06	3.36E-06	Halodesulfovibrio	0.00000118	Oceanicoccus	1.469376427289E-05			Xanthovirga	1.44509E-06	Phytoactinopolyspora	4.24738E-06
Martelella	1.75E-06	3.36E-06	Rhodoplanes	0.00000118	Lacunisphaera	1.469376427289E-05			Belnapia	1.4398E-06	Longibaculum	4.2362E-06
Arenitalea	6.74E-07	3.36E-06	Desulfacinum	0.00000118	Hyphomonas	1.461518799336E-05			Jeotgalibacillus	1.4397998E-06	Aliifodinibius	4.2245381E-06
Malikia	1.33E-06	3.35E-06	Aquaspirillum	0.00000118	Starkeya	1.461518799336E-05			Psychroserpens	1.437154E-06	Tangfeifania	4.21358E-06
Pseudarcicella	4.75E-07	3.35E-06	Terriglobus	0.00000118	Vicugna	1.461518799336E-05			Desulfococcus	1.431862E-06	Chimaeribacter	4.211902E-06
Inediibacterium	9.55E-07	3.34E-06	Methylomagnum	0.00000118	Candidatus Methylopumilus	1.461518799336E-05			Viridibacillus	1.4318594E-06	Chitinilyticum	4.20713E-06
Chania	3.55E-07	3.34E-06	Marinifilum	0.00000118	Coxiella	1.461518799336E-05			Sphingorhabdus	1.42921409E-06	Bernardetia	4.18583E-06
Pseudothermotoga	7.88E-07	3.34E-06	Chthoniobacter	0.00000118	Desulfobacterium	1.453661171382E-05			Candidatus Accumulibacter	1.423922E-06	Sphingosinicella	4.1839263E-06
Sellimonas	3.36E-07	3.34E-06	Methylocaldum	0.00000118	Mobiluncus	1.453661171382E-05			Labedella	1.423919E-06	Metakosakonia	4.18274E-06
Anaerovirgula	1.24E-06	3.33E-06	Williamwhitmania	0.00000118	Paenarthrobacter	1.453661171382E-05			Pleomorphomonas	1.423919E-06	Commensalibacter	4.182337E-06
Merdibacter	1.22E-06	3.32E-06	Brackiella	0.00000118	Phenylobacterium	1.445803543429E-05			Agarivorans	1.421274E-06	Lebetimonas	4.1734873E-06
Gorillibacterium	7.39E-07	3.32E-06	Syntrophobacter	0.00000118	Nitrospirillum	1.445803543429E-05			Arcticibacter	1.415979E-06	Saccharospirillum	4.1635041E-06
Gilvibacter	4.01E-07	3.32E-06	Solitalea	0.00000118	Thalassiosira	1.445803543429E-05			Lapidilactobacillus	1.413334E-06	Lucifera	4.15219E-06
Monoglobus	1.04E-06	3.32E-06	Paeniglutamicibacter	0.00000118	Aulosira	1.445803543429E-05			Siccirubricoccus	1.413332E-06	Methylocaldum	4.1490756E-06
Izhakiella	3.41E-07	3.32E-06	Lawsonella	0.00000118	Zobellella	1.445803543429E-05			Raoultibacter	1.410686E-06	Caldanaerobacter	4.1434853E-06
Flexibacter	5.33E-07	3.31E-06	Intestinibacillus	0.00000118	Thermogutta	1.445803543429E-05			Acetatifactor	1.40804E-06	Thalassolituus	4.1293841E-06
Cruoricaptor	1.68E-06	3.31E-06	Tepidimonas	0.00000118	Pichia	1.437945915475E-05			Desulfomicrobium	1.408039E-06	Oceanospirillum	4.1290469E-06
Pararheinheimera	5.91E-07	3.31E-06	Nitrococcus	0.00000118	Gluconacetobacter	1.437945915475E-05			Paraliobacillus	1.4080387E-06	Aestuariibaculum	4.1265631E-06
Methanobacterium	1.32E-06	3.30E-06	Numidum	0.00000118	Marichromatium	1.437945915475E-05			Methylophaga	1.4080384E-06	Anaerofustis	4.12636E-06
Spongiibacter	4.33E-07	3.30E-06	Faecalibaculum	0.00000111	Dietzia	1.437945915475E-05			Belliella	1.40539307E-06	Verrucomicrobium	4.123951E-06
Acetomicrobium	6.00E-07	3.30E-06	Parafilimonas	0.00000111	Candidatus Sulcia	1.437945915475E-05			Aureitalea	1.402746E-06	Reinekea	4.1174141E-06
Tersicoccus	1.24E-06	3.29E-06	Thermoflavifilum	0.00000111	Tepidanaerobacter	1.430088287522E-05			Thiorhodococcus	1.4001E-06	Sulfobacillus	4.0750716E-06
Oceanivirga	1.51E-06	3.28E-06	Catelliglobosispora	0.00000111	Rubrobacter	1.430088287522E-05			Nitrosococcus	1.400099E-06	Anaerobiospirillum	4.06359E-06
Mycolicibacillus	3.27E-06	3.28E-06	Dolosicoccus	0.00000111	Pusillimonas	1.430088287522E-05			Bacteriovorax	1.3974531E-06	Zymomonas	4.05343E-06
Candidatus Blochmannia	6.09E-07	3.28E-06	Croceitalea	0.00000111	Geosporobacter	1.430088287522E-05			Stackebrandtia	1.394807E-06	Dichelobacter	4.04374E-06
Gallaecimonas	8.04E-07	3.26E-06	Staphylothermus	0.00000111	Verrucomicrobium	1.422230659569E-05			Inquilinus	1.389515E-06	Phaeodactylibacter	4.03951E-06
Luteipulveratus	3.40E-06	3.26E-06	Taylorella	0.00000111	Echinops	1.422230659569E-05			Desulfoluna	1.38687E-06	Mobilibacterium	4.02151E-06
Olegusella	6.70E-07	3.26E-06	Geothermobacter	0.00000111	Phyllosticta	1.422230659569E-05			Roseospira	1.386866E-06	Klenkia	4.0211065E-06
Deefgea	7.88E-07	3.26E-06	Andreprevotia	0.00000111	Ethanoligenens	1.422230659569E-05			Zhihengliuella	1.381573E-06	Pseudoduganella	4.010437E-06
Casaltella	1.16E-07	3.25E-06	Fervidobacterium	0.00000111	Frondihabitans	1.422230659569E-05			Paeniglutamicibacter	1.38157238E-06	Miniimonas	4.008191E-06
Algoriella	6.19E-07	3.25E-06	Alishewanella	0.00000111	Melittangium	1.414373031615E-05			Floricoccus	1.381572E-06	Sporanaerobacter	3.99228E-06
Lyngbya	7.97E-07	3.25E-06	Leadbetterella	0.00000111	Ustilago	1.414373031615E-05			Ureaplasma	1.3789271E-06	Methylococcus	3.9854396E-06
Skermanella	2.26E-06	3.24E-06	Bryobacter	0.00000111	Brenneria	1.406515403662E-05			Candidatus Cryosericum	1.373633E-06	Starkeya	3.9757682E-06
Verminephrobacter	2.02E-06	3.24E-06	Arsenicibacter	0.00000111	Singulisphaera	1.406515403662E-05			Nitrincola	1.3709858E-06	Cystobacter	3.9739045E-06
Methylopila	2.25E-06	3.23E-06	Halobacteriovorax	0.00000111	Hyphopichia	1.406515403662E-05			Candidatus Cyclonatronum	1.36834E-06	Kerstersia	3.9725003E-06
Nitratiruptor	4.82E-07	3.23E-06	Calditerrivibrio	0.00000111	Anthracocystis	1.406515403662E-05			Rudaea	1.368339E-06	Anaerospora	3.96275E-06
Caldanaerobius	1.12E-06	3.23E-06	Spirochaeta	0.00000111	Manacus	1.406515403662E-05			Asaia	1.36833614E-06	Halobacteriovorax	3.9598145E-06
Anaerobranca	5.82E-07	3.23E-06	Sulfurovum	0.00000111	Acytostelium	1.398657775708E-05			Blastochloris	1.365692E-06	Pyxidicoccus	3.952736E-06
Faecalicoccus	9.36E-07	3.23E-06	Petrimonas	0.00000111	Monoraphidium	1.398657775708E-05			Domibacillus	1.365691E-06	Kibdelosporangium	3.9526585E-06
Desmospora	3.64E-07	3.23E-06	Nitrospirillum	0.00000111	Thermobacillus	1.398657775708E-05			Hydrogenovibrio	1.3630462E-06	Intestinibaculum	3.9475E-06
Roseobacter	9.71E-07	3.22E-06	Nitrobacter	0.00000111	Fonticula	1.398657775708E-05			Mycoplasmopsis	1.3630455E-06	Candidatus Blochmannia	3.946537E-06
Phormidium	1.53E-06	3.22E-06	Novibacillus	0.00000111	Haliaeetus	1.398657775708E-05			Thermomonospora	1.363045E-06	Acidihalobacter	3.93735E-06
Aliifodinibius	8.23E-07	3.21E-06	Haloplasma	0.00000111	Diaphorobacter	1.398657775708E-05			Anaeromusa	1.3604E-06	Acidibacillus	3.92682E-06
Nafulsella	6.28E-07	3.21E-06	Melissococcus	0.00000111	Conexibacter	1.382942519801E-05			Solibacillus	1.3603997E-06	Cylindrospermopsis	3.914626E-06
Allobaculum	1.18E-06	3.20E-06	Moheibacter	0.00000111	Sulfuritalea	1.382942519801E-05			Desulfurella	1.360398E-06	Angelakisella	3.91174E-06
Raineya	1.03E-06	3.20E-06	Allobaculum	0.00000111	Thalassospira	1.382942519801E-05			Pelagicoccus	1.357752E-06	Phormidium	3.908455E-06
Nevskia	2.21E-06	3.20E-06	Syntrophobotulus	0.00000111	Acinonyx	1.375084891848E-05			Marinitoga	1.3577511E-06	Gracilimonas	3.9046182E-06
Fusibacter	8.74E-07	3.19E-06	Halofilum	0.00000111	Dermabacter	1.375084891848E-05			Phocoenobacter	1.35775E-06	Balneicella	3.89358E-06
Sphaerotilus	1.35E-06	3.18E-06	Pelagibacterium	0.00000111	Tolumonas	1.375084891848E-05			Trichormus	1.3551058E-06	Jejuia	3.8916112E-06
Solirubrum	6.77E-07	3.18E-06	Acaryochloris	0.00000111	Lobosporangium	1.375084891848E-05			Leminorella	1.349812E-06	Putridiphycobacter	3.88146E-06
Chishuiella	5.54E-07	3.17E-06	Methyloterricola	0.00000111	Sporothrix	1.367227263895E-05			Methylotenera	1.3498117E-06	Thermoanaerosceptrum	3.8788E-06
Salinivenus	1.92E-06	3.16E-06	Eudoraea	0.00000111	Defluviimonas	1.367227263895E-05			Oblitimonas	1.34452E-06	Hydrotalea	3.87649E-06
Acuticoccus	3.17E-06	3.16E-06	Arenimonas	0.00000111	Meiothermus	1.359369635941E-05			Halodesulfovibrio	1.3445193E-06	Chitinivorax	3.87047E-06
Croceicoccus	1.56E-06	3.16E-06	Granulicoccus	0.00000111	Physcomitrella	1.359369635941E-05			Mesoplasma	1.3445186E-06	Tatlockia	3.86631E-06
Desnuesiella	9.39E-07	3.16E-06	Lentisphaera	0.00000111	Dokdonella	1.359369635941E-05			Mycolicibacillus	1.344518E-06	Coleofasciculus	3.862767E-06
Microlunatus	3.66E-06	3.16E-06	Indibacter	0.00000111	Laccaria	1.359369635941E-05			Maridesulfovibrio	1.344518E-06	Izhakiella	3.856563E-06
Natrialba	2.00E-06	3.13E-06	Hydrogenobaculum	0.00000111	Gallionella	1.351512007988E-05			Curvibacter	1.3418727E-06	Confluentibacter	3.85042E-06
Paucibacter	8.83E-07	3.13E-06	Thermorudis	0.00000104	Pseudanabaena	1.351512007988E-05			Thiohalocapsa	1.341872E-06	Uliginosibacterium	3.8481192E-06
Iodobacter	2.18E-07	3.13E-06	Terrabacter	0.00000104	Lawsonia	1.343654380034E-05			Cocleimonas	1.34187E-06	Zhouia	3.83411E-06
Flexithrix	6.09E-07	3.11E-06	Methylovulum	0.00000104	Sulfuricella	1.343654380034E-05			Persicimonas	1.34187E-06	Aminicella	3.82734E-06
Paraliobacillus	4.57E-07	3.10E-06	Succinispira	0.00000104	Thermobispora	1.335796752081E-05			Anaerosacchariphilus	1.339225E-06	Flexivirga	3.8179848E-06
Jonquetella	1.09E-06	3.10E-06	Aquabacterium	0.00000104	Saprospira	1.327939124128E-05			Candidatus Solibacter	1.33658E-06	Subtercola	3.8142822E-06
Eisenibacter	7.60E-07	3.10E-06	Marinococcus	0.00000104	Actinotignum	1.327939124128E-05			Gemmatimonas	1.333932E-06	Microterricola	3.813484E-06
Paraoerskovia	2.19E-06	3.09E-06	Pleomorphomonas	0.00000104	Coccomyxa	1.327939124128E-05			Pseudacidovorax	1.331282E-06	Agrilactobacillus	3.78119E-06
Marispirochaeta	1.10E-06	3.09E-06	Leminorella	0.00000104	Rhodanobacter	1.320081496174E-05			Gimesia	1.320698E-06	Nitratiruptor	3.775196E-06
Fulvivirga	6.19E-07	3.08E-06	Succinatimonas	0.00000104	Dichomitus	1.320081496174E-05			Franconibacter	1.3180523E-06	Algoriella	3.76534E-06
Dehalobacterium	6.07E-07	3.08E-06	Ignatzschineria	0.00000104	Epibacterium	1.320081496174E-05			Thermocatellispora	1.31805E-06	Paludisphaera	3.763162E-06
Agathobaculum	1.18E-06	3.07E-06	Inquilinus	0.00000104	Methylocaldum	1.320081496174E-05			Jatrophihabitans	1.315406E-06	Sporocytophaga	3.75784E-06
Dehalogenimonas	1.23E-06	3.07E-06	Pricia	0.00000104	Candidatus Izimaplasma	1.320081496174E-05			Yimella	1.3154056E-06	Vaginella	3.75729E-06
Niameybacter	1.21E-06	3.06E-06	Alteribacillus	0.00000104	Methylophaga	1.312223868221E-05			Ectothiorhodospira	1.3154049E-06	Calidithermus	3.754766E-06
Haliangium	2.92E-06	3.06E-06	Halogeometricum	0.00000104	Verrucosispora	1.312223868221E-05			Aggregicoccus	1.31276E-06	Chondromyces	3.7451039E-06
Simplicispira	9.36E-07	3.06E-06	Risungbinella	0.00000104	Salipiger	1.312223868221E-05			Mesotoga	1.3101112E-06	Desulfofarcimen	3.72998E-06
Pseudosphingobacterium	5.21E-07	3.05E-06	Derxia	0.00000104	Scheffersomyces	1.304366240267E-05			Sulfobacillus	1.3074689E-06	Parascardovia	3.72143E-06
Salipaludibacillus	3.96E-07	3.05E-06	Jannaschia	0.00000104	Gemmata	1.304366240267E-05			Lonsdalea	1.307464E-06	Flavimobilis	3.697688E-06
Caldimonas	4.75E-07	3.04E-06	Myxosarcina	0.00000104	Methylovulum	1.304366240267E-05			Gudongella	1.30482E-06	Hyphobacterium	3.6953295E-06
Dichelobacter	7.39E-07	3.04E-06	Arthrospira	0.00000104	Sulfurihydrogenibium	1.296508612314E-05			Desulfobacter	1.299526E-06	Thermincola	3.6882415E-06
Zhihengliuella	1.69E-06	3.03E-06	Vaginella	0.00000104	Teredinibacter	1.296508612314E-05			Pontiella	1.299526E-06	Schlegelella	3.6860202E-06
Kordiimonas	9.48E-07	3.03E-06	Chitinilyticum	0.00000104	Ixodes	1.296508612314E-05			Marinitenerispora	1.29688E-06	Desemzia	3.68479E-06
Prosthecobacter	2.64E-06	3.01E-06	Candidatus Kuenenia	0.00000104	Novibacillus	1.296508612314E-05			Sulfuriferula	1.294232E-06	Chryseoglobus	3.674854E-06
Caldicoprobacter	9.83E-07	3.00E-06	Thalassomonas	0.00000104	Libanicoccus	1.296508612314E-05			Galactobacter	1.291585E-06	Thermodesulfobacterium	3.673191E-06
Caldibacillus	3.17E-06	3.00E-06	Paludibacterium	0.00000104	Sphaerobacter	1.28865098436E-05			Methylovirgula	1.291581E-06	Nibribacter	3.6710087E-06
Thalassomonas	6.95E-07	3.00E-06	Nesiotobacter	0.00000104	Histoplasma	1.28865098436E-05			Intestinibaculum	1.28894E-06	Flaviramulus	3.6628541E-06
Nitritalea	4.59E-07	3.00E-06	Peptococcus	0.00000104	Zobellia	1.28865098436E-05			Pseudolabrys	1.2889391E-06	Bilophila	3.63718E-06
Candidatus Methylopumilus	2.76E-07	3.00E-06	Smaragdicoccus	0.00000104	Alkalilimnicola	1.28865098436E-05			Aquiflexum	1.286295E-06	Inediibacterium	3.61817E-06
Sulfurihydrogenibium	7.62E-07	3.00E-06	Phreatobacter	0.00000104	Tolypothrix	1.280793356407E-05			Trichocoleus	1.286292E-06	Skermanella	3.61722433E-06
Trichormus	4.70E-07	2.99E-06	Natronorubrum	0.00000104	Melampsora	1.280793356407E-05			Petrotoga	1.2862907E-06	Senegalia	3.61641E-06
Fibrisoma	6.05E-07	2.99E-06	Hyphomicrobium	0.00000104	Eutypa	1.272935728454E-05			Fischerella	1.28629057E-06	Hoeflea	3.6159536E-06
Actinotalea	3.14E-06	2.97E-06	Thiofilum	0.00000104	Microchaete	1.2650781005E-05			Alkalibaculum	1.283645E-06	Pseudothermotoga	3.6138359E-06
Catenulispora	3.96E-06	2.97E-06	Pseudoscardovia	0.00000104	Propithecus	1.2650781005E-05			Halpernia	1.283645E-06	Kallipyga	3.59151E-06
Xanthobacter	1.77E-06	2.96E-06	Bermanella	0.00000104	Collinsella	1.257220472547E-05			Mariniflexile	1.283644E-06	Limimaricola	3.5804245E-06
Peptococcus	1.33E-06	2.96E-06	Fimbriiglobus	0.00000104	Punctularia	1.257220472547E-05			Nicoletella	1.28364E-06	Dehalogenimonas	3.576494E-06
Desulfobacter	4.17E-07	2.96E-06	Verrucosispora	0.00000104	Azorhizobium	1.249362844593E-05			Salinarimonas	1.280999E-06	Bacteriovorax	3.562744E-06
Candidatus Marithrix	5.79E-07	2.95E-06	Marispirochaeta	0.00000104	Pirellula	1.249362844593E-05			Nisaea	1.2809981E-06	Thermonema	3.554E-06
Macromonas	8.78E-07	2.95E-06	Caldisphaera	0.00000097	Dichelobacter	1.249362844593E-05			Ilumatobacter	1.280998E-06	Propionivibrio	3.5505054E-06
Sphingorhabdus	6.81E-07	2.95E-06	Effusibacillus	0.00000097	Purpureocillium	1.249362844593E-05			Caldanaerobacter	1.27835E-06	Pseudocitrobacter	3.550115E-06
Galbibacter	7.16E-07	2.95E-06	Methylobacillus	0.00000097	Taeniopygia	1.249362844593E-05			Solirhodobacter	1.27306E-06	Microtetraspora	3.5455775E-06
Thermacetogenium	1.21E-06	2.95E-06	Herbiconiux	0.00000097	Bulleidia	1.249362844593E-05			Terribacillus	1.273057E-06	Terracoccus	3.54112E-06
Desulfobacula	6.47E-07	2.94E-06	Candidatus Babela	0.00000097	Halorhabdus	1.249362844593E-05			Rhodovarius	1.270411E-06	Oscillatoria	3.5267005E-06
Cohaesibacter	9.43E-07	2.94E-06	Schleiferia	0.00000097	Candidatus Peribacter	1.249362844593E-05			Chitiniphilus	1.267768E-06	Ferriphaselus	3.52144E-06
Planctomyces	2.28E-06	2.94E-06	Plantibacter	0.00000097	Denitrobacterium	1.24150521664E-05			Iodobacter	1.267765E-06	Protaetiibacter	3.50833E-06
Xylella	7.14E-07	2.94E-06	Enterorhabdus	0.00000097	Bacterioplanes	1.24150521664E-05			Calidifontibacillus	1.2677643E-06	Aquirufa	3.50763E-06
Taibaiella	6.28E-07	2.94E-06	Desulfitibacter	0.00000097	Paraphotobacterium	1.233647588687E-05			Desertiactinospora	1.26776E-06	Niameybacter	3.49904E-06
Arsukibacterium	4.96E-07	2.93E-06	Carnimonas	0.00000097	Yangia	1.225789960733E-05			Pseudovibrio	1.2651182E-06	Gilvibacter	3.4978624E-06
Desulfatibacillum	7.30E-07	2.92E-06	Chishuiella	0.00000097	Saccharum	1.225789960733E-05			Roseimaritima	1.262471E-06	Motilibacter	3.495959E-06
Flagellimonas	2.41E-07	2.92E-06	Geotoga	0.00000097	Sfi21dt1virus	1.225789960733E-05			Eisenibacter	1.26247E-06	Joostella	3.4826022E-06
Thermoflexus	3.23E-06	2.92E-06	Tuberibacillus	0.00000097	Phycisphaera	1.21793233278E-05			Rhodovastum	1.25982E-06	Amphritea	3.4743832E-06
Pelotomaculum	7.32E-07	2.92E-06	Kineosphaera	0.00000097	Salinigranum	1.21793233278E-05			Acidipila	1.2571781E-06	Serpentinomonas	3.47396E-06
Terasakiella	7.23E-07	2.92E-06	Maliponia	0.00000097	Herpetosiphon	1.21793233278E-05			Candidatus Kinetoplastibacterium	1.2571779E-06	Arabia	3.46968E-06
Hugenholtzia	7.58E-07	2.92E-06	Octadecabacter	0.00000097	Oscillatoria	1.21793233278E-05			Phormidium	1.25717777E-06	Geomicrobium	3.4694774E-06
Seonamhaeicola	6.07E-07	2.91E-06	Gracilimonas	0.00000097	Phialocephala	1.21793233278E-05			Rhodosalinus	1.254532E-06	Haliscomenobacter	3.45629E-06
Hydrocarboniphaga	1.24E-06	2.91E-06	Hirschia	0.00000097	Candidatus Promineofilum	1.21793233278E-05			Pirellula	1.251885E-06	Dokdonella	3.4555877E-06
Kineosphaera	3.75E-06	2.91E-06	Aliiglaciecola	0.00000097	Devriesea	1.210074704826E-05			Vallitalea	1.249238E-06	Blastochloris	3.4406386E-06
Pygmaiobacter	1.15E-06	2.90E-06	Henriciella	0.00000097	Basilea	1.210074704826E-05			Balneicella	1.24659E-06	Catabacter	3.43865E-06
Sandaracinus	2.97E-06	2.90E-06	Yoonia	0.00000097	Lachancea	1.202217076873E-05			Symbiobacterium	1.24659E-06	Fibrisoma	3.43069E-06
Enterorhabdus	1.25E-06	2.90E-06	Pelistega	0.00000097	Psychroflexus	1.194359448919E-05			Dolichospermum	1.2439447E-06	Candidatus Paralachnospira	3.42878E-06
Rhodohalobacter	9.04E-07	2.90E-06	Ohtaekwangia	0.00000097	Sulfurimonas	1.194359448919E-05			Galbibacter	1.241298E-06	Pleomorphomonas	3.420749E-06
Oblitimonas	7.18E-07	2.90E-06	Nitratiruptor	0.00000097	Neofusicoccum	1.194359448919E-05			Roseibium	1.2386512E-06	Melaminivora	3.4140138E-06
Cosenzaea	5.19E-07	2.90E-06	Flagellimonas	0.00000097	Phycomyces	1.186501820966E-05			Desulfofundulus	1.23865E-06	Thermosynechococcus	3.413787E-06
Pseudozobellia	4.73E-07	2.89E-06	Halobacteroides	0.00000097	Colobus	1.186501820966E-05			Buttiauxella	1.2360047E-06	Dactylosporangium	3.41297954E-06
Negativibacillus	1.05E-06	2.88E-06	Woeseia	0.00000097	Paenalcaligenes	1.186501820966E-05			Absicoccus	1.236E-06	Dehalobacterium	3.41146E-06
Balneola	4.61E-07	2.87E-06	Crenotalea	0.00000097	Methylococcus	1.178644193013E-05			Yoonia	1.2333582E-06	Stigmatella	3.4093134E-06
Rhodospirillum	1.87E-06	2.86E-06	Oceanicoccus	0.00000097	Grimontia	1.178644193013E-05			Mameliella	1.2333538E-06	Glaciimonas	3.4054718E-06
Parafilimonas	1.01E-06	2.86E-06	Desulfurispora	0.00000097	Allochromatium	1.178644193013E-05			Haematobacter	1.2307117E-06	Frateuria	3.401678E-06
Pelodictyon	5.93E-07	2.86E-06	Tropicibacter	0.00000097	Eptesicus	1.178644193013E-05			Methyloligella	1.230709E-06	Cryptosporangium	3.3988494E-06
Propionivibrio	1.45E-06	2.86E-06	Ilyobacter	0.00000097	Acidobacterium	1.178644193013E-05			Candidatus Methylopumilus	1.228065E-06	Ancylobacter	3.39855175E-06
Urmitella	6.03E-07	2.86E-06	Opitutus	0.00000097	Tetraodon	1.178644193013E-05			Arcicella	1.22806438E-06	Blastopirellula	3.396406E-06
Laceyella	2.18E-07	2.84E-06	Diplorickettsia	0.00000090	Moniliophthora	1.170786565059E-05			Glaciihabitans	1.225418E-06	Faecalibaculum	3.39489E-06
Candidatus Protochlamydia	3.75E-07	2.84E-06	Pyrococcus	0.00000090	Oscillibacter	1.170786565059E-05			Fusibacter	1.2227717E-06	Ndongobacter	3.39019E-06
Pseudoscardovia	1.42E-06	2.84E-06	Limimaricola	0.00000090	Xanthobacter	1.162928937106E-05			Desulfurobacterium	1.220125E-06	Moellerella	3.38805E-06
Aureicoccus	5.17E-07	2.84E-06	Pygmaiobacter	0.00000090	Vanderwaltozyma	1.162928937106E-05			Melittangium	1.21483E-06	Flexithrix	3.38787E-06
Caldanaerobacter	1.13E-06	2.84E-06	Papillibacter	0.00000090	Merops	1.162928937106E-05			Pseudobacteroides	1.21483E-06	Leptospirillum	3.379771E-06
Tuberibacillus	5.91E-07	2.84E-06	Methylomicrobium	0.00000090	Pelagibaca	1.162928937106E-05			Bavariicoccus	1.21218E-06	Zhihengliuella	3.379326E-06
Reinekea	6.00E-07	2.84E-06	Thermacetogenium	0.00000090	Faecalibaculum	1.162928937106E-05			Thermaurantimonas	1.20689E-06	Vulcaniibacterium	3.374097E-06
Croceivirga	1.55E-07	2.84E-06	Coprothermobacter	0.00000090	Dehalobacterium	1.155071309152E-05			Palleronia	1.204245E-06	Acetonema	3.3681E-06
Kosmotoga	8.16E-07	2.84E-06	Owenweeksia	0.00000090	Anabaenopsis	1.155071309152E-05			Salinimonas	1.2042449E-06	Parvularcula	3.362505E-06
Desulfurella	1.43E-06	2.83E-06	Clostridiisalibacter	0.00000090	Rugosibacter	1.155071309152E-05			Spiribacter	1.2042439E-06	Lacimicrobium	3.358307E-06
Natronorubrum	2.90E-06	2.83E-06	Tistrella	0.00000090	Halobacteroides	1.155071309152E-05			Limnochorda	1.20424E-06	Pelotomaculum	3.3546986E-06
Thermonema	7.81E-07	2.83E-06	Sulfuricurvum	0.00000090	Oleispira	1.155071309152E-05			Candidatus Pararuminococcus	1.20424E-06	Ferrovum	3.35409E-06
Chroococcidiopsis	5.75E-07	2.82E-06	Arenitalea	0.00000090	Shimwellia	1.147213681199E-05			Methylomicrobium	1.201597E-06	Inhella	3.3449689E-06
Ethanoligenens	2.19E-06	2.82E-06	Levyella	0.00000090	Nitrosococcus	1.147213681199E-05			Bhargavaea	1.196304E-06	Thermacetogenium	3.34354E-06
Shimia	1.90E-06	2.81E-06	Algoriella	0.00000090	Cyanidioschyzon	1.147213681199E-05			Pseudoduganella	1.193658E-06	Roseibium	3.340824E-06
Umezawaea	3.70E-06	2.81E-06	Persephonella	0.00000090	Granulosicoccus	1.147213681199E-05			Syntrophobotulus	1.19101E-06	Massilicoli	3.33055E-06
Candidatus Hamiltonella	4.13E-07	2.80E-06	Nitrospira	0.00000090	Slackia	1.147213681199E-05			Luteitalea	1.18836E-06	Embleya	3.32359E-06
Parascardovia	1.17E-06	2.80E-06	Provencibacterium	0.00000090	Trichoplax	1.139356053245E-05			Faecalibaculum	1.18572E-06	Mangrovibacter	3.3190177E-06
Aureispira	6.07E-07	2.79E-06	Zobellella	0.00000090	Cloacibacillus	1.139356053245E-05			Hahella	1.180425E-06	Gemmatimonas	3.31551E-06
Synechocystis	2.67E-07	2.79E-06	Sediminibacter	0.00000090	Pyrobaculum	1.139356053245E-05			Gottschalkia	1.175131E-06	Entomoplasma	3.309445E-06
Effusibacillus	5.31E-07	2.78E-06	Helcobacillus	0.00000090	Immundisolibacter	1.139356053245E-05			Actinoallomurus	1.17513E-06	Alloiococcus	3.30154E-06
Actinocorallia	1.75E-06	2.78E-06	Enhygromyxa	0.00000090	Methylomicrobium	1.131498425292E-05			Kineosphaera	1.17513E-06	Arcicella	3.2991427E-06
Aquiflexum	5.56E-07	2.78E-06	Jejuia	0.00000090	Thermosynechococcus	1.131498425292E-05			Reyranella	1.172485E-06	Proteiniclasticum	3.29555E-06
Levyella	1.04E-06	2.78E-06	Absiella	0.00000090	Thiohalobacter	1.131498425292E-05			Polymorphobacter	1.1724841E-06	Haloimpatiens	3.29497E-06
Aestuariibacter	2.69E-07	2.78E-06	Croceibacter	0.00000090	Thiodictyon	1.123640797339E-05			Panacibacter	1.169837E-06	Sulfuritortus	3.29439E-06
Fervidicella	7.37E-07	2.78E-06	Zhihengliuella	0.00000090	Ascoidea	1.123640797339E-05			Opitutus	1.169837E-06	Desulfonatronum	3.2913328E-06
Elusimicrobium	2.32E-06	2.76E-06	Acaricomes	0.00000090	Tsukamurella	1.115783169385E-05			Alkalispirochaeta	1.167191E-06	Marinospirillum	3.2856108E-06
Natranaerobius	5.26E-07	2.76E-06	Pseudochrobactrum	0.00000090	Phyllobacterium	1.115783169385E-05			Nibribacter	1.16719E-06	Allochromatium	3.2851634E-06
Methylococcus	7.93E-07	2.74E-06	Nakamurella	0.00000090	Ilyobacter	1.115783169385E-05			Flavivirga	1.16719E-06	Thermocrispum	3.28025E-06
Terrimonas	3.38E-07	2.74E-06	Natranaerobius	0.00000090	Agarilytica	1.115783169385E-05			Nosocomiicoccus	1.1645431E-06	Pradoshia	3.27482E-06
Dethiosulfatibacter	1.24E-06	2.73E-06	Salsuginibacillus	0.00000090	Citromicrobium	1.107925541432E-05			Cyanobacterium	1.1645404E-06	Anaerobacillus	3.273369E-06
Kyrpidia	4.59E-07	2.73E-06	Candidatus Neoehrlichia	0.00000090	Morus	1.100067913478E-05			Hyunsoonleella	1.159251E-06	Scandinavium	3.2727E-06
Kriegella	5.93E-07	2.73E-06	Phascolarctobacterium	0.00000090	Acetobacterium	1.100067913478E-05			Thermonema	1.15925E-06	Ornithinicoccus	3.26899E-06
Lutispora	1.02E-06	2.73E-06	Gemmatimonas	0.00000090	Rivularia	1.100067913478E-05			Muriicola	1.153957E-06	Pelagibacterium	3.2662503E-06
Thermaerobacter	1.40E-06	2.72E-06	Sphaerospermopsis	0.00000090	Tilletiaria	1.092210285525E-05			Millionella	1.15131E-06	Faecalibacillus	3.26219E-06
Halobellus	4.55E-06	2.72E-06	Sneathiella	0.00000090	Galdieria	1.092210285525E-05			Algisphaera	1.15131E-06	Allopseudarcicella	3.25782E-06
Thermobispora	4.21E-06	2.72E-06	Candidatus Frackibacter	0.00000090	Paracoccidioides	1.092210285525E-05			Hypericibacter	1.15131E-06	Syntrophobotulus	3.25428E-06
Allochromatium	1.48E-06	2.72E-06	Hafnia	0.00000090	Beauveria	1.092210285525E-05			Acetivibrio	1.14866E-06	Methylovulum	3.24765E-06
Marininema	7.67E-07	2.72E-06	Halocynthiibacter	0.00000090	Ignavibacterium	1.092210285525E-05			Longimicrobium	1.14602E-06	Leeia	3.2464E-06
Crenotalea	4.22E-07	2.70E-06	Pirellula	0.00000090	Vulgatibacter	1.092210285525E-05			Paraoceanicella	1.14602E-06	Pseudacidovorax	3.244324E-06
Jiulongibacter	4.33E-07	2.70E-06	Roseimaritima	0.00000090	Jatrophihabitans	1.084352657572E-05			Tepidicella	1.1433741E-06	Agreia	3.233215E-06
Desulfosarcina	1.43E-06	2.69E-06	Methanohalobium	0.00000090	Ectothiorhodospira	1.076495029618E-05			Saccharospirillum	1.1433707E-06	Ruania	3.232885E-06
Jatrophihabitans	1.91E-06	2.68E-06	Oceaniovalibus	0.00000090	Trichodesmium	1.076495029618E-05			Thermodesulfobacterium	1.1407241E-06	Allobaculum	3.23182E-06
Oscillatoria	8.55E-07	2.67E-06	Archangium	0.00000090	Asaia	1.076495029618E-05			Pilimelia	1.140724E-06	Crocinitomix	3.223E-06
Rappaport	6.81E-07	2.67E-06	Sagittula	0.00000083	Herbivorax	1.076495029618E-05			Nitriliruptor	1.14072E-06	Luteimicrobium	3.2145248E-06
Zoogloea	1.00E-06	2.66E-06	Vulcanococcus	0.00000083	Plantactinospora	1.076495029618E-05			Thermincola	1.13807669E-06	Zhongshania	3.2132244E-06
Parasporobacterium	1.59E-06	2.66E-06	Carboxydothermus	0.00000083	Chlorovirus	1.060779773711E-05			Succinimonas	1.13278E-06	Anaerosporomusa	3.21235E-06
Anditalea	6.05E-07	2.66E-06	Ruthenibacterium	0.00000083	Arthrospira	1.060779773711E-05			Acetitomaculum	1.13014E-06	Moheibacter	3.210384E-06
Nitrospirillum	2.63E-06	2.65E-06	Flavisolibacter	0.00000083	Candidatus Koribacter	1.060779773711E-05			Psychrilyobacter	1.130137E-06	Gimesia	3.199392E-06
Dokdonella	1.67E-06	2.65E-06	Salibacterium	0.00000083	Luteibacter	1.052922145758E-05			Balneola	1.130137E-06	Faecalimonas	3.19816E-06
Acidaminobacter	1.77E-06	2.65E-06	Pilibacter	0.00000083	Penicilliopsis	1.052922145758E-05			Paenirhodobacter	1.130136E-06	Desulfoluna	3.194689E-06
Haematobacter	8.90E-07	2.65E-06	Candidatus Nucleicultrix	0.00000083	Blastomonas	1.052922145758E-05			Candidatus Blochmannia	1.1274905E-06	Wolinella	3.18909E-06
Acutalibacter	6.88E-07	2.64E-06	Parasporobacterium	0.00000083	Afipia	1.052922145758E-05			Thermosinus	1.12749E-06	Jonquetella	3.188599E-06
Thermoflavifilum	4.33E-07	2.64E-06	Gulbenkiania	0.00000083	Methyloversatilis	1.052922145758E-05			Jonesia	1.1248442E-06	Arsenicicoccus	3.1519351E-06
Acidocella	7.35E-07	2.64E-06	Litoreibacter	0.00000083	Pseudovibrio	1.052922145758E-05			Olegusella	1.12484E-06	Nitrosovibrio	3.149486E-06
Pannonibacter	1.13E-06	2.64E-06	Malonomonas	0.00000083	Coraliomargarita	1.045064517804E-05			Verticiella	1.12484E-06	Heliorestis	3.1490859E-06
Marasmitruncus	6.12E-07	2.64E-06	Phaeospirillum	0.00000083	Thermobifida	1.037206889851E-05			Ruania	1.114257E-06	Prosthecobacter	3.148599E-06
Ureibacillus	6.00E-07	2.64E-06	Niveispirillum	0.00000083	Denitrovibrio	1.037206889851E-05			Halolactibacillus	1.11161E-06	Flaviaesturariibacter	3.1453217E-06
Denitrobacterium	7.53E-07	2.62E-06	Rivularia	0.00000083	Endozoicomonas	1.037206889851E-05			Ruminobacter	1.108964E-06	Panacibacter	3.14071E-06
Candidatus Izimaplasma	1.19E-06	2.62E-06	Oblitimonas	0.00000083	Babjeviella	1.029349261898E-05			Merdibacter	1.10896E-06	Paraferrimonas	3.139318E-06
Segetibacter	5.61E-07	2.61E-06	Deefgea	0.00000083	Pyrococcus	1.021491633944E-05			Tistlia	1.10896E-06	Rhodocytophaga	3.1388518E-06
Dubosiella	1.06E-06	2.61E-06	Xiangella	0.00000083	Chaetura	1.021491633944E-05			Flexithrix	1.10632E-06	Asanoa	3.13405242E-06
Melghirimyces	3.71E-07	2.61E-06	Aliifodinibius	0.00000083	Hydrogenovibrio	1.021491633944E-05			Acidocella	1.1063175E-06	Sinirhodobacter	3.113424E-06
Paenirhodobacter	2.36E-06	2.60E-06	Phaeobacter	0.00000083	Sagittula	1.021491633944E-05			Crocinitomix	1.106317E-06	Chishuiella	3.11041E-06
Halopiger	2.78E-06	2.60E-06	Wenxinia	0.00000083	Saccharophagus	1.021491633944E-05			Tatumella	1.10367018E-06	Spongiibacter	3.1078286E-06
Libanicoccus	9.59E-07	2.60E-06	Caldanaerovirga	0.00000083	Oceanobacillus	1.021491633944E-05			Crassaminicella	1.09838E-06	Candidatus Thiodiazotropha	3.10593E-06
Anaeromicrobium	8.57E-07	2.60E-06	Tetzosporium	0.00000083	Haloterrigena	1.021491633944E-05			Pseudothermotoga	1.098376E-06	Halodesulfovibrio	3.1051527E-06
Vitiosangium	2.75E-06	2.60E-06	Marinimicrobium	0.00000083	Roseobacter	1.013634005991E-05			Desulfonatronum	1.0983756E-06	Yoonia	3.099826E-06
Candidatus Glomeribacter	5.26E-07	2.59E-06	Asaia	0.00000083	Coprinopsis	1.013634005991E-05			Rubritalea	1.09573E-06	Anaerosacchariphilus	3.09419E-06
Bernardetia	5.24E-07	2.59E-06	Diaphorobacter	0.00000083	Hammondia	1.005776378037E-05			Desulfatibacillum	1.093083E-06	Anaeroarcus	3.092E-06
Planomonospora	2.67E-06	2.59E-06	Pseudopedobacter	0.00000083	Methanocella	1.005776378037E-05			Hippea	1.093083E-06	Parapusillimonas	3.09024E-06
Gemmatirosa	2.49E-06	2.59E-06	Haematomicrobium	0.00000083	Niveispirillum	1.005776378037E-05			Beutenbergia	1.09308E-06	Psychrosphaera	3.0899951E-06
Syntrophus	7.74E-07	2.58E-06	Kangiella	0.00000083	Peptoniphilus	9.97918750084E-06			Murinocardiopsis	1.09044E-06	Brachymonas	3.08923E-06
Hydrogenoanaerobacterium	6.88E-07	2.58E-06	Acetanaerobacterium	0.00000083	Geitlerinema	9.97918750084E-06			Chromohalobacter	1.0904373E-06	Parolsenella	3.08418E-06
Crossiella	3.51E-06	2.58E-06	Seonamhaeicola	0.00000083	Geosmithia	9.97918750084E-06			Paenisporosarcina	1.0904369E-06	Cnuella	3.08322E-06
Quasibacillus	2.39E-07	2.58E-06	Nereida	0.00000083	Crocidura	9.90061122131E-06			Lampropedia	1.090436E-06	Monoglobus	3.08313E-06
Siccationidurans	6.14E-07	2.58E-06	Desulfonatronovibrio	0.00000083	Spongiibacter	9.90061122131E-06			Neptunomonas	1.0851444E-06	Planomonospora	3.0816656E-06
Syntrophobotulus	7.02E-07	2.57E-06	Sulfurimonas	0.00000083	Thermodesulfobacterium	9.82203494177E-06			Alkalilimnicola	1.085143E-06	Henriciella	3.081287E-06
Altibacter	4.13E-07	2.57E-06	Caldithrix	0.00000083	Monosiga	9.74345866224E-06			Agathobacter	1.08514E-06	Urechidicola	3.07954E-06
Alloiococcus	7.44E-07	2.56E-06	Halolamina	0.00000083	Tistrella	9.74345866224E-06			Microvirgula	1.082496E-06	Nannocystis	3.07712528E-06
Atopococcus	6.56E-07	2.56E-06	Methylocystis	0.00000083	Thioclava	9.74345866224E-06			Nordella	1.082496E-06	Inquilinus	3.070364E-06
Maledivibacter	7.07E-07	2.55E-06	Selenihalanaerobacter	0.00000083	Aeribacillus	9.74345866224E-06			Dictyoglomus	1.082496E-06	Thiorhodococcus	3.0634918E-06
Ekhidna	4.17E-07	2.55E-06	Sediminibacillus	0.00000083	Capsaspora	9.74345866224E-06			Neomegalonema	1.07985E-06	Senegalimassilia	3.06152E-06
Eudoraea	5.72E-07	2.55E-06	Lonsdalea	0.00000083	Stereum	9.74345866224E-06			Planosporangium	1.077203E-06	Arthrospira	3.060174E-06
Niveispirillum	1.16E-06	2.55E-06	Actibacterium	0.00000083	Loa	9.6648823827E-06			Methylacidiphilum	1.0772028E-06	Rhodoblastus	3.057598E-06
Croceitalea	5.49E-07	2.55E-06	Alkalibacillus	0.00000083	Notamacropus	9.6648823827E-06			Amphibacillus	1.077202E-06	Quadrisphaera	3.057086E-06
Litoreibacter	1.45E-06	2.55E-06	Defluviitoga	0.00000083	Candidatus Portiera	9.6648823827E-06			Vaginella	1.0772E-06	Rhodospirillum	3.05247E-06
Tatlockia	6.58E-07	2.54E-06	Aurantimonas	0.00000083	Sphaerospermopsis	9.6648823827E-06			Oceanicella	1.074556E-06	Alkalilimnicola	3.0441493E-06
Leptothrix	1.14E-06	2.53E-06	Telmatospirillum	0.00000076	Chrysemys	9.58630610317E-06			Hyphobacterium	1.069263E-06	Carideicomes	3.0428E-06
Luteimicrobium	2.90E-06	2.52E-06	Zoogloea	0.00000076	Paulinella	9.58630610317E-06			Cryomorpha	1.06926E-06	Cuspidothrix	3.03406E-06
Youngiibacter	7.62E-07	2.52E-06	Thermomonas	0.00000076	Frateuria	9.58630610317E-06			Crateriforma	1.06662E-06	Crocosphaera	3.033267E-06
Flaviflexus	8.71E-07	2.52E-06	Caldanaerobius	0.00000076	Nitratireductor	9.58630610317E-06			Parolsenella	1.06662E-06	Candidatus Marithrix	3.0151E-06
Dethiosulfovibrio	7.21E-07	2.52E-06	Chryseomicrobium	0.00000076	Caldanaerobacter	9.58630610317E-06			Silvanigrella	1.066617E-06	Thermodesulfovibrio	3.0148912E-06
Flavivirga	2.39E-07	2.52E-06	Candidatus Marithrix	0.00000076	Melanopsichium	9.58630610317E-06			Leptospirillum	1.0666162E-06	Haematospirillum	3.013196E-06
Sedimenticola	6.12E-07	2.51E-06	Mangrovibacter	0.00000076	Hartmannibacter	9.58630610317E-06			Fibrisoma	1.066616E-06	Minicystis	3.00214E-06
Beutenbergia	2.27E-06	2.49E-06	Teredinibacter	0.00000076	Sedimenticola	9.58630610317E-06			Rouxiella	1.0666157E-06	Tersicoccus	3.001582E-06
Geothermobacter	5.89E-07	2.49E-06	Symbiobacterium	0.00000076	Dufourea	9.50772982363E-06			Paraflavitalea	1.06397E-06	Ephemeroptericola	3.00136E-06
Pricia	5.65E-07	2.49E-06	Pigmentiphaga	0.00000076	Halotalea	9.50772982363E-06			Roseitalea	1.06397E-06	Paraflavitalea	2.99652E-06
Fastidiosipila	1.46E-06	2.49E-06	Kriegella	0.00000076	Pestalotiopsis	9.50772982363E-06			Algoriella	1.06397E-06	Humibacter	2.9960222E-06
Mariniradius	5.05E-07	2.48E-06	Salirhabdus	0.00000076	Enterocytozoon	9.50772982363E-06			Blastomonas	1.06396939E-06	Trichocoleus	2.9916214E-06
Pseudoglutamicibacter	1.65E-06	2.48E-06	Thiohalomonas	0.00000076	Candidatus Riesia	9.4291535441E-06			Thermodesulfovibrio	1.0639691E-06	Oryzomicrobium	2.99142E-06
Anaerofilum	6.81E-07	2.48E-06	Gemmobacter	0.00000076	Paraphaeosphaeria	9.4291535441E-06			Piscinibacter	1.061323E-06	Chroococcidiopsis	2.982128E-06
Succinimonas	8.18E-07	2.47E-06	Candidatus Puniceispirillum	0.00000076	Chamaesiphon	9.4291535441E-06			Dehalobacterium	1.06132E-06	Actinocorallia	2.97298108E-06
Moorea	8.41E-07	2.47E-06	Mobilicoccus	0.00000076	Nannochloropsis	9.35057726457E-06			Chishuiella	1.05868E-06	Vallitalea	2.958793E-06
Henriciella	4.75E-07	2.47E-06	Pannonibacter	0.00000076	Nodularia	9.35057726457E-06			Roseococcus	1.0586761E-06	Oceanicola	2.957765E-06
Garciella	8.04E-07	2.46E-06	Candidatus Sulcia	0.00000076	Batrachochytrium	9.35057726457E-06			Kordiimonas	1.05603E-06	Tabrizicola	2.956716E-06
Pseudosporangium	3.09E-06	2.46E-06	Haloarcula	0.00000076	Symbiodinium	9.27200098503E-06			Bowdeniella	1.05603E-06	Paucisalibacillus	2.953211E-06
Lunatimonas	4.87E-07	2.45E-06	Hp1virus	0.00000076	Puccinia	9.27200098503E-06			Humibacillus	1.053383E-06	Dictyoglomus	2.943272E-06
Khelaifiella	7.93E-07	2.45E-06	Siansivirga	0.00000076	Mesitornis	9.27200098503E-06			Hoyosella	1.0507367E-06	Chania	2.93171E-06
Oceanibaculum	1.24E-06	2.45E-06	Elstera	0.00000076	Pleurocapsa	9.27200098503E-06			Emcibacter	1.0507364E-06	Sneathiella	2.931599E-06
Murinocardiopsis	3.06E-06	2.45E-06	Fontimonas	0.00000076	Gynuella	9.27200098503E-06			Niveispirillum	1.050736E-06	Methylacidiphilum	2.930432E-06
Zooshikella	4.63E-07	2.45E-06	Agathobacter	0.00000076	Bacteriovorax	9.1934247055E-06			Acidihalobacter	1.04809E-06	Desnuesiella	2.9287E-06
Aminobacterium	6.81E-07	2.45E-06	Paraoerskovia	0.00000076	Chondrus	9.1934247055E-06			Paracraurococcus	1.045443E-06	Siccibacter	2.927216E-06
Croceibacter	4.68E-07	2.44E-06	Thermodesulfobium	0.00000076	Candidatus Kuenenia	9.1934247055E-06			Salipaludibacillus	1.045442E-06	Alkalibacillus	2.9259055E-06
Neptuniibacter	5.05E-07	2.44E-06	Pseudooctadecabacter	0.00000076	Archaeoglobus	9.1934247055E-06			Thermosporothrix	1.0428E-06	Victivallis	2.922153E-06
Desulfonispora	1.22E-06	2.44E-06	Dichelobacter	0.00000076	Parvibaculum	9.1934247055E-06			Mangrovibacter	1.042796E-06	Aphanizomenon	2.920887E-06
Mongoliibacter	4.68E-07	2.43E-06	Candidatus Phycosocius	0.00000076	Cercospora	9.11484842596E-06			Carboxydothermus	1.037502E-06	Elioraea	2.919344E-06
Sulfuritalea	1.03E-06	2.42E-06	Lawsonia	0.00000076	T5virus	9.11484842596E-06			Haliscomenobacter	1.03486E-06	Chelativorans	2.9183741E-06
Anaerobiospirillum	1.08E-06	2.42E-06	Hapalosiphon	0.00000076	Heliobacterium	9.03627214643E-06			Asaccharospora	1.03221E-06	Loktanella	2.9182424E-06
Roseiflexus	1.47E-06	2.41E-06	Macromonas	0.00000076	Caldithrix	9.03627214643E-06			Thermacetogenium	1.03221E-06	Caldibacillus	2.91257E-06
Heliobacterium	7.28E-07	2.41E-06	Halonatronum	0.00000076	Schizot4virus	9.03627214643E-06			Senegalimassilia	1.03221E-06	Yeosuana	2.90974E-06
Thorsellia	3.06E-07	2.41E-06	Thalassolituus	0.00000076	Candidatus Symbiobacter	9.03627214643E-06			Hydrogenispora	1.029563E-06	Imperialibacter	2.9090194E-06
Zhongshania	2.76E-07	2.41E-06	Calderihabitans	0.00000076	Endomicrobium	8.9576958669E-06			Candidatus Hamiltonella	1.02692E-06	Quasibacillus	2.8987E-06
Andreesenia	6.95E-07	2.41E-06	Desulfofaba	0.00000076	Eriocheir	8.9576958669E-06			Egibacter	1.02427E-06	Thermobacillus	2.8952747E-06
Rhodoblastus	1.98E-06	2.41E-06	Dactylosporangium	0.00000076	Nitrobacter	8.87911958736E-06			Schumannella	1.024269E-06	Geoalkalibacter	2.89527E-06
Oxobacter	7.44E-07	2.41E-06	Agitococcus	0.00000076	Halorubrum	8.87911958736E-06			Auraticoccus	1.024269E-06	Kineosporia	2.89213903E-06
Candidatus Accumulibacter	3.92E-07	2.40E-06	Lampropedia	0.00000076	Symbiobacterium	8.87911958736E-06			Sodalis	1.0189765E-06	Sinimarinibacterium	2.892071E-06
Geminocystis	5.91E-07	2.40E-06	Pseudophaeobacter	0.00000076	Alternaria	8.87911958736E-06			Mangrovicoccus	1.018975E-06	Cysteiniphilum	2.888716E-06
Wenxinia	2.11E-06	2.39E-06	Aquidulcibacter	0.00000076	Simiduia	8.87911958736E-06			Desnuesiella	1.01633E-06	Singulisphaera	2.8854409E-06
Pleurocapsa	3.82E-07	2.39E-06	Plesiomonas	0.00000076	Phaeoacremonium	8.87911958736E-06			Paucisalibacillus	1.0163292E-06	Marinococcus	2.8848409E-06
Sideroxydans	2.46E-07	2.39E-06	Halococcus	0.00000076	Orcinus	8.80054330783E-06			Metakosakonia	1.016329E-06	Fusibacter	2.8831893E-06
Geitlerinema	8.37E-07	2.38E-06	Parvibaculum	0.00000076	Marinobacterium	8.80054330783E-06			Alteribacillus	1.016329E-06	Daejeonella	2.8783227E-06
Thalassolituus	8.90E-07	2.38E-06	Muribacter	0.00000076	Maricaulis	8.80054330783E-06			Altibacter	1.013683E-06	Ammoniphilus	2.8760418E-06
Neofamilia	8.71E-07	2.38E-06	Vitiosangium	0.00000076	Magnetococcus	8.80054330783E-06			Frigidibacter	1.01368E-06	Microscilla	2.865888E-06
Symbiobacterium	2.06E-06	2.38E-06	Cloacibacillus	0.00000076	Sulfurovum	8.80054330783E-06			Cyanothece	1.008389E-06	Merdibacter	2.85986E-06
Thermobrachium	4.57E-07	2.38E-06	Chrysiogenes	0.00000076	Rhodoluna	8.80054330783E-06			Catabacter	1.00574E-06	Halotalea	2.85744E-06
Segniliparus	2.99E-06	2.38E-06	Bacterioplanes	0.00000076	Woeseia	8.80054330783E-06			Kangiella	1.0030963E-06	Rubrivirga	2.8567334E-06
Thalassobaculum	7.72E-07	2.37E-06	Allosalinactinospora	0.00000076	Lymphocryptovirus	8.72196702829E-06			Kluyvera	1.00309608E-06	Libanicoccus	2.85599E-06
Yonghaparkia	1.53E-06	2.37E-06	Longibacter	0.00000076	Acanthisitta	8.72196702829E-06			Gloeobacter	1.003096E-06	Limnospira	2.85308E-06
Miniimonas	1.18E-06	2.36E-06	Hydrogenivirga	0.00000076	Ilumatobacter	8.72196702829E-06			Orientia	1.0004486E-06	Fastidiosipila	2.8516E-06
Thermomonas	1.29E-06	2.35E-06	Salisaeta	0.00000076	Phialophora	8.72196702829E-06			Inediibacterium	9.97802E-07	Hugenholtzia	2.84894E-06
Paramaledivibacter	6.42E-07	2.35E-06	Fuerstia	0.00000070	Millerozyma	8.72196702829E-06			Aquaspirillum	9.97802E-07	Pilibacter	2.84727E-06
Gibbsiella	1.62E-07	2.34E-06	Nigerium	0.00000070	Alphabaculovirus	8.72196702829E-06			Caldovatus	9.95156E-07	Anaerovorax	2.84501E-06
Rugamonas	6.86E-07	2.34E-06	Marininema	0.00000070	Chroococcidiopsis	8.64339074876E-06			Thermasporomyces	9.92509E-07	Candidatus Dactylopiibacterium	2.84383E-06
Oceanicoccus	4.75E-07	2.34E-06	Kozakia	0.00000070	Nestor	8.64339074876E-06			Ilyobacter	9.9250869E-07	Sediminispirochaeta	2.84293415E-06
Xanthomarina	6.54E-07	2.34E-06	Edaphobacillus	0.00000070	Deferribacter	8.64339074876E-06			Haliangium	9.925086E-07	Nissabacter	2.842864E-06
Vallitalea	1.27E-06	2.34E-06	Salinibacter	0.00000070	Steroidobacter	8.64339074876E-06			Kroppenstedtia	9.92508E-07	Rivicola	2.84128E-06
Proteocatella	1.54E-06	2.34E-06	Desulfotignum	0.00000070	Fimbriimonas	8.64339074876E-06			Oceanispirochaeta	9.89863E-07	Cohaesibacter	2.839457E-06
Phreatobacter	2.24E-06	2.33E-06	Leeia	0.00000070	Sediminicola	8.64339074876E-06			Caenimonas	9.89863E-07	Dellaglioa	2.82668E-06
Terrimicrobium	3.92E-06	2.33E-06	Herminiimonas	0.00000070	Ogataea	8.64339074876E-06			Sediminibacillus	9.898624E-07	Arhodomonas	2.8264158E-06
Halogeometricum	2.85E-06	2.33E-06	Oscillatoria	0.00000070	Candidatus Carsonella	8.64339074876E-06			Hwanghaeicola	9.89862E-07	Peptidiphaga	2.82266E-06
Clostridiisalibacter	7.35E-07	2.33E-06	Chondromyces	0.00000070	Natrinema	8.64339074876E-06			Succinispira	9.89862E-07	Caenimonas	2.8219734E-06
Thermogemmatispora	1.03E-06	2.33E-06	Rhodobaca	0.00000070	Sulfuricaulis	8.64339074876E-06			Haloechinothrix	9.89862E-07	Niveispirillum	2.8179379E-06
Azovibrio	4.96E-07	2.33E-06	Fulvimarina	0.00000070	Methylosinus	8.56481446922E-06			Caviibacter	9.87216E-07	Gallionella	2.8096E-06
Hyunsoonleella	3.24E-07	2.32E-06	Aeribacillus	0.00000070	Picoides	8.56481446922E-06			Allobaculum	9.87216E-07	Opitutus	2.8091E-06
Ochrovirga	3.20E-07	2.32E-06	Neiella	0.00000070	Tripsacum	8.56481446922E-06			Rhodocytophaga	9.87216E-07	Allisonella	2.8082E-06
Indibacter	3.31E-07	2.32E-06	Pelobacter	0.00000070	Wallemia	8.48623818969E-06			Amylolactobacillus	9.87216E-07	Belnapia	2.8064701E-06
Sediminibacter	1.78E-07	2.31E-06	Caldalkalibacillus	0.00000070	Sargassum	8.48623818969E-06			Geitlerinema	9.872157E-07	Quisquiliibacterium	2.80571E-06
Novimethylophilus	5.49E-07	2.29E-06	Spiribacter	0.00000070	Phanerochaete	8.48623818969E-06			Poseidonibacter	9.872156E-07	Desulfurobacterium	2.8038685E-06
Sporichthya	2.92E-06	2.29E-06	Acidobacterium	0.00000070	Rasamsonia	8.48623818969E-06			Roseobacter	9.8721534E-07	Limnobaculum	2.80056E-06
Auricoccus	4.52E-07	2.29E-06	Xenophilus	0.00000070	Calditerrivibrio	8.48623818969E-06			Pseudokineococcus	9.87215E-07	Gudongella	2.79622E-06
Aromatoleum	3.59E-07	2.29E-06	Desulfoplanes	0.00000070	Ferrimonas	8.40766191016E-06			Afifella	9.872147E-07	Sporolituus	2.79206E-06
Dictyoglomus	5.98E-07	2.29E-06	Jiulongibacter	0.00000070	Hahella	8.40766191016E-06			Angelakisella	9.81922E-07	Euzebya	2.79197E-06
Allonocardiopsis	2.63E-06	2.29E-06	Microterricola	0.00000070	Scedosporium	8.40766191016E-06			Flavimarina	9.79276E-07	Acetatifactor	2.79084E-06
Tistrella	1.78E-06	2.29E-06	Wolinella	0.00000070	Polymorphum	8.40766191016E-06			Luteibaculum	9.76629E-07	Geminicoccus	2.789995E-06
Halobiforma	2.44E-06	2.28E-06	Donghicola	0.00000070	Thiolapillus	8.40766191016E-06			Mucispirillum	9.73982E-07	Acetivibrio	2.78801E-06
Amphritea	3.92E-07	2.27E-06	Azorhizobium	0.00000070	Pseudohongiella	8.40766191016E-06			Methylocaldum	9.713359E-07	Pseudorhodobacter	2.7852235E-06
Caldithrix	8.27E-07	2.26E-06	Thiocapsa	0.00000070	Ichthyobacterium	8.32908563062E-06			Ferrovibrio	9.71335E-07	Sedimenticola	2.77968E-06
Salinisphaera	8.11E-07	2.26E-06	Intestinibacter	0.00000070	Potentilla	8.25050935109E-06			Microcella	9.71335E-07	Oleiagrimonas	2.766305E-06
Vibrionimonas	9.73E-08	2.25E-06	Ardenticatena	0.00000070	Cobetia	8.25050935109E-06			Luteococcus	9.68689E-07	Candidimonas	2.7649711E-06
Oceanicaulis	7.67E-07	2.25E-06	Acidomonas	0.00000070	Chelativorans	8.25050935109E-06			Oxalicibacterium	9.686889E-07	Allofrancisella	2.76197E-06
Alkanindiges	5.10E-07	2.25E-06	Youngiibacter	0.00000070	Acutalibacter	8.25050935109E-06			Pelagibacterium	9.686885E-07	Permianibacter	2.758463E-06
Methylosarcina	2.22E-07	2.25E-06	Cnuella	0.00000070	Phyllostachys	8.17193307155E-06			Defluviitalea	9.63396E-07	Litorilituus	2.742234E-06
Donghicola	8.53E-07	2.24E-06	Salimicrobium	0.00000070	Sphaerulina	8.17193307155E-06			Mariniblastus	9.60749E-07	Mameliella	2.74159E-06
Aquincola	1.24E-06	2.24E-06	Aquamicrobium	0.00000070	Dinoroseobacter	8.17193307155E-06			Caldilinea	9.60749E-07	Ilumatobacter	2.735929E-06
Defluviitalea	1.07E-06	2.24E-06	Haliscomenobacter	0.00000070	Laceyella	8.17193307155E-06			Anaerohalosphaera	9.60749E-07	Pelodictyon	2.72315E-06
Halogranum	2.50E-06	2.23E-06	Haladaptatus	0.00000070	Desulfobacula	8.17193307155E-06			Acidobacterium	9.607486E-07	Siansivirga	2.7215344E-06
Siansivirga	3.68E-07	2.23E-06	Albimonas	0.00000070	Chromohalobacter	8.09335679202E-06			Sphaerobacter	9.58102E-07	Tepidibacillus	2.7205495E-06
Caminicella	6.98E-07	2.23E-06	Stappia	0.00000070	Spathaspora	8.09335679202E-06			Haloimpatiens	9.58102E-07	Halpernia	2.716852E-06
Novibacillus	8.67E-07	2.23E-06	Zooshikella	0.00000070	Rhizorhabdus	8.09335679202E-06			Sediminispirochaeta	9.58102E-07	Croceibacter	2.71464E-06
Candidatus Photodesmus	4.96E-07	2.23E-06	Chondrocystis	0.00000070	Sordaria	8.01478051249E-06			Geomicrobium	9.55455E-07	Alkalispirochaeta	2.7137177E-06
Piscicoccus	1.61E-06	2.22E-06	Syntrophaceticus	0.00000070	Fretibacterium	8.01478051249E-06			Amaricoccus	9.50162E-07	Candidatus Symbiothrix	2.71267E-06
Hydrogenobaculum	6.49E-08	2.22E-06	Asanoa	0.00000070	Exserohilum	8.01478051249E-06			Uliginosibacterium	9.50162E-07	Litoreibacter	2.707432E-06
Halotalea	7.53E-07	2.22E-06	Hydrocoleum	0.00000070	Microcoleus	8.01478051249E-06			Octadecabacter	9.475158E-07	Gilvimarinus	2.7070502E-06
Gallionella	5.40E-07	2.22E-06	Methylobrevis	0.00000070	Ketobacter	8.01478051249E-06			Anaeroarcus	9.47515E-07	Oxalicibacterium	2.7051455E-06
Krasilnikoviella	1.28E-06	2.21E-06	Singulisphaera	0.00000070	Lachnoanaerobaculum	8.01478051249E-06			Endomicrobium	9.47515E-07	Planctomyces	2.70431E-06
Halalkalibacillus	2.04E-07	2.21E-06	Levilinea	0.00000070	Petrotoga	7.93620423295E-06			Parahaliea	9.47515E-07	Candidatus Sulfotelmatobacter	2.69984E-06
Thermostaphylospora	3.07E-06	2.21E-06	Geothrix	0.00000070	Lodderomyces	7.93620423295E-06			Defluviimonas	9.47515E-07	Acidobacterium	2.699791E-06
Beduini	8.97E-07	2.21E-06	Tabrizicola	0.00000070	Candidatus Ruthia	7.93620423295E-06			Methylococcus	9.4486807E-07	Kriegella	2.6997E-06
Sporobacter	9.43E-07	2.20E-06	Gilvibacter	0.00000070	Elusimicrobium	7.93620423295E-06			Ornithinibacillus	9.448673E-07	Kiloniella	2.6984921E-06
Alkalibacter	5.08E-07	2.20E-06	Thioploca	0.00000070	Xuhuaishuia	7.93620423295E-06			Dendrosporobacter	9.42222E-07	Salisediminibacterium	2.6965711E-06
Anaerolinea	8.16E-07	2.19E-06	Terrimicrobium	0.00000063	Fuerstia	7.93620423295E-06			Zhizhongheella	9.42222E-07	Thermobrachium	2.69262E-06
Planobispora	2.85E-06	2.19E-06	Lacimicrobium	0.00000063	Silvanigrella	7.93620423295E-06			Planifilum	9.395758E-07	Salicibibacter	2.69222E-06
Maribius	1.24E-06	2.18E-06	Frischella	0.00000063	Pygoscelis	7.85762795342E-06			Jeongeupia	9.369281E-07	Arcticibacterium	2.69125E-06
Candidatus Sulfopaludibacter	1.42E-06	2.18E-06	Marinovum	0.00000063	Thiocystis	7.85762795342E-06			Pseudophaeobacter	9.342821E-07	Bowdeniella	2.68535E-06
Candidatus Cardinium	4.22E-07	2.18E-06	Gallionella	0.00000063	Natranaerobius	7.85762795342E-06			Nafulsella	9.34282E-07	Allokutzneria	2.6816827E-06
Azorhizobium	1.73E-06	2.18E-06	Sciscionella	0.00000063	Saitoella	7.85762795342E-06			Limnobacter	9.342818E-07	Saezia	2.66958E-06
Natronococcus	2.71E-06	2.17E-06	Acidocella	0.00000063	Charadrius	7.85762795342E-06			Geoalkalibacter	9.31635E-07	Hydrogenobaculum	2.6678044E-06
Candidatus Brocadia	1.56E-06	2.17E-06	Chelativorans	0.00000063	Syntrophomonas	7.77905167388E-06			Desemzia	9.31635E-07	Gorillibacterium	2.666071E-06
Ignavibacterium	7.05E-07	2.16E-06	Aliiroseovarius	0.00000063	Kalmanozyma	7.77905167388E-06			Candidatus Metalachnospira	9.31635E-07	Acuticoccus	2.657893E-06
Catenuloplanes	1.69E-06	2.16E-06	Methyloceanibacter	0.00000063	Beijerinckia	7.77905167388E-06			Pseudenhygromyxa	9.31635E-07	Pseudohongiella	2.648951E-06
Acetanaerobacterium	1.01E-06	2.16E-06	Candidatus Walczuchella	0.00000063	Hirundo	7.77905167388E-06			Sneathiella	9.316346E-07	Rubellimicrobium	2.6473212E-06
Gemmatimonas	8.44E-07	2.15E-06	Candidatus Berkiella	0.00000063	Desulfurobacterium	7.77905167388E-06			Inhella	9.28989E-07	Eisenibacter	2.64208E-06
Gloeobacter	1.24E-06	2.15E-06	Crossiella	0.00000063	Glarea	7.77905167388E-06			Nodosilinea	9.289882E-07	Rhodoluna	2.641045E-06
Hylemonella	5.63E-07	2.15E-06	Mucispirillum	0.00000063	Acidianus	7.70047539435E-06			Kerstersia	9.26342E-07	Bavariicoccus	2.62467E-06
Marinimicrobium	4.52E-07	2.15E-06	Marichromatium	0.00000063	Marinithermus	7.70047539435E-06			Pygmaiobacter	9.26342E-07	Persephonella	2.6205911E-06
Nitrobacter	8.55E-07	2.14E-06	Deferribacter	0.00000063	Nautilia	7.70047539435E-06			Arcticibacterium	9.26342E-07	Humibacillus	2.620127E-06
Sphaerisporangium	5.89E-07	2.14E-06	Pseudarcicella	0.00000063	Verruconis	7.70047539435E-06			Vitiosangium	9.26342E-07	Orrella	2.615959E-06
Thiohalocapsa	2.15E-06	2.14E-06	Taibaiella	0.00000063	Pseudorhodoplanes	7.70047539435E-06			Tropicimonas	9.263417E-07	Anaerobium	2.61569E-06
Schlegelella	1.22E-06	2.13E-06	Denitrobacterium	0.00000063	Heliconius	7.62189911481E-06			Loktanella	9.263412E-07	Pseudobacteroides	2.61325E-06
Hydrobacter	4.87E-08	2.13E-06	Neomegalonema	0.00000063	Oceanithermus	7.62189911481E-06			Tabrizicola	9.236958E-07	Sandaracinus	2.60559E-06
Pelagibacterium	6.98E-07	2.13E-06	Oleiagrimonas	0.00000063	Candidatus Endolissoclinum	7.62189911481E-06			Bradymonas	9.23695E-07	Derxia	2.60027E-06
Sandarakinorhabdus	1.29E-06	2.12E-06	Aurivirus	0.00000063	Saccharomonospora	7.62189911481E-06			Homoserinibacter	9.23695E-07	Nautilia	2.59633424E-06
Desulfobacterium	5.08E-07	2.11E-06	Mongoliibacter	0.00000063	Phaeodactylum	7.62189911481E-06			Kyrpidia	9.23695E-07	Couchioplanes	2.58808E-06
Duodenibacillus	7.28E-07	2.11E-06	Nisaea	0.00000063	Arthrobotrys	7.62189911481E-06			Andreprevotia	9.23695E-07	Absicoccus	2.58553E-06
Rubritalea	3.73E-07	2.10E-06	Paraphotobacterium	0.00000063	Rhodoplanes	7.62189911481E-06			Hugenholtzia	9.21048E-07	Marinicella	2.579432E-06
Hamadaea	2.10E-06	2.10E-06	Ahrensia	0.00000063	Methanothrix	7.62189911481E-06			Indioceanicola	9.21048E-07	Succinimonas	2.57918E-06
Thiohalorhabdus	1.65E-06	2.10E-06	Hydrogenobacter	0.00000063	Geoalkalibacter	7.62189911481E-06			Halioglobus	9.184024E-07	Acetomicrobium	2.576103E-06
Phocea	1.39E-07	2.09E-06	Vulcanisaeta	0.00000063	Salimicrobium	7.62189911481E-06			Alloiococcus	9.18402E-07	Kordiimonas	2.5726181E-06
Salsuginibacillus	6.95E-07	2.09E-06	Propionivibrio	0.00000063	Fargesia	7.62189911481E-06			Rhodocyclus	9.18402E-07	Natranaerobius	2.566549E-06
Robbsia	9.50E-07	2.08E-06	Chitinivibrio	0.00000063	Lentibacillus	7.62189911481E-06			Derxia	9.18402E-07	Kalamiella	2.55862E-06
Thermocrinis	8.32E-07	2.08E-06	Ramlibacter	0.00000063	Chondrocystis	7.62189911481E-06			Serinibacter	9.13108E-07	Puniceibacterium	2.556106E-06
Salibacterium	2.64E-07	2.07E-06	Roseibium	0.00000063	Leptospirillum	7.54332283528E-06			Anaerofilum	9.13108E-07	Terasakiella	2.553199E-06
Acaryochloris	7.07E-07	2.07E-06	Hydrotalea	0.00000063	Necator	7.54332283528E-06			Basilea	9.10462E-07	Geminocystis	2.545792E-06
Euzebya	2.16E-06	2.07E-06	Nevskia	0.00000063	Syntrophobotulus	7.54332283528E-06			Jiella	9.10462E-07	Sandarakinorhabdus	2.545096E-06
Methylocapsa	1.64E-06	2.06E-06	Rickettsiella	0.00000063	Oleiphilus	7.54332283528E-06			Candidatus Flemingibacterium	9.07815E-07	Enterorhabdus	2.5411E-06
Melioribacter	1.03E-06	2.06E-06	Tepidiphilus	0.00000063	Fomitiporia	7.54332283528E-06			Gryllotalpicola	9.07815E-07	Silvanigrella	2.535669E-06
Mameliella	5.24E-07	2.06E-06	Hyunsoonleella	0.00000063	Thermosediminibacter	7.54332283528E-06			Serpentinomonas	9.07815E-07	Mycoavidus	2.53503E-06
Marivita	1.32E-06	2.06E-06	Jatrophihabitans	0.00000063	Kosmotoga	7.54332283528E-06			Oharaeibacter	8.99875E-07	Anoxybacter	2.5338E-06
Actibacterium	9.04E-07	2.06E-06	Croceicoccus	0.00000063	Crinalium	7.54332283528E-06			Planobispora	8.99875E-07	Levyella	2.52695E-06
Thermodesulfatator	5.63E-07	2.06E-06	Candidatus Sulfotelmatobacter	0.00000063	Planktothrix	7.54332283528E-06			Yonghaparkia	8.998749E-07	Phocea	2.52436E-06
Halorientalis	3.14E-06	2.06E-06	Shinella	0.00000063	Didelphis	7.46474655575E-06			Henriciella	8.9987417E-07	Muricomes	2.52415E-06
Sulfuriferula	4.57E-07	2.05E-06	Rudanella	0.00000063	Columbicola	7.46474655575E-06			Herpetosiphon	8.99874E-07	Caldimonas	2.5149907E-06
Cyanobacterium	5.75E-07	2.05E-06	Adlercreutzia	0.00000063	Phalacrocorax	7.38617027621E-06			Lentisphaera	8.97228E-07	Parahaliea	2.5135082E-06
Saccharibacter	1.02E-07	2.05E-06	Caedibacter	0.00000063	Micavibrio	7.38617027621E-06			Frischella	8.97228E-07	Candidatus Thioglobus	2.509633E-06
Wolinella	2.43E-07	2.04E-06	Desulfosarcina	0.00000063	Fibroporia	7.38617027621E-06			Anaerobranca	8.9722769E-07	Enhygromyxa	2.50007E-06
Ahrensia	3.57E-07	2.04E-06	Pseudogulbenkiania	0.00000063	Limnochorda	7.38617027621E-06			Rubripirellula	8.94582E-07	Niveibacterium	2.49536E-06
Halobacteriovorax	8.83E-07	2.04E-06	Sphaerotilus	0.00000063	Roseovarius	7.38617027621E-06			Ignavigranum	8.94581E-07	Thermosediminibacter	2.494483E-06
Granulicoccus	1.18E-06	2.04E-06	Angelakisella	0.00000063	Cuculus	7.30759399668E-06			Thalassobaculum	8.94581E-07	Kaistia	2.4924278E-06
Ruania	1.17E-06	2.04E-06	Thermocrinis	0.00000063	Simkania	7.30759399668E-06			Brevefilum	8.91935E-07	Azorhizobium	2.491525E-06
Quadrisphaera	1.94E-06	2.03E-06	Polymorphum	0.00000063	Persephonella	7.30759399668E-06			Acetilactobacillus	8.91935E-07	Hydrogenoanaerobacterium	2.4913E-06
Caldisalinibacter	7.39E-07	2.03E-06	Afifella	0.00000063	Lacimicrobium	7.30759399668E-06			Methylopila	8.919339E-07	Desulfatibacillum	2.490805E-06
Actinomycetospora	1.76E-06	2.03E-06	Oxalobacter	0.00000063	Cohaesibacter	7.30759399668E-06			Candidatus Koribacter	8.89288E-07	Oceanispirochaeta	2.4907393E-06
Serinibacter	9.11E-07	2.02E-06	Thermoflavimicrobium	0.00000063	Synechocystis	7.22901771714E-06			Candidatus Symbiothrix	8.89288E-07	Moorea	2.489274E-06
Parasutterella	6.54E-07	2.02E-06	Lacticigenium	0.00000063	Methanothermobacter	7.22901771714E-06			Marinicauda	8.86642E-07	Austwickia	2.48753E-06
Tardiphaga	1.08E-06	2.01E-06	Kroppenstedtia	0.00000063	Halobiforma	7.22901771714E-06			Donghicola	8.866411E-07	Labedella	2.486959E-06
Anaerofustis	1.02E-06	2.01E-06	Alloiococcus	0.00000063	Prauserella	7.22901771714E-06			Immundisolibacter	8.86641E-07	Emcibacter	2.481892E-06
Phycisphaera	2.26E-06	2.01E-06	Atopococcus	0.00000063	Truepera	7.15044143761E-06			Candidatus Protochlamydia	8.813482E-07	Cyanobacterium	2.4749429E-06
Candidatus Regiella	3.73E-07	2.00E-06	Aminobacterium	0.00000063	Xanthophyllomyces	7.15044143761E-06			Cereibacter	8.81348E-07	Petrocella	2.47492E-06
Haladaptatus	1.54E-06	2.00E-06	Martelella	0.00000063	Stappia	7.15044143761E-06			Candidatus Alloclostridium	8.81348E-07	Aquibacillus	2.471142E-06
Corallococcus	1.44E-06	2.00E-06	Renibacterium	0.00000063	Grosmannia	7.15044143761E-06			Parapusillimonas	8.81348E-07	Xylanimicrobium	2.4693554E-06
Candidatus Berkiella	6.00E-07	1.99E-06	Halodesulfurarchaeum	0.00000063	Candidatus Protochlamydia	7.15044143761E-06			Myceligenerans	8.81348E-07	Hylemonella	2.46818E-06
Octadecabacter	5.84E-07	1.99E-06	Haloferax	0.00000063	Neoasaia	7.15044143761E-06			Oscillatoria	8.78701E-07	Acrocarpospora	2.463212E-06
Marinicella	4.82E-07	1.99E-06	Simplicispira	0.00000063	Candidatus Methylomirabilis	7.15044143761E-06			Halonatronum	8.78701E-07	Candidatus Promineofilum	2.45919E-06
Lamprocystis	3.41E-07	1.99E-06	Ferriphaselus	0.00000063	Roseibacterium	7.15044143761E-06			Blastopirellula	8.78701E-07	Terrilactibacillus	2.458792E-06
Nodularia	4.43E-07	1.98E-06	Cephaloticoccus	0.00000063	Thioploca	7.07186515808E-06			Longispora	8.76055E-07	Candidatus Cyclonatronum	2.45864E-06
Beijerinckia	7.90E-07	1.98E-06	Hamadaea	0.00000056	Carboxydothermus	7.07186515808E-06			Lysinimonas	8.76055E-07	Caldithrix	2.4578652E-06
Coprothermobacter	1.05E-06	1.97E-06	Halothiobacillus	0.00000056	Methyloceanibacter	7.07186515808E-06			Candidimonas	8.76055E-07	Sulfurimicrobium	2.45629E-06
Couchioplanes	1.95E-06	1.97E-06	Timonella	0.00000056	Desulfocapsa	6.99328887854E-06			Plasticicumulans	8.76054E-07	Ignavigranum	2.45339E-06
Desulfotignum	4.45E-07	1.96E-06	Pragia	0.00000056	Chlamydotis	6.99328887854E-06			Crossiella	8.76054E-07	Geitlerinema	2.452303E-06
Metakosakonia	1.65E-07	1.96E-06	Hoeflea	0.00000056	Allofrancisella	6.99328887854E-06			Alkalibacillus	8.760539E-07	Candidatus Regiella	2.44761E-06
Nigerium	1.54E-06	1.96E-06	Smoothievirus	0.00000056	Orientia	6.99328887854E-06			Nibricoccus	8.73408E-07	Thermanaeromonas	2.4470498E-06
Blastochloris	1.11E-06	1.96E-06	Roseibaca	0.00000056	Gasterosteus	6.91471259901E-06			Pseudopedobacter	8.73408E-07	Neptuniibacter	2.4393478E-06
Miniphocibacter	7.67E-07	1.95E-06	Allochromatium	0.00000056	Actinopolyspora	6.91471259901E-06			Waddlia	8.73408E-07	Elusimicrobium	2.432409E-06
Halothermothrix	8.41E-07	1.95E-06	Caenimonas	0.00000056	Desulfarculus	6.91471259901E-06			Frateuria	8.73408E-07	Anaerofilum	2.42906E-06
Pseudocitrobacter	6.49E-08	1.94E-06	Negativicoccus	0.00000056	Ea92virus	6.91471259901E-06			Scytonema	8.734075E-07	Asinibacterium	2.42642E-06
Brackiella	4.96E-07	1.94E-06	Spirulina	0.00000056	Calypte	6.91471259901E-06			Rhodoluna	8.70762E-07	Auricoccus	2.42253E-06
Hyalangium	2.07E-06	1.94E-06	Acidiferrobacter	0.00000056	Syntrophobacter	6.83613631947E-06			Candidatus Sulfotelmatobacter	8.7076E-07	Candidatus Protochlamydia	2.418951E-06
Caenibacillus	5.35E-07	1.94E-06	Urinacoccus	0.00000056	Sphaeroforma	6.83613631947E-06			Dinghuibacter	8.68115E-07	Pararheinheimera	2.4178397E-06
Cylindrospermopsis	3.85E-07	1.94E-06	Pluralibacter	0.00000056	Thermomicrobium	6.75756003994E-06			Lawsonia	8.68115E-07	Thalassococcus	2.4177932E-06
Dakarella	6.19E-07	1.93E-06	Chitinibacter	0.00000056	Microsporum	6.75756003994E-06			Rubritepida	8.68115E-07	Thermoflavifilum	2.41611E-06
Glaciimonas	6.91E-07	1.92E-06	Desulfocarbo	0.00000056	Parascardovia	6.75756003994E-06			Halorhodospira	8.68115E-07	Hydrogeniiclostidium	2.4153E-06
Desulfitibacter	5.03E-07	1.92E-06	Robbsia	0.00000056	Cyphellophora	6.75756003994E-06			Entomoplasma	8.681149E-07	Anaerorhabdus	2.41422E-06
Zymomonas	5.45E-07	1.91E-06	Ewingella	0.00000056	Methylacidiphilum	6.75756003994E-06			Devriesea	8.65468E-07	Pseudescherichia	2.41261E-06
Thermanaerovibrio	8.46E-07	1.91E-06	Quadrisphaera	0.00000056	Acidothermus	6.6789837604E-06			Thalassobacillus	8.628211E-07	Verminephrobacter	2.411019E-06
Sediminihabitans	1.23E-06	1.91E-06	Tepidimicrobium	0.00000056	Helcococcus	6.6789837604E-06			Marinovum	8.62821E-07	Sideroxydans	2.4097E-06
Spirillospora	1.70E-06	1.91E-06	Haloechinothrix	0.00000056	Candidatus Regiella	6.6789837604E-06			Thermoanaerosceptrum	8.62821E-07	Microcella	2.407846E-06
Chthonomonas	1.26E-06	1.90E-06	Dokdonella	0.00000056	Pararhodospirillum	6.6789837604E-06			Alienimonas	8.62821E-07	Denitromonas	2.4045E-06
Cephaloticoccus	1.11E-06	1.90E-06	Aliagarivorans	0.00000056	Rodentibacter	6.60040748087E-06			Pararhodobacter	8.601745E-07	Rhodohalobacter	2.40283E-06
Rubneribacter	3.96E-07	1.90E-06	Halobacterium	0.00000056	Meyerozyma	6.60040748087E-06			Allofustis	8.60174E-07	Haematobacter	2.40154E-06
Terracoccus	1.22E-06	1.89E-06	Georgenia	0.00000056	Geospiza	6.60040748087E-06			Pelobium	8.60174E-07	Natronincola	2.4002916E-06
Syntrophobacter	7.16E-07	1.89E-06	Caryophanon	0.00000056	Sediminispirochaeta	6.60040748087E-06			Petrocella	8.57528E-07	Caldanaerobius	2.3994849E-06
Bittarella	2.99E-07	1.89E-06	Auricoccus	0.00000056	Magnetospira	6.60040748087E-06			Chloracidobacterium	8.54881E-07	Candidatus Chloroploca	2.397355E-06
Mahella	4.45E-07	1.89E-06	Halothermothrix	0.00000056	Rhinocladiella	6.52183120134E-06			Goodfellowiella	8.52234E-07	Kosmotoga	2.3964778E-06
Paenalcaligenes	3.31E-07	1.88E-06	Cedecea	0.00000056	Sulfobacillus	6.52183120134E-06			Oleiagrimonas	8.495884E-07	Xanthomarina	2.39318E-06
Lacticigenium	6.58E-07	1.88E-06	Mucinivorans	0.00000056	Renibacterium	6.52183120134E-06			Methylohalobius	8.49588E-07	Rubritalea	2.3923979E-06
Tabrizicola	1.10E-06	1.88E-06	Thermosediminibacter	0.00000056	Reinekea	6.52183120134E-06			Denitrobacterium	8.49588E-07	Wenxinia	2.391531E-06
Rubellimicrobium	1.45E-06	1.88E-06	Phaseolibacter	0.00000056	Rhodomicrobium	6.52183120134E-06			Natronincola	8.49588E-07	Corallincola	2.3848484E-06
Risungbinella	9.43E-07	1.88E-06	Marinagarivorans	0.00000056	Polysiphonia	6.52183120134E-06			Pararhodospirillum	8.49587E-07	Roseiflexus	2.38308E-06
Cryptococcus	2.49E-06	1.88E-06	Insolitispirillum	0.00000056	Thermincola	6.52183120134E-06			Salibacter	8.46941E-07	Thermopolyspora	2.38205E-06
Lacunisphaera	2.32E-06	1.87E-06	Neokomagataea	0.00000056	Endocarpon	6.52183120134E-06			Thermoactinospora	8.46941E-07	Hippea	2.380743E-06
Dethiobacter	8.53E-07	1.87E-06	Salinispira	0.00000056	Mandrillus	6.4432549218E-06			Oceanospirillum	8.469409E-07	Limnothrix	2.378234E-06
Thiolinea	2.09E-07	1.87E-06	Streptomonospora	0.00000056	Chloracidobacterium	6.4432549218E-06			Chitinivorax	8.44294E-07	Marixanthomonas	2.3762E-06
Thermoactinospora	1.48E-06	1.86E-06	Uliginosibacterium	0.00000056	Thermodesulfovibrio	6.4432549218E-06			Sulfurovum	8.390016E-07	Octadecabacter	2.3742912E-06
Candidatus Soleaferrea	6.28E-07	1.86E-06	Ruminobacter	0.00000056	Halomicronema	6.4432549218E-06			Candidatus Gallispira	8.39001E-07	Calidifontibacter	2.3731126E-06
Ancylobacter	1.45E-06	1.86E-06	Ignavibacterium	0.00000056	Phoenicibacter	6.4432549218E-06			Xiangella	8.39001E-07	Lactovum	2.37274E-06
Aliicoccus	3.11E-07	1.86E-06	Cohaesibacter	0.00000056	Methanohalophilus	6.36467864227E-06			Oryzomicrobium	8.39001E-07	Thalassobius	2.3724255E-06
Mucispirillum	8.60E-07	1.86E-06	Thermosyntropha	0.00000056	Coniosporium	6.36467864227E-06			Aliarcobacter	8.39001E-07	Piscinibacter	2.3708988E-06
Simiduia	3.92E-07	1.85E-06	Nosocomiicoccus	0.00000056	Desulfotalea	6.36467864227E-06			Roseiflexus	8.39001E-07	Bowmanella	2.3692198E-06
Ichthyobacterium	6.05E-07	1.85E-06	Actinomycetospora	0.00000056	Aurantimicrobium	6.36467864227E-06			Cecembia	8.39001E-07	Reyranella	2.3647604E-06
Salinarimonas	2.35E-06	1.85E-06	Bowmanella	0.00000056	Candidatus Tokpelaia	6.36467864227E-06			Ammoniphilus	8.39001E-07	Luteococcus	2.36399005E-06
Microcoleus	4.54E-07	1.84E-06	Flaviflexus	0.00000056	Mimivirus	6.28610236273E-06			Orrella	8.36354E-07	Roseospira	2.3634788E-06
Massilibacterium	4.45E-07	1.84E-06	Seinonella	0.00000056	Bergeriella	6.28610236273E-06			Moheibacter	8.36354E-07	Subsaximicrobium	2.3631173E-06
Maricaulis	5.38E-07	1.84E-06	Castellaniella	0.00000056	Desulfomonile	6.28610236273E-06			Urechidicola	8.33708E-07	Nevskia	2.3578272E-06
Rosenbergiella	2.60E-07	1.82E-06	Halorhabdus	0.00000056	Cariama	6.28610236273E-06			Chthonomonas	8.31061E-07	Neomicrococcus	2.35047E-06
Zhizhongheella	1.13E-06	1.82E-06	Desulfobacula	0.00000056	Halothece	6.28610236273E-06			Hydrogenoanaerobacterium	8.31061E-07	Sterolibacterium	2.3444E-06
Chamaesiphon	5.10E-07	1.81E-06	Roseicitreum	0.00000056	Nitratifractor	6.28610236273E-06			Sedimentisphaera	8.31061E-07	Brasilonema	2.3428489E-06
Desulfacinum	5.45E-07	1.81E-06	Tamilnaduibacter	0.00000056	Defluviitoga	6.28610236273E-06			Heliorestis	8.3106069E-07	Meridianimaribacter	2.33944E-06
Nissabacter	3.71E-08	1.81E-06	Puniceibacterium	0.00000056	Marivivens	6.28610236273E-06			Salimicrobium	8.310605E-07	Garciella	2.33903E-06
Haloplasma	7.58E-07	1.81E-06	Crenobacter	0.00000056	Flexibacter	6.2075260832E-06			Halothiobacillus	8.3106E-07	Paraoerskovia	2.3371633E-06
Halapricum	7.46E-07	1.81E-06	Kyrpidia	0.00000056	Halothermothrix	6.2075260832E-06			Cesiribacter	8.28414E-07	Asaccharospora	2.33562E-06
Turicimonas	2.11E-07	1.81E-06	Salinibacillus	0.00000056	Halomicrobium	6.2075260832E-06			Permianibacter	8.28414E-07	Flavicella	2.3337E-06
Hydrogenimonas	3.71E-07	1.80E-06	Catenuloplanes	0.00000056	Buceros	6.2075260832E-06			Deferribacter	8.2841338E-07	Malikia	2.331763E-06
Rubricoccus	8.57E-07	1.80E-06	Desulfatirhabdium	0.00000056	Rhodopirellula	6.2075260832E-06			Sagittula	8.257679E-07	Denitrobacterium	2.32942E-06
Sfi21dt1virus	8.51E-07	1.79E-06	Gallaecimonas	0.00000056	Pseudozyma	6.2075260832E-06			Pseudosporangium	8.25767E-07	Nodosilinea	2.329416E-06
Marinagarivorans	4.24E-07	1.78E-06	Bhargavaea	0.00000056	Desulfurispirillum	6.2075260832E-06			Flexilinea	8.25767E-07	Coprothermobacter	2.328919E-06
Methyloglobulus	2.46E-07	1.78E-06	Vogesella	0.00000056	Halorientalis	6.2075260832E-06			Thermobaculum	8.25767E-07	Harryflintia	2.32741E-06
Candidatus Thioglobus	3.55E-07	1.78E-06	Parascardovia	0.00000056	Raphidiopsis	6.2075260832E-06			Simplicispira	8.25767E-07	Candidatus Frackibacter	2.324509E-06
Haloplanus	8.16E-07	1.78E-06	Rhodohalobacter	0.00000056	Suhomyces	6.12894980367E-06			Hasllibacter	8.23121E-07	Aminobacterium	2.321288E-06
Longispora	2.31E-06	1.77E-06	Fangia	0.00000056	Chloroherpeton	6.12894980367E-06			Roseimicrobium	8.2312E-07	Ruminobacter	2.31882E-06
Mailhella	5.33E-07	1.77E-06	Arsenicicoccus	0.00000049	Andromedavirus	6.12894980367E-06			Cedecea	8.204744E-07	Geothermobacter	2.315814E-06
Methanolobus	5.38E-07	1.77E-06	Xanthobacter	0.00000049	Rhodobaca	6.12894980367E-06			Parasaccharibacter	8.20474E-07	Sulfurihydrogenibium	2.3143936E-06
Orrella	6.79E-07	1.76E-06	Pimelobacter	0.00000049	Segniliparus	6.12894980367E-06			Garciella	8.20474E-07	Sporichthya	2.31034472E-06
Melittangium	1.64E-06	1.76E-06	Gloeobacter	0.00000049	Desulfurella	6.05037352413E-06			Prosthecomicrobium	8.17828E-07	Acidocella	2.3032474E-06
Hydrogenibacillus	7.88E-07	1.76E-06	Agaribacterium	0.00000049	Tsuchiyaea	6.05037352413E-06			Pelolinea	8.17827E-07	Lawsonella	2.30285E-06
Vulcanibacillus	4.73E-07	1.76E-06	Boseongicola	0.00000049	Yamadazyma	6.05037352413E-06			Rhodohalobacter	8.17827E-07	Changchengzhania	2.30252E-06
Pseudoduganella	8.92E-07	1.76E-06	Enteractinococcus	0.00000049	Desulfatibacillum	6.05037352413E-06			Terasakiispira	8.15181E-07	Acidipila	2.301635E-06
Papillibacter	7.16E-07	1.75E-06	Mongoliimonas	0.00000049	Hoyosella	6.05037352413E-06			Mesoflavibacter	8.15181E-07	Desulfurella	2.2997108E-06
Crenothrix	4.47E-07	1.75E-06	Nautilia	0.00000049	Opisthocomus	5.9717972446E-06			Hydrogenobacter	8.125343E-07	Yonghaparkia	2.293962E-06
Prosthecomicrobium	2.55E-06	1.75E-06	Raineya	0.00000049	Thermocrinis	5.9717972446E-06			Neobittarella	8.12534E-07	Pelobium	2.29069E-06
Smaragdicoccus	2.32E-06	1.75E-06	Salisediminibacterium	0.00000049	Antrostomus	5.9717972446E-06			Enterorhabdus	8.12534E-07	Symbiobacterium	2.2905288E-06
Rickettsiella	4.68E-07	1.75E-06	Candidatus Thioglobus	0.00000049	Methanosphaera	5.9717972446E-06			Lelliottia	8.0988738E-07	Stackebrandtia	2.2899395E-06
Candidatus Promineofilum	1.66E-06	1.74E-06	Caenispirillum	0.00000049	Natronomonas	5.89322096506E-06			Monoglobus	8.07241E-07	Candidatus Cryosericum	2.288412E-06
Ardenticatena	1.15E-06	1.74E-06	Quasibacillus	0.00000049	Cryptomeria	5.89322096506E-06			Aminobacterium	8.07241E-07	Marinimicrobium	2.2878567E-06
Paludisphaera	1.51E-06	1.74E-06	Mastadenovirus	0.00000049	Marinovum	5.89322096506E-06			Zobellella	8.072409E-07	Oceanithermus	2.28757E-06
Solimicrobium	4.80E-07	1.74E-06	Murinocardiopsis	0.00000049	Kozakia	5.89322096506E-06			Marispirochaeta	8.0724E-07	Simiduia	2.2865985E-06
Succinatimonas	3.17E-07	1.73E-06	Paenirhodobacter	0.00000049	Candidatus Nitrosocosmicus	5.89322096506E-06			Desulfofarcimen	8.04594E-07	Lagierella	2.28336E-06
Kerstersia	4.84E-07	1.72E-06	Methylosinus	0.00000049	Confluentimicrobium	5.89322096506E-06			Saccharophagus	8.04594E-07	Cesiribacter	2.281812E-06
Arhodomonas	1.31E-06	1.72E-06	Notoacmeibacter	0.00000049	Phaethon	5.81464468553E-06			Geovibrio	8.01947E-07	Salirhabdus	2.2814594E-06
Levilinea	7.97E-07	1.72E-06	Magnetococcus	0.00000049	Acidimicrobium	5.81464468553E-06			Actinorugispora	7.99301E-07	Desulfocurvibacter	2.28E-06
Microcella	7.14E-07	1.72E-06	Lamprocystis	0.00000049	Asticcacaulis	5.81464468553E-06			Ornithinibacter	7.99301E-07	Defluviitalea	2.2735516E-06
Bowmanella	2.39E-07	1.71E-06	Candidatus Amoebophilus	0.00000049	Methylocella	5.81464468553E-06			Pseudoglutamicibacter	7.993007E-07	Hydrogenispora	2.272997E-06
Psychrosphaera	1.88E-07	1.71E-06	Azovibrio	0.00000049	Nipponia	5.81464468553E-06			Natranaerobius	7.993E-07	Methylocella	2.2710546E-06
Agitococcus	5.68E-07	1.71E-06	Candidatus Midichloria	0.00000049	Candidatus Tremblaya	5.81464468553E-06			Methylovulum	7.993E-07	Hespellia	2.2685634E-06
Parachlamydia	5.86E-07	1.70E-06	Turicella	0.00000049	Xylona	5.81464468553E-06			Phocea	7.96654E-07	Hanstruepera	2.26431E-06
Limnobacter	6.72E-07	1.70E-06	Anaerovirgula	0.00000049	Candidatus Nucleicultrix	5.81464468553E-06			Poseidonocella	7.966539E-07	Phycisphaera	2.26418E-06
Neiella	2.71E-07	1.70E-06	Mariniradius	0.00000049	Zhongshania	5.81464468553E-06			Kiloniella	7.940081E-07	Costertonia	2.26345E-06
Palleronia	1.13E-06	1.70E-06	Paramesorhizobium	0.00000049	Kockovaella	5.73606840599E-06			Marinicella	7.940073E-07	Bombella	2.262298E-06
Fimbriiglobus	1.68E-06	1.69E-06	Kineosporia	0.00000049	Giardia	5.73606840599E-06			Antribacter	7.94007E-07	Leucothrix	2.256631E-06
Leptonema	8.11E-07	1.69E-06	Leucothrix	0.00000049	Waddlia	5.73606840599E-06			Okibacterium	7.94007E-07	Novibacillus	2.25367E-06
Tepidimicrobium	7.58E-07	1.69E-06	Candidatus Aquiluna	0.00000049	Kuraishia	5.73606840599E-06			Granulicoccus	7.94007E-07	Saccharibacter	2.25215E-06
Albidovulum	1.15E-06	1.69E-06	Antricoccus	0.00000049	Fulmarus	5.65749212646E-06			Longibaculum	7.94007E-07	Candidatus Thiosymbion	2.24888E-06
Senegalimassilia	8.39E-07	1.69E-06	Rubrivirga	0.00000049	Thermacetogenium	5.65749212646E-06			Aquirufa	7.91361E-07	Dermatophilus	2.24597E-06
Thiodictyon	8.85E-07	1.69E-06	Bittarella	0.00000049	Balearica	5.65749212646E-06			Jejuia	7.91361E-07	Effusibacillus	2.243468E-06
Desulfotalea	2.53E-07	1.69E-06	Piscicoccus	0.00000049	Tateyamaria	5.65749212646E-06			Allostreptomyces	7.91361E-07	Pseudolabrys	2.242409E-06
Commensalibacter	3.73E-07	1.68E-06	Holospora	0.00000049	Serpula	5.65749212646E-06			Acetonema	7.91361E-07	Mycetohabitans	2.239332E-06
Methylogaea	9.64E-07	1.68E-06	Hydrogenibacillus	0.00000049	Gloeocapsa	5.65749212646E-06			Thalassolituus	7.91361E-07	Ketogulonicigenium	2.234674E-06
Endomicrobium	2.55E-07	1.68E-06	Candidatus Symbiothrix	0.00000049	Candidatus Nitrosoglobus	5.65749212646E-06			Oceanimonas	7.913608E-07	Amnibacterium	2.2294332E-06
Halobacteroides	4.08E-07	1.68E-06	Halotalea	0.00000049	Mixia	5.65749212646E-06			Geothermobacter	7.9136E-07	Roseimaritima	2.222487E-06
Raineyella	7.44E-07	1.68E-06	Obesumbacterium	0.00000049	Leptosomus	5.65749212646E-06			Candidatus Microthrix	7.88714E-07	Methyloceanibacter	2.213339E-06
Phaseolibacter	1.58E-07	1.68E-06	Silviavirus	0.00000049	Jannaschia	5.57891584693E-06			Rubneribacter	7.88714E-07	Proteiniborus	2.2120535E-06
Spirulina	7.32E-07	1.68E-06	Monashia	0.00000049	Coriobacterium	5.57891584693E-06			Ameyamaea	7.88714E-07	Gemmatirosa	2.21062E-06
Sulfuricurvum	3.92E-07	1.68E-06	Hylemonella	0.00000049	Dolichospermum	5.50033956739E-06			Vulgatibacter	7.88714E-07	Caviibacter	2.20724E-06
Streptoalloteichus	1.69E-06	1.68E-06	Caldimicrobium	0.00000049	Leisingera	5.50033956739E-06			Coprothermobacter	7.88714E-07	Paludifilum	2.20586E-06
Haloactinobacterium	5.91E-07	1.68E-06	Saccharophagus	0.00000049	Methanococcoides	5.50033956739E-06			Leeia	7.88714E-07	Merdimonas	2.20277E-06
Calderihabitans	4.98E-07	1.67E-06	Synergistes	0.00000049	Caldisericum	5.50033956739E-06			Reinekea	7.887138E-07	Gloeobacter	2.189098E-06
Mizugakiibacter	1.68E-06	1.67E-06	Fontibacillus	0.00000049	Gloeomargarita	5.50033956739E-06			Methylovorus	7.88713E-07	Auraticoccus	2.188174E-06
Pararhizobium	8.11E-07	1.67E-06	Gloeomargarita	0.00000049	Methanohalobium	5.42176328786E-06			Kiritimatiella	7.86067E-07	Thermogemmatispora	2.1783903E-06
Cnuibacter	1.68E-06	1.67E-06	Citreimonas	0.00000049	Antarctobacter	5.42176328786E-06			Agrilactobacillus	7.86067E-07	Rubripirellula	2.176319E-06
Aphanizomenon	4.26E-07	1.67E-06	Fibrisoma	0.00000049	Scardovia	5.42176328786E-06			Gulbenkiania	7.83421E-07	Maritimibacter	2.173698E-06
Candidatus Thiosymbion	2.03E-06	1.66E-06	Geminicoccus	0.00000049	Syntrophothermus	5.42176328786E-06			Segetibacter	7.83421E-07	Atopostipes	2.17311E-06
Starkeya	7.46E-07	1.66E-06	Oceanibaculum	0.00000049	Thermobaculum	5.42176328786E-06			Marinirhabdus	7.8342E-07	Defluviimonas	2.17241079E-06
Methanococcus	1.17E-06	1.65E-06	Sporichthya	0.00000049	Parvularcula	5.42176328786E-06			Ponticoccus	7.8342E-07	Labilithrix	2.16961E-06
Thioflavicoccus	6.56E-07	1.65E-06	Streptoalloteichus	0.00000049	Melioribacter	5.42176328786E-06			Casimicrobium	7.80774E-07	Caminicella	2.16873E-06
Thermosediminibacter	5.05E-07	1.65E-06	Cnuibacter	0.00000049	Spiribacter	5.42176328786E-06			Catelliglobosispora	7.80774E-07	Amantichitinum	2.16857E-06
Acetohalobium	7.30E-07	1.65E-06	Sediminihabitans	0.00000049	Hirschia	5.34318700832E-06			Proteiniborus	7.80774E-07	Eudoraea	2.1676838E-06
Spiribacter	3.82E-07	1.64E-06	Dethiobacter	0.00000049	Caldilinea	5.34318700832E-06			Acidaminobacter	7.78127E-07	Risungbinella	2.1636325E-06
Gayadomonas	2.32E-07	1.64E-06	Alsobacter	0.00000049	Desulfurivibrio	5.34318700832E-06			Levilinea	7.78127E-07	Gloeothece	2.163502E-06
Haloferula	1.06E-06	1.64E-06	Pelagirhabdus	0.00000049	Blastomyces	5.34318700832E-06			Aquamicrobium	7.78127E-07	Roseimicrobium	2.160952E-06
Enteroscipio	6.23E-07	1.64E-06	Laribacter	0.00000049	Candidatus Desulfofervidus	5.34318700832E-06			Sphingosinithalassobacter	7.75481E-07	Tetzosporium	2.1609E-06
Vulgatibacter	1.15E-06	1.64E-06	Methylocucumis	0.00000049	Thermosulfidibacter	5.34318700832E-06			Thermorudis	7.7548038E-07	Halocella	2.1554177E-06
Methanohalophilus	2.76E-07	1.64E-06	Pararhodobacter	0.00000049	Baudoinia	5.34318700832E-06			Joostella	7.7548E-07	Agathobacter	2.15368E-06
Thermodesulfobium	2.04E-07	1.64E-06	Xanthomarina	0.00000049	Lautropia	5.26461072879E-06			Coriobacterium	7.72834E-07	Aquincola	2.1499886E-06
Candidatus Amoebophilus	5.17E-07	1.63E-06	Emcibacter	0.00000049	Candidatus Babela	5.26461072879E-06			Anaerosphaera	7.72834E-07	Rubinisphaera	2.142581E-06
Salirhabdus	1.97E-07	1.63E-06	Basilea	0.00000042	Candidatus Fonsibacter	5.26461072879E-06			Oceanihabitans	7.72834E-07	Thermanaerovibrio	2.14124E-06
Methylacidiphilum	3.96E-07	1.63E-06	Gynuella	0.00000042	Flexistipes	5.18603444926E-06			Geminocystis	7.70188E-07	Nitrobacter	2.1392022E-06
Acidobacterium	4.70E-07	1.63E-06	Aquincola	0.00000042	Egretta	5.18603444926E-06			Nautilia	7.70187E-07	Pseudaminobacter	2.1372953E-06
Natronolimnobius	1.26E-06	1.62E-06	Cognatiyoonia	0.00000042	Methanoregula	5.18603444926E-06			Putridiphycobacter	7.70187E-07	Negativibacillus	2.124267E-06
T7virus	4.43E-07	1.62E-06	Geopsychrobacter	0.00000042	Candidatus Gullanella	5.18603444926E-06			Austwickia	7.70187E-07	Deferribacter	2.1216985E-06
Leucothrix	2.57E-07	1.61E-06	Sphingosinicella	0.00000042	Hoeflea	5.10745816972E-06			Gallaecimonas	7.701867E-07	Desulfotalea	2.1210708E-06
Elstera	6.60E-07	1.61E-06	Thermostaphylospora	0.00000042	Nitratiruptor	5.10745816972E-06			Rhabdobacter	7.6754E-07	Longimicrobium	2.1208E-06
Gynuella	3.73E-07	1.60E-06	Aphanizomenon	0.00000042	Thermanaerovibrio	5.02888189019E-06			Fuerstia	7.6754E-07	Neiella	2.117992E-06
Nitriliruptor	1.53E-06	1.60E-06	Thermotalea	0.00000042	Candidatus Nitrosotalea	5.02888189019E-06			Proteocatella	7.6754E-07	Methylosarcina	2.1179374E-06
Alkalibacillus	3.66E-07	1.60E-06	Thermodesulfatator	0.00000042	Turneriella	4.95030561065E-06			Chelonobacter	7.64894E-07	Hoyosella	2.115865E-06
Bacterioplanes	8.34E-07	1.59E-06	Tatumella	0.00000042	Wigglesworthia	4.95030561065E-06			Sulfuriflexus	7.64894E-07	Salibacter	2.11418E-06
Thermovenabulum	7.11E-07	1.59E-06	Croceivirga	0.00000042	Aphelocoma	4.95030561065E-06			Acaryochloris	7.64894E-07	Candidatus Kuenenia	2.11099E-06
Dermatophilus	6.00E-07	1.59E-06	Leptospirillum	0.00000042	Natronococcus	4.95030561065E-06			Spirulina	7.64893E-07	Candidatus Galacturonibacter	2.10064E-06
Caldilinea	1.01E-06	1.59E-06	Labrys	0.00000042	Ceramium	4.87172933112E-06			Dubosiella	7.62247E-07	Petroclostridium	2.09054E-06
Gluconacetobacter	4.57E-07	1.59E-06	Neorickettsia	0.00000042	Pyropia	4.87172933112E-06			Melaminivora	7.62247E-07	Thalassomonas	2.0882337E-06
Fulvimarina	1.11E-06	1.59E-06	Epibacterium	0.00000042	Opisthorchis	4.87172933112E-06			Terasakiella	7.622469E-07	Endomicrobium	2.08765E-06
Sagittula	1.52E-06	1.59E-06	Pararhizobium	0.00000042	Tauraco	4.87172933112E-06			Sediminicola	7.59601E-07	Yimella	2.0864075E-06
Planctopirus	1.95E-07	1.59E-06	Cafeteriavirus	0.00000042	Neorickettsia	4.79315305158E-06			Natranaerovirga	7.59601E-07	Lawsonia	2.0844E-06
Cp220virus	8.81E-08	1.59E-06	Fimbriimonas	0.00000042	Syntrophus	4.79315305158E-06			Dermatophilus	7.56954E-07	Ignavibacterium	2.08284E-06
Thermanaeromonas	4.01E-07	1.58E-06	Poseidonocella	0.00000042	Tyto	4.79315305158E-06			Candidatus Chazhemtobacterium	7.56954E-07	Aurantimicrobium	2.081269E-06
Rubrimonas	1.22E-06	1.58E-06	Halomicrobium	0.00000042	Nannizzia	4.79315305158E-06			Candidatus Woodwardibium	7.56954E-07	Luteibaculum	2.07812E-06
Paraphotobacterium	5.33E-07	1.58E-06	Halarsenatibacter	0.00000042	Rubinisphaera	4.79315305158E-06			Lucifera	7.56954E-07	Thaumasiovibrio	2.073555E-06
Thermicanus	3.13E-07	1.58E-06	Psychrosphaera	0.00000042	Halanaeroarchaeum	4.79315305158E-06			Kosmotoga	7.543073E-07	Lishizhenia	2.0729152E-06
Halonatronum	5.59E-07	1.58E-06	Candidatus Dactylopiibacterium	0.00000042	Acetohalobium	4.71457677205E-06			Desulfotalea	7.5166E-07	Rhodomicrobium	2.071311E-06
Desulfurispirillum	4.01E-07	1.58E-06	Fodinicurvata	0.00000042	Metschnikowia	4.71457677205E-06			Maritimibacter	7.490144E-07	Caminibacter	2.0702263E-06
Dolichospermum	1.92E-07	1.58E-06	Methanococcoides	0.00000042	Nosema	4.71457677205E-06			Syntrophobacter	7.490142E-07	Salinivenus	2.067679E-06
Phoenicibacter	5.35E-07	1.58E-06	Olivibacter	0.00000042	Alloprevotella	4.71457677205E-06			Hydrogenivirga	7.49014E-07	Bacterioplanes	2.06597E-06
Auraticoccus	8.78E-07	1.58E-06	Desulfoluna	0.00000042	Kaloula	4.71457677205E-06			Leptonema	7.49013E-07	Hydrogenophilus	2.0646389E-06
Propionicicella	7.53E-07	1.57E-06	Thalassococcus	0.00000042	Cardiobacterium	4.63600049252E-06			Denitratisoma	7.49013E-07	Raineyella	2.064076E-06
Thermorudis	1.54E-06	1.57E-06	Parachlamydia	0.00000042	Desulfohalobium	4.63600049252E-06			Acetomicrobium	7.463675E-07	Sphaerospermopsis	2.061686E-06
Thiofilum	3.75E-07	1.57E-06	Rubrivivax	0.00000042	Biston	4.63600049252E-06			Amphritea	7.437204E-07	Massilioclostridium	2.05877E-06
Salisaeta	3.27E-07	1.56E-06	Solirubrum	0.00000042	Parachlamydia	4.63600049252E-06			Lishizhenia	7.4372E-07	Halobacteroides	2.05588179E-06
Pelagirhabdus	6.47E-07	1.56E-06	Pseudolabrys	0.00000042	Cyclospora	4.63600049252E-06			Sulfurihydrogenibium	7.410737E-07	Marinitenerispora	2.05271E-06
Geothrix	1.03E-06	1.56E-06	Dethiosulfovibrio	0.00000042	Candidatus Paracaedibacter	4.63600049252E-06			Moorea	7.410729E-07	Saccharophagus	2.050503E-06
Desulfopila	1.19E-06	1.55E-06	Candidatus Sulfotelmatomonas	0.00000042	Candidatus Amoebophilus	4.63600049252E-06			Acidiferrobacter	7.38427E-07	Anaerosphaera	2.049258E-06
Coriobacterium	4.70E-07	1.55E-06	Candidatus Sulfopaludibacter	0.00000042	Planktomarina	4.63600049252E-06			Caldanaerobius	7.38427E-07	Tindallia	2.0477281E-06
Citreicella	9.80E-07	1.55E-06	Novimethylophilus	0.00000042	Halopiger	4.63600049252E-06			Camelimonas	7.3578E-07	Biomaibacter	2.04667E-06
Sphaerobacter	1.01E-06	1.55E-06	Nitratifractor	0.00000042	Salinarchaeum	4.63600049252E-06			Risungbinella	7.3578E-07	Mesosutterella	2.04494E-06
Tropicimonas	1.05E-06	1.55E-06	Abditibacterium	0.00000042	Crithidia	4.55742421298E-06			Kalamiella	7.3578E-07	Acidiferrobacter	2.04078E-06
Actinocatenispora	1.43E-06	1.55E-06	Marinithermus	0.00000042	Isosphaera	4.55742421298E-06			Thermocrinis	7.331337E-07	Persicobacter	2.0332987E-06
Marinactinospora	1.40E-06	1.54E-06	Desulfatitalea	0.00000042	Catonella	4.47884793345E-06			Dethiosulfatibacter	7.33133E-07	Serinibacter	2.0327471E-06
Imhoffiella	5.14E-07	1.54E-06	Tomitella	0.00000042	Uncinocarpus	4.47884793345E-06			Oligotropha	7.33133E-07	Cnuibacter	2.03078E-06
Pseudescherichia	9.97E-08	1.53E-06	Aliihoeflea	0.00000042	Haloquadratum	4.40027165391E-06			Acidimicrobium	7.33133E-07	Aureibaculum	2.02933E-06
Nitratifractor	4.13E-07	1.53E-06	Js98virus	0.00000042	Mesotoga	4.40027165391E-06			Candidatus Sulfopaludibacter	7.33133E-07	Pisciglobus	2.02903E-06
Candidatus Chloroploca	1.51E-06	1.53E-06	Xylophilus	0.00000042	Physeter	4.40027165391E-06			Allochromatium	7.331329E-07	Nodularia	2.028794E-06
Geminisphaera	5.21E-07	1.53E-06	Salipaludibacillus	0.00000042	Kyrpidia	4.40027165391E-06			Acidibacillus	7.304871E-07	Catenulispora	2.0263024E-06
Oryzisolibacter	5.65E-07	1.52E-06	Thermosulfidibacter	0.00000042	Candidatus Moranella	4.40027165391E-06			Candidatus Galacturonibacter	7.30487E-07	Tistrella	2.025038E-06
Chloroherpeton	7.18E-07	1.52E-06	Gabonia	0.00000042	Candidatus Atelocyanobacterium	4.40027165391E-06			Beggiatoa	7.30487E-07	Aquamicrobium	2.0233316E-06
Filomicrobium	3.68E-07	1.51E-06	Chelonobacter	0.00000042	Dactylococcopsis	4.32169537438E-06			Halothermothrix	7.2784E-07	Ohtaekwangia	2.0218002E-06
Candidatus Microthrix	9.87E-07	1.51E-06	Klenkia	0.00000042	Osteopilus	4.32169537438E-06			Allisonella	7.2784E-07	Plasticicumulans	2.017302E-06
Terasakiispira	2.78E-07	1.51E-06	Candidatus Hamiltonella	0.00000042	Salinispira	4.32169537438E-06			Lapillicoccus	7.2784E-07	Duodenibacillus	2.01513E-06
Tropicibacter	6.91E-07	1.51E-06	Ichthyobacterium	0.00000042	Tropheryma	4.32169537438E-06			Hespellia	7.2784E-07	Catalinimonas	2.0122877E-06
Desulfurispora	4.40E-07	1.51E-06	Aeriscardovia	0.00000042	Cytomegalovirus	4.32169537438E-06			Pradoshia	7.2784E-07	Ketobacter	2.011003E-06
Micropruina	1.30E-06	1.51E-06	Raphidiopsis	0.00000042	Thermodesulfobium	4.32169537438E-06			Brachymonas	7.2784E-07	Fontibacillus	2.0109283E-06
Puniceibacterium	7.02E-07	1.50E-06	Lutimaribacter	0.00000042	Candidatus Profftella	4.32169537438E-06			Aquincola	7.278399E-07	Baekduia	2.01084E-06
Desulfovirgula	6.00E-07	1.50E-06	Thermogemmatispora	0.00000042	Pelecanus	4.24311909485E-06			Thermogemmatispora	7.278399E-07	Anaerobranca	2.0098054E-06
Ktedonobacter	9.64E-07	1.50E-06	Neochlamydia	0.00000042	Yoonia	4.24311909485E-06			Litoreibacter	7.251941E-07	Arenitalea	2.00735E-06
Desulfoluna	7.60E-07	1.50E-06	Ferroglobus	0.00000042	Halalkalicoccus	4.24311909485E-06			Colidextribacter	7.25193E-07	Massilibacterium	2.00715E-06
Chryseomicrobium	2.48E-07	1.50E-06	Pseudosporangium	0.00000042	Halovivax	4.24311909485E-06			Raineyella	7.25193E-07	Sulfuricurvum	2.006857E-06
Devriesea	5.82E-07	1.50E-06	Candidatus Glomeribacter	0.00000042	Panicum	4.16454281531E-06			Parashewanella	7.25193E-07	Halorhodospira	2.0055728E-06
Crocosphaera	6.44E-07	1.50E-06	Proteiniphilum	0.00000042	Pterocles	4.16454281531E-06			Commensalibacter	7.25193E-07	Flavimarina	2.0037293E-06
Epulopiscium	6.60E-07	1.50E-06	Pseudoglutamicibacter	0.00000042	Apaloderma	4.16454281531E-06			Aestuariibaculum	7.25193E-07	Melioribacter	2.00268E-06
Syntrophaceticus	6.86E-07	1.50E-06	Desulfonauticus	0.00000042	Thermanaeromonas	4.16454281531E-06			Oceanisphaera	7.2519239E-07	Beutenbergia	2.00033E-06
Thiorhodococcus	4.13E-07	1.49E-06	Vulgatibacter	0.00000042	Acaryochloris	4.16454281531E-06			Candidatus Alangreenwoodia	7.22547E-07	Casimicrobium	1.999E-06
Aliiglaciecola	1.58E-07	1.49E-06	Mesotoga	0.00000042	Kiritimatiella	4.16454281531E-06			Ehrlichia	7.225466E-07	Polymorphobacter	1.998841E-06
Nautilia	5.65E-07	1.49E-06	Halobiforma	0.00000042	Parasaccharibacter	4.16454281531E-06			Sulfuritortus	7.199E-07	Acaryochloris	1.994303E-06
Tomitella	1.62E-06	1.49E-06	Franconibacter	0.00000035	Halocynthiibacter	4.16454281531E-06			Desertihabitans	7.199E-07	Cerasibacillus	1.985447E-06
Limnochorda	1.81E-06	1.49E-06	Dehalogenimonas	0.00000035	Heliotropium	4.08596653578E-06			Tepidimicrobium	7.146068E-07	Rudaea	1.98254E-06
Mumia	1.33E-06	1.49E-06	Iodobacter	0.00000035	Mahella	4.08596653578E-06			Candidatus Thiodiazotropha	7.14606E-07	Panacagrimonas	1.98177E-06
Halopenitus	7.74E-07	1.49E-06	Ancylobacter	0.00000035	Klosneuvirus	4.08596653578E-06			Conyzicola	7.14606E-07	Leptobacterium	1.97912E-06
Candidatus Cloacimonas	7.35E-07	1.48E-06	Compostimonas	0.00000035	Apibacter	4.08596653578E-06			Candidatus Frackibacter	7.09314E-07	Aliagarivorans	1.977764E-06
Allosalinactinospora	1.27E-06	1.48E-06	Desulfovermiculus	0.00000035	Avibacterium	4.00739025624E-06			Catenisphaera	7.09313E-07	Thermoflavimicrobium	1.974576E-06
Halopelagius	2.34E-06	1.48E-06	Yuhushiella	0.00000035	Natrialba	4.00739025624E-06			Roseicitreum	7.09313E-07	Bradymonas	1.97088E-06
Thermomonospora	1.35E-06	1.48E-06	Candidatus Methylomirabilis	0.00000035	Thermaerobacter	4.00739025624E-06			Dissulfurirhabdus	7.09313E-07	Sulfuritalea	1.96709E-06
Parvularcula	1.17E-06	1.48E-06	Chloroherpeton	0.00000035	Chthonomonas	4.00739025624E-06			Melioribacter	7.09313E-07	Candidatus Fukatsuia	1.96681E-06
Ketogulonicigenium	8.92E-07	1.48E-06	Sulfuricella	0.00000035	Candidatus Doolittlea	4.00739025624E-06			Tistrella	7.09313E-07	Natranaerovirga	1.964111E-06
Aquimonas	1.27E-06	1.47E-06	Aestuariivita	0.00000035	Gregarina	3.92881397671E-06			Candidatus Avimicrobium	7.06666E-07	Thiosulfatimonas	1.95835E-06
Humibacillus	7.58E-07	1.47E-06	Actinocatenispora	0.00000035	Geoglobus	3.92881397671E-06			Subsaximicrobium	7.06666E-07	Hydrogenobacter	1.9568418E-06
Stanieria	1.53E-07	1.46E-06	Gammapapillomavirus	0.00000035	Dysgonomonas	3.92881397671E-06			Salana	7.06666E-07	Corticibacter	1.95656E-06
Hirschia	2.53E-07	1.45E-06	Piscibacillus	0.00000035	Candidatus Cardinium	3.92881397671E-06			Panacagrimonas	7.0402E-07	Oceanicaulis	1.9559012E-06
Granulosicoccus	6.35E-07	1.45E-06	Defluviimonas	0.00000035	Planctopirus	3.85023769717E-06			Faecalimonas	7.0402E-07	Pleurocapsa	1.951302E-06
Neochlamydia	3.15E-07	1.45E-06	Gloeocapsopsis	0.00000035	Halopenitus	3.85023769717E-06			Pseudoroseicyclus	7.0402E-07	Flexibacter	1.95025E-06
Polycyclovorans	1.34E-06	1.45E-06	Citricoccus	0.00000035	Candidatus Nitrosomarinus	3.85023769717E-06			Xanthomarina	7.01373E-07	Catenibacillus	1.9501E-06
Stackebrandtia	1.37E-06	1.45E-06	Haematospirillum	0.00000035	Brevefilum	3.85023769717E-06			Flaviramulus	7.01373E-07	Biostraticola	1.948855E-06
Edaphobacter	1.10E-06	1.44E-06	Candidatus Solibacter	0.00000035	Rotavirus	3.85023769717E-06			Tepidibacillus	7.01373E-07	Caryophanon	1.94717E-06
Timonella	4.19E-07	1.44E-06	Kerstersia	0.00000035	Uruburuella	3.77166141764E-06			Ktedonosporobacter	6.98726E-07	Candidatus Nitrotoga	1.9424E-06
Chrysiogenes	3.15E-07	1.44E-06	Natronococcus	0.00000035	Candidatus Cloacimonas	3.77166141764E-06			Gaiella	6.98726E-07	Thalassobaculum	1.941713E-06
Salisediminibacterium	1.30E-07	1.44E-06	Chlorogloeopsis	0.00000035	Metanephrops	3.77166141764E-06			Zavarzinia	6.98726E-07	Sedimentisphaera	1.939395E-06
Lawsonella	1.46E-06	1.44E-06	Azonexus	0.00000035	Candidatus Puniceispirillum	3.69308513811E-06			Rhodomicrobium	6.960797E-07	Roseococcus	1.9392524E-06
Desulfonatronovibrio	2.60E-07	1.44E-06	Ekhidna	0.00000035	Nitrososphaera	3.69308513811E-06			Sulfurifustis	6.93433E-07	Isobaculum	1.93734E-06
Caldalkalibacillus	5.28E-07	1.43E-06	Desulfopila	0.00000035	Candidatus Tachikawaea	3.69308513811E-06			Catenibacillus	6.93433E-07	Pararhodobacter	1.937201E-06
Rubeoparvulum	3.94E-07	1.43E-06	Altibacter	0.00000035	Pa6virus	3.69308513811E-06			Alkanindiges	6.93433E-07	Candidatus Metalachnospira	1.9351E-06
Limnothrix	4.06E-07	1.43E-06	Geoalkalibacter	0.00000035	Daphnia	3.69308513811E-06			Tindallia	6.93433E-07	Provencibacterium	1.93403E-06
Fodinicurvata	6.86E-07	1.43E-06	Planktotalea	0.00000035	Eptatretus	3.61450885857E-06			Micropruina	6.90786E-07	Balneola	1.9294564E-06
Tateyamaria	6.77E-07	1.43E-06	Formivibrio	0.00000035	Eurypyga	3.61450885857E-06			Thermobrachium	6.8814E-07	Desulfobacterium	1.9280702E-06
Halofilum	1.01E-06	1.43E-06	Schlegelella	0.00000035	Aminobacterium	3.61450885857E-06			Peptococcus	6.88139E-07	Chthonomonas	1.92229E-06
Geopsychrobacter	6.09E-07	1.43E-06	Segniliparus	0.00000035	Camellia	3.61450885857E-06			Persicitalea	6.85493E-07	Cryomorpha	1.91815E-06
Truepera	9.27E-07	1.43E-06	Mangrovitalea	0.00000035	Coccolithovirus	3.53593257904E-06			Thermodesulfobium	6.82847E-07	Aquicella	1.914525E-06
Deferribacter	5.24E-07	1.42E-06	Rubritepida	0.00000035	Candidatus Desulforudis	3.53593257904E-06			Chamaesiphon	6.828462E-07	Thermocrinis	1.9137364E-06
Rubritepida	1.40E-06	1.42E-06	Candidatus Nitrosotalea	0.00000035	Hydrogenobacter	3.53593257904E-06			Thermanaeromonas	6.82846E-07	Catellicoccus	1.90965E-06
Chelativorans	1.22E-06	1.41E-06	Magnetospira	0.00000035	Candidatus Paracaedimonas	3.53593257904E-06			Sinimarinibacterium	6.828455E-07	Schumannella	1.902322E-06
Pacificimonas	1.03E-06	1.40E-06	Criblamydia	0.00000035	Candidatus Acetothermum	3.53593257904E-06			Methylomusa	6.802E-07	Candidatus Glomeribacter	1.901026E-06
Sinosporangium	1.23E-06	1.40E-06	Methanohalophilus	0.00000035	Stygiella	3.53593257904E-06			Gaetbulibacter	6.775531E-07	Nafulsella	1.89983E-06
Thiocystis	2.29E-07	1.40E-06	Thermovenabulum	0.00000035	Alphainfluenzavirus	3.4573562995E-06			Endobacter	6.77553E-07	Salifodinibacter	1.8972E-06
Thermosyntropha	6.35E-07	1.40E-06	Reyranella	0.00000035	Wolinella	3.4573562995E-06			Oceanibaculum	6.775526E-07	Pseudoarcobacter	1.897088E-06
Desulfuromusa	2.92E-07	1.40E-06	Natronomonas	0.00000035	Lasthenia	3.4573562995E-06			Chroococcidiopsis	6.749064E-07	Phytomonospora	1.8936242E-06
Flexilinea	9.34E-07	1.40E-06	Candidatus Magnetobacterium	0.00000035	Candidatus Caldiarchaeum	3.4573562995E-06			Schlesneria	6.74906E-07	Pustulibacterium	1.89182E-06
Thermoflavimicrobium	3.36E-07	1.39E-06	Candidatus Methanoperedens	0.00000035	Thermovibrio	3.4573562995E-06			Candidatus Roslinia	6.74906E-07	Oscillochloris	1.889305E-06
Sulfurivirga	2.87E-07	1.39E-06	Caldimonas	0.00000035	Microbispora	3.4573562995E-06			Hydrogenobaculum	6.749059E-07	Desulfuribacillus	1.887916E-06
Alkalilimnicola	5.47E-07	1.38E-06	Brumimicrobium	0.00000035	Betaentomopoxvirus	3.4573562995E-06			Anaerosolibacter	6.72259E-07	Sarcina	1.88706E-06
Austwickia	5.61E-07	1.38E-06	Ferrithrix	0.00000035	Candidatus Hepatoplasma	3.37878001997E-06			Thermanaerovibrio	6.69613E-07	Persicimonas	1.88583E-06
Lihuaxuella	4.10E-07	1.38E-06	Allisonella	0.00000035	Hydractinia	3.37878001997E-06			Salisediminibacterium	6.69613E-07	Geovibrio	1.8856098E-06
Oleispira	2.27E-07	1.38E-06	Desulfamplus	0.00000035	Orthohantavirus	3.37878001997E-06			Isosphaera	6.69613E-07	Acetitomaculum	1.8837E-06
Immundisolibacter	1.04E-06	1.38E-06	Methylosarcina	0.00000035	Candidatus Hoaglandella	3.37878001997E-06			Cysteiniphilum	6.669663E-07	Lacunisphaera	1.8835436E-06
Sphingosinicella	6.14E-07	1.38E-06	Kordiimonas	0.00000035	Pectinatus	3.30020374044E-06			Thiohalorhabdus	6.66966E-07	Granulibacter	1.88339E-06
Chthoniobacter	9.20E-07	1.37E-06	Thermopetrobacter	0.00000035	Trifolium	3.30020374044E-06			Actinocrispum	6.66966E-07	Egicoccus	1.8831E-06
Candidatus Nanopelagicus	2.50E-07	1.37E-06	Che8virus	0.00000035	Orthobunyavirus	3.30020374044E-06			Aurantimicrobium	6.66966E-07	Galactobacter	1.876333E-06
Fontibacillus	3.20E-07	1.37E-06	Fluviicola	0.00000035	Terrahaemophilus	3.30020374044E-06			Ephemeroptericola	6.64319E-07	Halothermothrix	1.87512E-06
Elioraea	1.36E-06	1.37E-06	Caecibacter	0.00000035	Wphvirus	3.30020374044E-06			Ewingella	6.64319E-07	Mycolicibacillus	1.87092839E-06
Neomegalonema	1.53E-06	1.37E-06	Trabulsiella	0.00000035	Hokovirus	3.30020374044E-06			Asinibacterium	6.61673E-07	Xanthovirga	1.87067E-06
Candidatus Desulforudis	3.36E-07	1.37E-06	Mailhella	0.00000035	Muntiacus	3.30020374044E-06			Neoasaia	6.61673E-07	Dongia	1.869961E-06
Sulfurifustis	7.18E-07	1.37E-06	Auraticoccus	0.00000035	Anaerolinea	3.30020374044E-06			Paenalcaligenes	6.61673E-07	Lamprocystis	1.86951857E-06
Oceanicella	9.22E-07	1.37E-06	Novispirillum	0.00000035	Betula	3.2216274609E-06			Rubinisphaera	6.61673E-07	Kineosphaera	1.8674873E-06
Methylomagnum	7.16E-07	1.36E-06	Desulfomonile	0.00000035	Ferroplasma	3.2216274609E-06			Ferrovum	6.616726E-07	Oligotropha	1.86441E-06
Candidatus Solibacter	9.04E-07	1.36E-06	Maribius	0.00000035	Pelotomaculum	3.2216274609E-06			Cohaesibacter	6.616721E-07	Stella	1.8617487E-06
Adlercreutzia	3.13E-07	1.35E-06	Rhodomicrobium	0.00000035	Candidatus Ishikawaella	3.2216274609E-06			Candidatus Neoanaerotignum	6.59026E-07	Pseudoglutamicibacter	1.861357E-06
Hoyosella	4.75E-07	1.35E-06	Halosimplex	0.00000035	Desulfobacca	3.2216274609E-06			Acidimangrovimonas	6.5638E-07	Myceligenerans	1.8594827E-06
Rhodoplanes	1.81E-06	1.35E-06	Estrella	0.00000035	Natronobacterium	3.2216274609E-06			Spinactinospora	6.56379E-07	Desulfobacula	1.858955E-06
Bellilinea	1.02E-06	1.35E-06	Haematobacter	0.00000035	Ignicoccus	3.2216274609E-06			Caldithrix	6.56379E-07	Glaciihabitans	1.853823E-06
Kamptonema	2.16E-07	1.35E-06	Ketobacter	0.00000035	Kayvirus	3.2216274609E-06			Thermomicrobium	6.53733E-07	Syntrophobacter	1.8528212E-06
Pseudophaeobacter	8.60E-07	1.34E-06	Palleronia	0.00000035	Allium	3.14305118137E-06			Pseudorhodobacter	6.53733E-07	Thermobispora	1.85273E-06
Nesiotobacter	2.64E-07	1.34E-06	Gayadomonas	0.00000035	Methanocorpusculum	3.14305118137E-06			Glycocaulis	6.537325E-07	Pseudokineococcus	1.8510031E-06
Oceanobacter	1.90E-07	1.34E-06	Candidatus Nitrosoglobus	0.00000035	Porphyra	3.14305118137E-06			Ardenticatena	6.51086E-07	Peptococcus	1.842257E-06
Alkalimonas	2.16E-07	1.34E-06	Dolichospermum	0.00000035	Phietavirus	3.14305118137E-06			Filomicrobium	6.5108538E-07	Raineya	1.84212E-06
Candidatus Entotheonella	5.93E-07	1.34E-06	Blastochloris	0.00000035	Hippea	3.14305118137E-06			Laceyella	6.4843987E-07	Thermaurantimonas	1.8401E-06
Algicola	1.76E-07	1.34E-06	Lihuaxuella	0.00000035	Myriophyllum	3.14305118137E-06			Dellaglioa	6.48439E-07	Candidatus Pararuminococcus	1.84002E-06
Thermithiobacillus	4.96E-07	1.34E-06	Sinomicrobium	0.00000035	Millieria	3.14305118137E-06			Xylanibacterium	6.48439E-07	Ichthyobacterium	1.83896E-06
Syntrophothermus	2.94E-07	1.34E-06	Marinactinospora	0.00000035	Candidatus Westeberhardia	3.14305118137E-06			Novibacillus	6.48439E-07	Frigoriglobus	1.83859E-06
Malonomonas	5.28E-07	1.34E-06	Alicycliphilus	0.00000035	Chondria	3.14305118137E-06			Kallotenue	6.48439E-07	Bermanella	1.83592E-06
Edaphobacillus	2.39E-07	1.34E-06	Fournierella	0.00000035	Tuber	3.14305118137E-06			Longicatena	6.45793E-07	Olegusella	1.83543E-06
Aminomonas	5.28E-07	1.33E-06	Halogranum	0.00000035	Aciduliprofundum	3.14305118137E-06			Caminicella	6.45793E-07	Imtechella	1.83037E-06
Aphanothece	3.94E-07	1.33E-06	Shimwellia	0.00000035	Hemileia	3.06447490183E-06			Halobacteroides	6.45793E-07	Anaerolinea	1.829483E-06
Methanothrix	1.06E-06	1.33E-06	Candidatus Thiodiazotropha	0.00000035	Porphyridium	3.06447490183E-06			Luteolibacter	6.45792E-07	Thiofilum	1.82553E-06
Chromatium	2.60E-07	1.33E-06	Leptolinea	0.00000035	Gavia	3.06447490183E-06			Croceibacter	6.43146E-07	Lysinimonas	1.8236785E-06
Aminiphilus	7.93E-07	1.32E-06	Bellilinea	0.00000035	Hafniomonas	3.06447490183E-06			Flavicella	6.43146E-07	Zymobacter	1.82306E-06
Aestuariimicrobium	7.53E-07	1.32E-06	Ferrimicrobium	0.00000035	Candidatus Nardonella	2.9858986223E-06			Marinospirillum	6.431457E-07	Rickettsiella	1.820849E-06
Desulfocucumis	2.22E-07	1.32E-06	Aquimixticola	0.00000035	Pandoravirus	2.9858986223E-06			Methylobacillus	6.4314527E-07	Thermoflexibacter	1.81966E-06
Kroppenstedtia	6.72E-08	1.32E-06	Humibacter	0.00000035	Coscinodiscus	2.9858986223E-06			Siansivirga	6.404993E-07	Desulfurispirillum	1.818567E-06
Fervidicola	3.15E-07	1.32E-06	Salinivenus	0.00000028	Phakopsora	2.9858986223E-06			Allosalinactinospora	6.40499E-07	Sciscionella	1.817859E-06
Methylomarinum	1.88E-07	1.31E-06	Shimia	0.00000028	Coopervirus	2.9858986223E-06			Longilinea	6.40499E-07	Planosporangium	1.816153E-06
Candidatus Sulfotelmatobacter	4.98E-07	1.31E-06	Ammonifex	0.00000028	Methanosphaerula	2.9858986223E-06			Krasilnikovia	6.40499E-07	Sediminitomix	1.81563E-06
Cryocola	1.03E-06	1.31E-06	Skermania	0.00000028	Candidatus Mikella	2.9858986223E-06			Keratinibaculum	6.37852E-07	Aureicoccus	1.81406E-06
Kribbia	5.68E-07	1.31E-06	Phoenicibacter	0.00000028	Plecturocebus	2.90732234276E-06			Antarcticibacterium	6.37852E-07	Thermomonospora	1.810308E-06
Balneatrix	2.02E-07	1.31E-06	Raoultella	0.00000028	Rosa	2.90732234276E-06			Harryflintia	6.35206E-07	Aliikangiella	1.809584E-06
Thioflexothrix	1.78E-07	1.31E-06	Aminiphilus	0.00000028	Hyaloperonospora	2.90732234276E-06			Mahella	6.35206E-07	Filomicrobium	1.8059522E-06
Bryocella	1.32E-06	1.30E-06	Oleibacter	0.00000028	Biseptimavirus	2.90732234276E-06			Hylemonella	6.35206E-07	Caldicoprobacter	1.8058937E-06
Bermanella	5.08E-07	1.30E-06	Cylindrospermopsis	0.00000028	Haematospirillum	2.90732234276E-06			Granulibacter	6.32559E-07	Tepidicella	1.805515E-06
Sulfolobus	6.98E-07	1.30E-06	Rosenbergiella	0.00000028	Pajaroellobacter	2.90732234276E-06			Mobilisporobacter	6.32559E-07	Anaerovirgula	1.80241E-06
Maritimibacter	8.62E-07	1.30E-06	Jeongeupia	0.00000028	Fructobacillus	2.82874606323E-06			Pseudodonghicola	6.32559E-07	Pulveribacter	1.8014E-06
Desulfocapsa	5.08E-07	1.30E-06	Austwickia	0.00000028	Aquifex	2.82874606323E-06			Pelotomaculum	6.2991269E-07	Hypericibacter	1.801377E-06
Gloeocapsa	2.13E-07	1.30E-06	Faecalicatena	0.00000028	Colius	2.82874606323E-06			Aquisalimonas	6.29912E-07	Zooshikella	1.8010859E-06
Oceanibacterium	9.41E-07	1.30E-06	Bryocella	0.00000028	Cp220virus	2.82874606323E-06			Massilioclostridium	6.29912E-07	Alkanindiges	1.8010419E-06
Desulfamplus	4.63E-07	1.29E-06	Tepidicaulis	0.00000028	Sap6virus	2.82874606323E-06			Thiosulfatimonas	6.29912E-07	Vicingus	1.79742E-06
Labedella	7.09E-07	1.29E-06	Neobitarella	0.00000028	B4virus	2.82874606323E-06			Anaerospora	6.29912E-07	Pilimelia	1.7923235E-06
Thiohalomonas	3.04E-07	1.29E-06	Hydrococcus	0.00000028	Candidatus Phaeomarinobacter	2.82874606323E-06			Orbus	6.29912E-07	Melghirimyces	1.788512E-06
Geminicoccus	6.77E-07	1.29E-06	Candidatus Jettenia	0.00000028	Tulostoma	2.82874606323E-06			Arthrospira	6.2726607E-07	Segniliparus	1.786538E-06
Haloactinopolyspora	8.11E-07	1.29E-06	Antarctobacter	0.00000028	Mothocya	2.82874606323E-06			Halothece	6.27266E-07	Thermodesulfobium	1.780324E-06
Leptolinea	4.38E-07	1.29E-06	Silanimonas	0.00000028	Orthopoxvirus	2.7501697837E-06			Gloeothece	6.27266E-07	Rhabdobacter	1.77836E-06
Marinovum	1.13E-06	1.29E-06	Neomicrococcus	0.00000028	Linum	2.7501697837E-06			Tautonia	6.246193E-07	Hazenella	1.778352E-06
Calditerrivibrio	5.82E-07	1.29E-06	Thermicanus	0.00000028	Methanosalsum	2.7501697837E-06			Candidatus Manganitrophus	6.21972E-07	Robbsia	1.77816E-06
Candidatus Competibacter	3.96E-07	1.29E-06	Thermanaeromonas	0.00000028	Centipeda	2.7501697837E-06			Sterolibacterium	6.19326E-07	Thioflavicoccus	1.77787E-06
Millisia	8.16E-07	1.28E-06	Candidatus Promineofilum	0.00000028	Pteroglossus	2.7501697837E-06			Faecalibacillus	6.19326E-07	Limnoglobus	1.77734E-06
Thermosynechococcus	5.56E-08	1.28E-06	Aestuariimicrobium	0.00000028	Thermodesulfatator	2.7501697837E-06			Crocosphaera	6.166796E-07	Botryobacter	1.77377E-06
Methanosphaera	9.62E-07	1.28E-06	Luteococcus	0.00000028	Caldimicrobium	2.7501697837E-06			Haliea	6.166794E-07	Alloactinosynnema	1.7726E-06
Shimazuella	3.13E-07	1.28E-06	Candidatus Phaeomarinobacter	0.00000028	Candidatus Aquiluna	2.7501697837E-06			Aliiroseovarius	6.1667915E-07	Jatrophihabitans	1.76912013E-06
Methyloterricola	2.62E-07	1.28E-06	Tersicoccus	0.00000028	Pelargonium	2.67159350416E-06			Pisciglobus	6.16679E-07	Halonatronum	1.76862E-06
Pseudospirillum	2.29E-07	1.27E-06	Oryzisolibacter	0.00000028	Lolium	2.67159350416E-06			Paramaledivibacter	6.16679E-07	Planifilum	1.7634501E-06
Gryllotalpicola	9.62E-07	1.27E-06	Motiliproteus	0.00000028	Avipoxvirus	2.67159350416E-06			Frisingicoccus	6.16679E-07	Thiohalocapsa	1.7620025E-06
Angustibacter	6.86E-07	1.27E-06	Candidatus Atelocyanobacterium	0.00000028	Betabaculovirus	2.67159350416E-06			Desulfobacterium	6.166787E-07	Mucispirillum	1.76168E-06
Desulfocarbo	5.79E-07	1.27E-06	Pedosphaera	0.00000028	Osmundaria	2.67159350416E-06			Gilvimarinus	6.16678E-07	Haliangium	1.754068E-06
Pseudaminobacter	4.73E-07	1.27E-06	Rhodovibrio	0.00000028	Methanotorris	2.67159350416E-06			Anaerobium	6.14032E-07	Sulfurirhabdus	1.75353E-06
Diaminobutyricimonas	9.99E-07	1.27E-06	Rubellimicrobium	0.00000028	Ulva	2.67159350416E-06			Mangrovihabitans	6.14032E-07	Pelagicoccus	1.7534885E-06
Caminibacter	1.81E-07	1.27E-06	Gluconacetobacter	0.00000028	Ateles	2.59301722463E-06			Sediminitomix	6.14032E-07	Devriesea	1.75239E-06
Candidatus Ruthia	1.14E-07	1.27E-06	Parasaccharibacter	0.00000028	Brachionus	2.59301722463E-06			Tolypothrix	6.140318E-07	Plesiocystis	1.74925E-06
Hydrogenobacter	8.48E-07	1.27E-06	Methanotorris	0.00000028	Lambdavirus	2.59301722463E-06			Chitinolyticbacter	6.11386E-07	Renibacterium	1.74826E-06
Thermobaculum	1.02E-06	1.27E-06	Maricaulis	0.00000028	Enterovirus	2.59301722463E-06			Thiospirochaeta	6.11386E-07	Tropicimonas	1.7460756E-06
Candidatus Sulcia	5.77E-07	1.27E-06	Natribacillus	0.00000028	Neoniphon	2.59301722463E-06			Catalinimonas	6.11386E-07	Pseudarcicella	1.74469E-06
Rhodoluna	2.02E-07	1.26E-06	Fermentimonas	0.00000028	Chloromonas	2.59301722463E-06			Yeosuana	6.11386E-07	Candidatus Flemingibacterium	1.74456E-06
Candidatus Aquiluna	5.01E-07	1.26E-06	Desulfurispirillum	0.00000028	Methanothermococcus	2.59301722463E-06			Maricaulis	6.113857E-07	Albibacterium	1.74028E-06
Candidatus Paracaedibacter	4.43E-07	1.26E-06	Oligotropha	0.00000028	Petunia	2.59301722463E-06			Anaeromicrobium	6.08739E-07	Formivibrio	1.7339E-06
Agarilytica	2.92E-07	1.26E-06	Marivivens	0.00000028	Bicyclus	2.59301722463E-06			Natronoflexus	6.08739E-07	Spartinivicinus	1.7338E-06
Fontimonas	5.21E-07	1.26E-06	Mumia	0.00000028	Chaetoceros	2.59301722463E-06			Beduini	6.08739E-07	Jiella	1.7301244E-06
Desulforhopalus	3.15E-07	1.26E-06	Oscillochloris	0.00000028	Thermovirga	2.59301722463E-06			Anaerobacterium	6.08739E-07	Maricaulis	1.7230756E-06
Neomicrococcus	3.68E-07	1.26E-06	Rappaport	0.00000028	Halostagnicola	2.59301722463E-06			Gloeocapsa	6.08739E-07	Flavilitoribacter	1.72184E-06
Selenihalanaerobacter	5.01E-07	1.26E-06	Haliea	0.00000028	Methanolobus	2.51444094509E-06			Imperialibacter	6.0873869E-07	Candidatus Ruthia	1.719761E-06
Oligotropha	3.59E-07	1.25E-06	Thiobacillus	0.00000028	Cortinarius	2.51444094509E-06			Dinoroseobacter	6.06092E-07	Orientia	1.719123E-06
Humibacter	7.18E-07	1.25E-06	Allonocardiopsis	0.00000028	Carollia	2.51444094509E-06			Candidatus Metaruminococcus	6.06092E-07	Mahella	1.71494E-06
Lentisphaera	3.45E-07	1.25E-06	Acidiplasma	0.00000028	Acetomicrobium	2.51444094509E-06			Citromicrobium	6.034452E-07	Tautonia	1.714726E-06
Oceanithermus	8.99E-07	1.25E-06	Arboriscoccus	0.00000028	Capsella	2.51444094509E-06			Actinocatenispora	6.03445E-07	Siccationidurans	1.7128399E-06
Sulfuricaulis	8.99E-07	1.24E-06	Lentibacter	0.00000028	Aurantimonas	2.51444094509E-06			Roseibacillus	6.03445E-07	Gryllotalpicola	1.7114476E-06
Mangrovicoccus	1.13E-06	1.24E-06	Anaeroarcus	0.00000028	Dasya	2.51444094509E-06			Verminephrobacter	6.03445E-07	Pseudomaricurvus	1.711341E-06
Alkalicoccus	1.92E-07	1.24E-06	Candidatus Micropelagos	0.00000028	Varicellovirus	2.43586466556E-06			Thiodictyon	6.00799E-07	Thiohalobacter	1.70798E-06
Aquisalimonas	7.86E-07	1.24E-06	Alkalimonas	0.00000028	Begomovirus	2.43586466556E-06			Euhalothece	6.00799E-07	Chthonobacter	1.707866E-06
Rudaea	7.69E-07	1.24E-06	Granulibacter	0.00000028	Candidatus Endoriftia	2.43586466556E-06			Ketogulonicigenium	6.007985E-07	Desertihabitans	1.70698E-06
Methanococcoides	4.22E-07	1.24E-06	Candidatus Hepatobacter	0.00000028	Locusta	2.43586466556E-06			Propionicicella	5.98152E-07	Pirellula	1.706727E-06
Desulfarculus	4.43E-07	1.24E-06	Methanoregula	0.00000028	Lemur	2.43586466556E-06			Ignavibacterium	5.98152E-07	Syntrophus	1.7050873E-06
Salinimonas	2.22E-07	1.24E-06	Planobispora	0.00000028	Strombomonas	2.43586466556E-06			Chloroherpeton	5.98152E-07	Pontiella	1.70467E-06
Neorickettsia	1.41E-07	1.24E-06	Mobilibacterium	0.00000028	Microbotryum	2.43586466556E-06			Gibbsiella	5.98152E-07	Thiospirochaeta	1.70465E-06
Calditerricola	4.57E-07	1.24E-06	Mariniblastus	0.00000028	Hyposmocoma	2.43586466556E-06			Candidatus Brocadia	5.98152E-07	Thermodesulfatator	1.704087E-06
Motiliproteus	1.58E-07	1.24E-06	Hellea	0.00000028	Candidatus Actinomarina	2.43586466556E-06			Nitrobacter	5.981517E-07	Parvibaculum	1.6979324E-06
Ilumatobacter	9.22E-07	1.23E-06	Stackebrandtia	0.00000028	Conus	2.35728838603E-06			Desulfobacula	5.95506E-07	Haliea	1.6962931E-06
Thalassobacter	2.20E-07	1.23E-06	Thermincola	0.00000028	Geminella	2.35728838603E-06			Methylosarcina	5.95506E-07	Cyanothece	1.691015E-06
Candidatus Fukatsuia	1.85E-07	1.23E-06	Moellerella	0.00000028	Cyanophora	2.35728838603E-06			Tolumonas	5.955051E-07	Salinarimonas	1.690307E-06
Thiohalobacter	3.89E-07	1.22E-06	Orrella	0.00000028	Gammarus	2.35728838603E-06			Herminiimonas	5.955051E-07	Desulfitibacter	1.68886E-06
Ketobacter	3.73E-07	1.22E-06	Pseudodonghicola	0.00000028	Aquilegia	2.35728838603E-06			Imhoffiella	5.95505E-07	Cumulibacter	1.682174E-06
Pyrinomonas	7.69E-07	1.22E-06	Planctopirus	0.00000028	Bulboplastis	2.35728838603E-06			Halocella	5.95505E-07	Methylopila	1.6798459E-06
Chitinivibrio	6.95E-07	1.22E-06	Hyalangium	0.00000028	Gentiana	2.27871210649E-06			Mailhella	5.92859E-07	Edaphocola	1.67224E-06
Ventosimonas	3.20E-07	1.22E-06	Arhodomonas	0.00000028	Gracilaria	2.27871210649E-06			Allocatelliglobosispora	5.92859E-07	Pseudozobellia	1.67079E-06
Longibacter	3.71E-07	1.22E-06	Aquitalea	0.00000028	Macrocallista	2.27871210649E-06			Cumulibacter	5.92859E-07	Luteolibacter	1.67034211E-06
Thiolapillus	1.44E-07	1.21E-06	Spirillospora	0.00000028	Alphacoronavirus	2.27871210649E-06			Thermosediminibacter	5.92859E-07	Paracraurococcus	1.66948E-06
Streptomonospora	8.95E-07	1.21E-06	Duodenibacillus	0.00000028	Coprothermobacter	2.27871210649E-06			Syntrophus	5.9285869E-07	Candidatus Solibacter	1.66587E-06
Coraliomargarita	3.85E-07	1.21E-06	Caedimonas	0.00000028	Pyrolobus	2.27871210649E-06			Thioflavicoccus	5.90212E-07	Guyparkeria	1.6636498E-06
Xiangella	1.21E-06	1.21E-06	Rubritalea	0.00000028	Pantherophis	2.27871210649E-06			Luteipulveratus	5.90212E-07	Cetia	1.65635E-06
Desulfatitalea	5.03E-07	1.21E-06	Candidimonas	0.00000028	Riptortus	2.27871210649E-06			Candidatus Pseudoscilispira	5.90212E-07	Chamaesiphon	1.656087E-06
Kiritimatiella	1.14E-06	1.21E-06	Rudivirus	0.00000028	Silviavirus	2.27871210649E-06			Telmatospirillum	5.90212E-07	Colidextribacter	1.6559686E-06
Candidatus Koribacter	7.86E-07	1.20E-06	Chthonomonas	0.00000028	Sceloporus	2.20013582696E-06			Haematospirillum	5.875653E-07	Candidatus Syntrophocurvum	1.65529E-06
Wenzhouxiangella	6.28E-07	1.20E-06	Paenalcaligenes	0.00000028	Epichloe	2.20013582696E-06			Renibacterium	5.87565E-07	Oceanicella	1.65218E-06
Longimonas	5.40E-07	1.20E-06	Actinotalea	0.00000028	Gloeotilopsis	2.20013582696E-06			Merdimonas	5.87565E-07	Murimonas	1.64806E-06
Pseudoxanthobacter	1.56E-06	1.20E-06	Leptothrix	0.00000028	Adineta	2.20013582696E-06			Nigerium	5.87565E-07	Naumannella	1.6471835E-06
Desulfofaba	4.89E-07	1.20E-06	Amantichitinum	0.00000028	Phikzvirus	2.20013582696E-06			Terrilactibacillus	5.87565E-07	Tropicibacter	1.645986E-06
Thiorhodovibrio	1.83E-07	1.20E-06	Aureicoccus	0.00000028	Bc431virus	2.20013582696E-06			Silicimonas	5.84919E-07	Staphylospora	1.64096E-06
Thermoleophilum	8.62E-07	1.20E-06	Ferroplasma	0.00000028	Hypocrella	2.20013582696E-06			Tepiditoga	5.84919E-07	Marinirhabdus	1.640627E-06
Pseudochrobactrum	2.06E-07	1.19E-06	Glaciihabitans	0.00000028	Stenamma	2.20013582696E-06			Cetia	5.82272E-07	Avrilella	1.64035E-06
Magnetococcus	3.85E-07	1.19E-06	Microcella	0.00000028	Cp8virus	2.20013582696E-06			Oscillochloris	5.82272E-07	Luteipulveratus	1.636994E-06
Flexistipes	9.08E-07	1.19E-06	Jonesia	0.00000028	Candidatus Xiphinematobacter	2.20013582696E-06			Niveibacterium	5.79626E-07	Pullulanibacillus	1.6322057E-06
Saccharophagus	2.69E-07	1.19E-06	Tropicimonas	0.00000028	Spirogyra	2.12155954742E-06			Candidatus Izimaplasma	5.79626E-07	Granulosicoccus	1.6315775E-06
Helcobacillus	2.73E-07	1.19E-06	Dactylococcopsis	0.00000028	Euglena	2.12155954742E-06			Marinococcus	5.79626E-07	Paraphotobacterium	1.63001E-06
Caenimonas	2.76E-07	1.19E-06	Dendrosporobacter	0.00000028	Ganoderma	2.12155954742E-06			Swingsia	5.796255E-07	Thiodictyon	1.6292505E-06
Candidatus Nitrosoglobus	2.43E-07	1.19E-06	Haloprofundus	0.00000028	Simplexvirus	2.12155954742E-06			Pelodictyon	5.79625E-07	Dinghuibacter	1.61865E-06
Halalkalicoccus	1.72E-06	1.19E-06	Azotobacter	0.00000028	Rhexinema	2.12155954742E-06			Anaerobacillus	5.76978E-07	Diaminobutyricimonas	1.618088E-06
Salinibacillus	1.23E-07	1.19E-06	Pseudorhodobacter	0.00000028	Metallosphaera	2.12155954742E-06			Candidatus Nanopelagicus	5.743324E-07	Swingsia	1.615896E-06
Mongoliimonas	6.84E-07	1.18E-06	Melittangium	0.00000028	Phacus	2.12155954742E-06			Anaerovirgula	5.74332E-07	Terrimicrobium	1.61154E-06
Halarchaeum	1.85E-06	1.18E-06	Thermonema	0.00000028	Pisum	2.12155954742E-06			Catellicoccus	5.74332E-07	Ammonifex	1.609659E-06
Okibacterium	5.61E-07	1.18E-06	Glaciimonas	0.00000021	Alloscardovia	2.12155954742E-06			Candidatus Kuenenia	5.74332E-07	Oceanibaculum	1.609276E-06
Halarsenatibacter	5.12E-07	1.18E-06	Rhodospira	0.00000021	Coilia	2.12155954742E-06			Oxobacter	5.74332E-07	Pseudochrobactrum	1.6065318E-06
Turneriella	4.06E-07	1.18E-06	Miniimonas	0.00000021	Thermofilum	2.12155954742E-06			Saezia	5.74332E-07	Beijerinckia	1.60555508E-06
Steroidobacter	5.72E-07	1.18E-06	Oceanococcus	0.00000021	Desulfurococcus	2.12155954742E-06			Diaminobutyricimonas	5.743316E-07	Leptonema	1.60005E-06
Methyloprofundus	2.32E-07	1.18E-06	Cucumibacter	0.00000021	Ignisphaera	2.12155954742E-06			Pricia	5.71685E-07	Candidatus Metaruminococcus	1.597758E-06
Nioella	1.04E-06	1.18E-06	Desulforhopalus	0.00000021	Bychovskiata	2.12155954742E-06			Gilvibacter	5.71685E-07	Sulfurisoma	1.59539E-06
Desulfocurvus	6.14E-07	1.18E-06	Halovibrio	0.00000021	Indivirus	2.12155954742E-06			Confluentibacter	5.71685E-07	Caldilinea	1.5949526E-06
Holophaga	4.61E-07	1.18E-06	Nitritalea	0.00000021	Bergeyella	2.04298326789E-06			Ferriphaselus	5.69038E-07	Algicola	1.5941298E-06
Thioploca	1.34E-07	1.18E-06	Mizugakiibacter	0.00000021	Rhizophagus	2.04298326789E-06			Extensimonas	5.69038E-07	Fodinicola	1.59406E-06
Desulfatirhabdium	1.90E-07	1.17E-06	Dinoroseobacter	0.00000021	Suillus	2.04298326789E-06			Imtechella	5.69038E-07	Soonwooa	1.5930401E-06
Raphidiopsis	3.24E-08	1.17E-06	Thiopseudomonas	0.00000021	Platynereis	2.04298326789E-06			Candidatus Cloacimonas	5.69038E-07	Planctopirus	1.592988E-06
Thermomicrobium	1.18E-06	1.17E-06	Thermovirga	0.00000021	Mytilus	2.04298326789E-06			Pseudorhodoplanes	5.69038E-07	Pararhodospirillum	1.5928767E-06
Denitrovibrio	4.80E-07	1.17E-06	Sporolituus	0.00000021	Prodoxus	2.04298326789E-06			Amphiplicatus	5.66392E-07	Pseudoteredinibacter	1.59166E-06
Methylohalobius	3.20E-07	1.17E-06	Methylococcus	0.00000021	Oikopleura	2.04298326789E-06			Shimwellia	5.66392E-07	Candidatus Nanopelagicus	1.590879E-06
Ammonifex	5.03E-07	1.17E-06	Geovibrio	0.00000021	Orobanche	2.04298326789E-06			Edaphocola	5.66392E-07	Candidatus Aquiluna	1.5903376E-06
Pyrococcus	6.77E-07	1.17E-06	Caldanaerobacter	0.00000021	Chlorogonium	2.04298326789E-06			Brevilactibacter	5.63745E-07	Siccirubricoccus	1.589292E-06
Oleiagrimonas	5.65E-07	1.17E-06	Gimesia	0.00000021	Boechera	2.04298326789E-06			Malikia	5.63745E-07	Anaerosolibacter	1.58905E-06
Hydrocoleum	1.56E-06	1.16E-06	Angustibacter	0.00000021	Bangiopsis	2.04298326789E-06			Lactovum	5.63745E-07	Candidatus Izimaplasma	1.587592E-06
Ereboglobus	4.59E-07	1.16E-06	Dongia	0.00000021	Nit1virus	2.04298326789E-06			Candidatus Marithrix	5.63745E-07	Helcobacillus	1.58574E-06
Methylocucumis	2.34E-07	1.16E-06	Azospira	0.00000021	Gonatozygon	2.04298326789E-06			Hartmannibacter	5.61098E-07	Candidatus Neoanaerotignum	1.584561E-06
Holospora	7.49E-07	1.16E-06	Ghiorsea	0.00000021	Staphylothermus	2.04298326789E-06			Isobaculum	5.61098E-07	Haloactinopolyspora	1.5840829E-06
Pseudorhizobium	4.50E-07	1.15E-06	Glaciibacter	0.00000021	Cenarchaeum	2.04298326789E-06			Parafilimonas	5.61098E-07	Stanieria	1.580877E-06
Bryobacter	6.70E-07	1.15E-06	Candidatus Microthrix	0.00000021	Ferreyranthus	2.04298326789E-06			Denitromonas	5.61098E-07	Thermicanus	1.5762E-06
Natronobacterium	9.04E-07	1.15E-06	Bcep22virus	0.00000021	Pbunavirus	1.96440698835E-06			Acidisphaera	5.61098E-07	Sphaerobacter	1.57612E-06
Lutibaculum	6.98E-07	1.15E-06	Natronobacterium	0.00000021	Cryptomonas	1.96440698835E-06			Simkania	5.58452E-07	Salsuginibacillus	1.575793E-06
Oleibacter	1.39E-07	1.15E-06	Methylopila	0.00000021	Antirrhinum	1.96440698835E-06			Vampirovibrio	5.58452E-07	Candidatus Alloclostridium	1.57455E-06
Waddlia	5.26E-07	1.15E-06	Perlucidibaca	0.00000021	Compsopogon	1.96440698835E-06			Crenalkalicoccus	5.58452E-07	Parachlamydia	1.571057E-06
Aquamicrobium	4.47E-07	1.14E-06	Aidingimonas	0.00000021	Kappaphycus	1.96440698835E-06			Anaerolinea	5.58452E-07	Oceanicoccus	1.567102E-06
Fangia	4.59E-07	1.14E-06	Aliicoccus	0.00000021	Halogeometricum	1.96440698835E-06			Fimbriimonas	5.55805E-07	Solirubrum	1.56245E-06
Ghiorsea	5.42E-07	1.14E-06	Sandarakinorhabdus	0.00000021	Ommastrephes	1.96440698835E-06			Murimonas	5.55805E-07	Pelolinea	1.56157E-06
Catelliglobosispora	9.73E-07	1.14E-06	Betabaculovirus	0.00000021	Abies	1.96440698835E-06			Negativibacillus	5.558047E-07	Nubsella	1.56078E-06
Thiopseudomonas	1.41E-07	1.13E-06	Methyloprofundus	0.00000021	Prymnesiovirus	1.96440698835E-06			Caldicoprobacter	5.53159E-07	Hansschlegelia	1.56056272E-06
Wigglesworthia	2.27E-07	1.13E-06	Thioflavicoccus	0.00000021	Picrophilus	1.96440698835E-06			Pilibacter	5.53158E-07	Eoetvoesia	1.56035E-06
Oscillochloris	4.22E-07	1.13E-06	Thiohalorhabdus	0.00000021	Vulcanisaeta	1.96440698835E-06			Thermoflexibacter	5.53158E-07	Herpetosiphon	1.558576E-06
Yuhushiella	9.46E-07	1.13E-06	Falsirhodobacter	0.00000021	Caldisphaera	1.96440698835E-06			Ferruginibacter	5.50512E-07	Acetilactobacillus	1.55687E-06
Agaribacterium	2.48E-07	1.13E-06	Dethiosulfatarculus	0.00000021	Stomatobaculum	1.96440698835E-06			Breznakia	5.5051169E-07	Acetohalobium	1.55675E-06
Phormidesmis	3.08E-07	1.13E-06	Tistlia	0.00000021	Thaumatella	1.96440698835E-06			Gorillibacterium	5.50511E-07	Neorickettsia	1.556238E-06
Marinithermus	7.53E-07	1.13E-06	Pacificibacter	0.00000021	Paracentrotus	1.88583070882E-06			Fervidicella	5.47865E-07	Tuberibacillus	1.555198E-06
Telmatospirillum	7.18E-07	1.13E-06	Halothece	0.00000021	Teleopsis	1.88583070882E-06			Pseudoscardovia	5.47865E-07	Nitratifractor	1.55078E-06
Glaciibacter	4.98E-07	1.13E-06	Methanocella	0.00000021	Tyzzerella	1.88583070882E-06			Planktothricoides	5.47865E-07	Beduini	1.55073E-06
Parasaccharibacter	9.97E-08	1.13E-06	Libanicoccus	0.00000021	Methanothermus	1.88583070882E-06			Pseudochrobactrum	5.478648E-07	Mizugakiibacter	1.55048E-06
Dethiosulfatarculus	5.49E-07	1.12E-06	Pseudoduganella	0.00000021	Betacoronavirus	1.88583070882E-06			Catenuloplanes	5.4521869E-07	Parasphingopyxis	1.547376E-06
Subtercola	5.96E-07	1.12E-06	Andreesenia	0.00000021	Lobelia	1.88583070882E-06			Candidatus Avispirillum	5.45218E-07	Candidatus Cloacimonas	1.5458E-06
Seinonella	3.31E-07	1.12E-06	Melioribacter	0.00000021	Schmidtea	1.88583070882E-06			Bacterioplanes	5.45218E-07	Extibacter	1.54093E-06
Candidatus Symbiobacter	2.13E-07	1.12E-06	Epulopiscium	0.00000021	Epinephelus	1.88583070882E-06			Flexibacter	5.45218E-07	Hirschia	1.5372003E-06
Desulfatiglans	3.45E-07	1.11E-06	Phi29virus	0.00000021	Bostrychia	1.88583070882E-06			Chitinilyticum	5.45218E-07	Brevilactibacter	1.535317E-06
Haematomicrobium	2.55E-07	1.11E-06	Roseospirillum	0.00000021	Candidatus Midichloria	1.88583070882E-06			Litorilinea	5.42572E-07	Holophaga	1.53407E-06
Fimbriimonas	7.28E-07	1.11E-06	Candidatus Competibacter	0.00000021	Ammonifex	1.88583070882E-06			Amantichitinum	5.42572E-07	Coraliomargarita	1.531453E-06
Rhodopila	7.14E-07	1.11E-06	Couchioplanes	0.00000021	Orthopsyche	1.88583070882E-06			Aminomonas	5.42572E-07	Primorskyibacter	1.5275982E-06
Acaricomes	3.38E-07	1.11E-06	Sulfuriferula	0.00000021	Prasinovirus	1.88583070882E-06			Aquibacillus	5.425714E-07	Nitritalea	1.52686E-06
Propionicimonas	3.80E-07	1.11E-06	Acetonema	0.00000021	Vespertiliibacter	1.88583070882E-06			Coleofasciculus	5.425712E-07	Haloechinothrix	1.5243393E-06
Desulfurivibrio	6.23E-07	1.11E-06	Nioella	0.00000021	Catovirus	1.88583070882E-06			Salinispira	5.39925E-07	Brackiella	1.52363E-06
Pseudohaliea	6.70E-07	1.11E-06	Actinocorallia	0.00000021	Psilotum	1.80725442929E-06			Pustulibacterium	5.39925E-07	Paraoceanicella	1.52203E-06
Acidiferrobacter	3.59E-07	1.10E-06	Imhoffiella	0.00000021	Strigomonas	1.80725442929E-06			Desulforhopalus	5.39925E-07	Coriobacterium	1.52082E-06
Orientia	4.45E-07	1.10E-06	Malikia	0.00000021	Rana	1.80725442929E-06			Neptuniibacter	5.372787E-07	Nisaea	1.520704E-06
Magnetofaba	4.22E-07	1.10E-06	Pelagibaca	0.00000021	Alces	1.80725442929E-06			Hydrogeniiclostidium	5.372785E-07	Fervidicella	1.52019E-06
Fuerstia	6.63E-07	1.10E-06	Thermobaculum	0.00000021	Capripoxvirus	1.80725442929E-06			Parvibaculum	5.372784E-07	Mailhella	1.51787E-06
Chlorogloeopsis	3.64E-07	1.09E-06	Thiorhodococcus	0.00000021	Littorina	1.80725442929E-06			Maledivibacter	5.37278E-07	Pseudoscardovia	1.517025E-06
Tenuibacillus	1.78E-07	1.09E-06	Candidatus Fukatsuia	0.00000021	Syntrichia	1.80725442929E-06			Holophaga	5.37278E-07	Kozakia	1.51638E-06
Silanimonas	5.68E-07	1.09E-06	Pelodictyon	0.00000021	Hadrobunus	1.80725442929E-06			Candidatus Fokinia	5.37278E-07	Pygmaiobacter	1.51616E-06
Zavarzinella	6.09E-07	1.08E-06	Pararheinheimera	0.00000021	Bigelowiella	1.80725442929E-06			Breoghania	5.372778E-07	Marivita	1.516147E-06
Ponticoccus	3.96E-07	1.08E-06	Dasania	0.00000021	Chitiniphilus	1.80725442929E-06			Limihaloglobus	5.34632E-07	Paracnuella	1.51312E-06
Halocynthiibacter	5.47E-07	1.08E-06	Desulfotalea	0.00000021	Vittaforma	1.80725442929E-06			Sandaracinobacter	5.34632E-07	Tistlia	1.51308E-06
Candidatus Jettenia	3.50E-07	1.08E-06	Rubinisphaera	0.00000021	Fishburnevirus	1.80725442929E-06			Budvicia	5.346319E-07	Thiosulfativibrio	1.51213E-06
Haloparvum	1.57E-06	1.08E-06	Arabia	0.00000021	Triparma	1.80725442929E-06			Siculibacillus	5.31985E-07	Catenisphaera	1.51167E-06
Amphiplicatus	7.28E-07	1.07E-06	Granulosicoccus	0.00000021	Tm4virus	1.72867814975E-06			Aphanothece	5.31985E-07	Arsenicibacter	1.5103E-06
Herpetosiphon	4.10E-07	1.07E-06	Kiritimatiella	0.00000021	Euphorbia	1.72867814975E-06			Candidatus Alloscillospira	5.29338E-07	Mongoliitalea	1.50931E-06
Methylocella	6.37E-07	1.07E-06	Methylohalobius	0.00000021	Manduca	1.72867814975E-06			Salsuginibacillus	5.29338E-07	Dethiosulfatibacter	1.50858E-06
Silvibacterium	5.91E-07	1.06E-06	Fortiea	0.00000021	Hepacivirus	1.72867814975E-06			Methylogaea	5.26691E-07	Saliniradius	1.50636E-06
Desulfofustis	3.57E-07	1.06E-06	Thermomonospora	0.00000021	Pythium	1.72867814975E-06			Anaerosporomusa	5.26691E-07	Aphanothece	1.506167E-06
Nitrosopumilus	3.24E-07	1.06E-06	Flexilinea	0.00000021	Alphavirus	1.72867814975E-06			Pelagibius	5.24045E-07	Succinatimonas	1.50579E-06
Kozakia	1.83E-07	1.06E-06	Humibacillus	0.00000021	Pseudomuriella	1.72867814975E-06			Ichthyobacterium	5.21398E-07	Pararobbsia	1.502882E-06
Ornatilinea	5.61E-07	1.06E-06	Citromicrobium	0.00000021	Ankyra	1.72867814975E-06			Ohtaekwangia	5.21398E-07	Thermosporothrix	1.5027187E-06
Skermania	8.78E-07	1.06E-06	Anaeromusa	0.00000021	Reticulitermes	1.72867814975E-06			Calditerrivibrio	5.21398E-07	Parasaccharibacter	1.50185E-06
Metallibacterium	3.80E-07	1.06E-06	Algiphilus	0.00000021	Proboscivirus	1.72867814975E-06			Deinobacterium	5.21398E-07	Spirulina	1.49771E-06
Poseidonocella	4.50E-07	1.05E-06	Candidatus Endolissoclinum	0.00000021	Membranoptera	1.72867814975E-06			Effusibacillus	5.21398E-07	Denitrovibrio	1.49743E-06
Chloracidobacterium	6.84E-07	1.05E-06	Caldisericum	0.00000021	Crustomastix	1.72867814975E-06			Desulfitibacter	5.18751E-07	Melittangium	1.4921498E-06
Hydrogenivirga	6.14E-07	1.05E-06	Aquimonas	0.00000021	Moryella	1.72867814975E-06			Candidatus Nitrosoglobus	5.18751E-07	Frisingicoccus	1.48727E-06
Piscibacillus	2.39E-07	1.05E-06	Giesbergeria	0.00000021	Cafeteriavirus	1.72867814975E-06			Brooklawnia	5.18751E-07	Palleronia	1.4861537E-06
Halosimplex	1.30E-06	1.05E-06	Candidatus Cloacimonas	0.00000021	Methanomassiliicoccus	1.72867814975E-06			Candidatus Pseudolachnospira	5.16105E-07	Paenirhodobacter	1.485259E-06
Carnimonas	3.68E-07	1.05E-06	Rubripirellula	0.00000021	Candidatus Evansia	1.72867814975E-06			Gallionella	5.16105E-07	Entomomonas	1.48498E-06
Thiohalospira	4.50E-07	1.04E-06	Tatlockia	0.00000021	Telenomus	1.72867814975E-06			Pseudozobellia	5.16105E-07	Marinicauda	1.480963E-06
Methanofollis	9.94E-07	1.04E-06	Dissulfuribacter	0.00000021	Artemia	1.65010187022E-06			Lipingzhangella	5.16105E-07	Sulfurifustis	1.47957E-06
Reyranella	8.71E-07	1.04E-06	Steroidobacter	0.00000021	Artibeus	1.65010187022E-06			Candidatus Neoclostridium	5.16105E-07	Desulforhopalus	1.4762502E-06
Thiorhodospira	2.16E-07	1.04E-06	Amphritea	0.00000021	Vaccinium	1.65010187022E-06			Novosphingopyxis	5.161043E-07	Afifella	1.474766E-06
Oceanococcus	2.71E-07	1.04E-06	Zhizhongheella	0.00000021	Leiopelma	1.65010187022E-06			Lacipirellula	5.13458E-07	Albimonas	1.474749E-06
Glaciihabitans	5.31E-07	1.04E-06	Sedimenticola	0.00000021	Lepeophtheirus	1.65010187022E-06			Soehngenia	5.13458E-07	Desertiactinospora	1.47373E-06
[truncated: 4,367 more rows]

## Sheet: kASA Output
#taxID	Name	Unique counts k=12	Unique counts k=11	Unique counts k=10	Unique counts k=9	Unique rel. freq. k=12	Unique rel. freq. k=11	Unique rel. freq. k=10	Unique rel. freq. k=9	Non-unique counts k=12	Non-unique counts k=11	Non-unique counts k=10	Non-unique counts k=9	Non-unique rel. freq. k=12	Non-unique rel. freq. k=11	Non-unique rel. freq. k=10	Non-unique rel. freq. k=9
425941	Prevotella nanceiensis	44855779	47909333	49812138	43292406	0.103952	0.102728	0.0942792	0.0653231	4.96E+07	5.32E+07	5.62E+07	5.35E+07	0.0412173	0.0403756	0.0369114	0.0252188
28132	Prevotella melaninogenica	34130973	35863628	36453750	30971089	0.0790976	0.076899	0.0689958	0.0467317	5.68E+07	6.07E+07	6.38E+07	6.10E+07	0.0471702	0.0460224	0.0418781	0.0287519
60133	Prevotella pallens	29941072	31371289	32026758	27628269	0.0693876	0.0672665	0.0606169	0.0416878	3.36E+07	3.55E+07	3.69E+07	3.48E+07	0.0279378	0.0269077	0.0241962	0.0163862
712438	Porphyromonas sp. oral taxon 279	20014300	21102815	20314752	14112750	0.0463826	0.0452488	0.0384496	0.0212945	2.81E+07	3.02E+07	3.07E+07	2.57E+07	0.0233532	0.02289	0.0201706	0.0120909
470565	Prevotella histicola	14173410	14996702	15524005	13860881	0.0328465	0.032156	0.0293822	0.0209144	1.75E+07	1.87E+07	1.97E+07	1.92E+07	0.014556	0.0141925	0.012963	0.00905789
39778	Veillonella dispar	14151320	14922995	15366694	13526710	0.0327953	0.031998	0.0290845	0.0204102	1.89E+07	2.01E+07	2.11E+07	2.04E+07	0.0156875	0.0152442	0.0138614	0.00960516
997829	Porphyromonas sp. KLE 1280	13880774	14535157	13957665	9812983	0.0321683	0.0311664	0.0264176	0.0148066	2.39E+07	2.56E+07	2.61E+07	2.22E+07	0.0198169	0.0193894	0.0171393	0.0104527
199	Campylobacter concisus	11657087	12236741	12545880	11075968	0.027015	0.0262381	0.0237455	0.0167123	1.47E+07	1.56E+07	1.63E+07	1.58E+07	0.0122357	0.0118315	0.010707	0.00745967
1161412	Prevotella sp. ICM33	10914735	11294011	11289586	9470830	0.0252946	0.0242167	0.0213677	0.0142903	2.62E+07	2.79E+07	2.93E+07	2.83E+07	0.0217522	0.0211749	0.0192645	0.0133268
729	Haemophilus parainfluenzae	9709325	9871928	9707505	8269492	0.0225011	0.0211675	0.0183733	0.0124777	2.11E+07	2.19E+07	2.25E+07	2.16E+07	0.0174934	0.0166329	0.0147522	0.0101544
1177574	Prevotella jejuni	8893702	9385021	9604093	8299544	0.0206109	0.0201234	0.0181776	0.012523	2.00E+07	2.15E+07	2.28E+07	2.24E+07	0.016581	0.0162851	0.0149895	0.0105584
228604	Prevotella salivae	7532569	8071185	8483240	7807629	0.0174565	0.0173063	0.0160562	0.0117808	8.66E+06	9.33E+06	9.94E+06	9.85E+06	0.00719376	0.00707681	0.00652784	0.00464155
28037	Streptococcus mitis	7424189	7475096	7242695	5971493	0.0172054	0.0160281	0.0137082	0.00901027	2.27E+07	2.35E+07	2.40E+07	2.31E+07	0.0188313	0.0178204	0.0157613	0.0108631
1501329	Oribacterium parvum	5975167	6342732	6567762	5742339	0.0138473	0.0136001	0.0124308	0.0086645	6.62E+06	7.05E+06	7.41E+06	7.06E+06	0.00549506	0.00534744	0.00486183	0.0033258
652722	Prevotella sp. oral taxon 313	5487404	5801422	5940202	5124093	0.0127169	0.0124394	0.011243	0.00773164	1.34E+07	1.44E+07	1.54E+07	1.51E+07	0.0111316	0.0109525	0.0100981	0.00712694
860	Fusobacterium periodonticum	5334066	5525893	5544993	4696893	0.0123616	0.0118487	0.010495	0.00708705	6.33E+06	6.62E+06	6.82E+06	6.46E+06	0.00525883	0.00502412	0.00447514	0.00304452
28133	Prevotella nigrescens	5179832	5549461	5787466	5118418	0.0120041	0.0118992	0.0109539	0.00772308	9.64E+06	1.05E+07	1.13E+07	1.12E+07	0.0080073	0.00794722	0.00740333	0.00529107
41976	Porphyromonas catoniae	4903834	5284429	5490827	4663286	0.0113645	0.0113309	0.0103925	0.00703634	6.02E+06	6.55E+06	6.99E+06	6.62E+06	0.00499675	0.00496898	0.00458837	0.00311902
495	Neisseria elongata	4815856	4999279	4906991	3823428	0.0111606	0.0107195	0.00928743	0.0057691	7.62E+06	8.03E+06	8.21E+06	7.43E+06	0.00632545	0.0060914	0.00539241	0.00350059
652716	Prevotella sp. oral taxon 299	4688534	5133534	5471041	4914965	0.0108656	0.0110074	0.010355	0.00741609	8.82E+06	9.69E+06	1.06E+07	1.05E+07	0.00732568	0.00734857	0.00693404	0.0049639
68892	Streptococcus infantis	4339093	4507916	4527190	3881365	0.0100557	0.0096659	0.00856859	0.00585652	9.84E+06	1.05E+07	1.10E+07	1.08E+07	0.00817494	0.00793511	0.00720575	0.00507225
1303	Streptococcus oralis	4186018	4361133	4383214	3811114	0.00970098	0.00935117	0.00829608	0.00575052	1.52E+07	1.61E+07	1.69E+07	1.68E+07	0.0126463	0.0122128	0.011075	0.00792814
39777	Veillonella atypica	3981953	4106031	4114280	3567556	0.00922807	0.00880418	0.00778707	0.00538302	1.27E+07	1.35E+07	1.41E+07	1.38E+07	0.0105788	0.0102134	0.00924057	0.00649797
563031	Prevotella sp. C561	3905929	4109116	4152738	3528977	0.00905189	0.00881079	0.00785986	0.0053248	1.24E+07	1.34E+07	1.42E+07	1.40E+07	0.0103145	0.0101371	0.00933282	0.00661037
29466	Veillonella parvula	3399443	3548691	3617091	3237269	0.00787812	0.00760913	0.00684605	0.00488465	9.22E+06	9.85E+06	1.04E+07	1.04E+07	0.00765997	0.00747082	0.00684636	0.00490249
45634	Streptococcus cristatus	3388016	3524890	3586632	3137428	0.00785164	0.00755809	0.0067884	0.004734	5.90E+06	6.23E+06	6.53E+06	6.44E+06	0.00489676	0.00472402	0.00428748	0.00303173
589437	Prevotella scopos	3273194	3517993	3662354	3202414	0.00758554	0.0075433	0.00693172	0.00483206	1.22E+07	1.34E+07	1.46E+07	1.48E+07	0.01016	0.0101815	0.00960675	0.0069809
257758	Streptococcus pseudopneumoniae	3029434	3122049	3099680	2641024	0.00702063	0.00669432	0.00586675	0.00398499	1.86E+07	1.96E+07	2.05E+07	2.02E+07	0.0154437	0.014871	0.0134292	0.00953805
1305	Streptococcus sanguinis	2910137	3001361	3011355	2613607	0.00674416	0.00643554	0.00569957	0.00394362	5.62E+06	5.90E+06	6.13E+06	6.04E+06	0.00466735	0.00447818	0.00402691	0.00284654
143393	[Eubacterium] sulci	2859605	3046873	3171804	2844332	0.00662706	0.00653312	0.00600326	0.00429176	3.13E+06	3.34E+06	3.52E+06	3.41E+06	0.00259962	0.00253621	0.00231324	0.00160468
187326	Megasphaera micronuciformis	2671148	2844612	2954324	2605896	0.00619031	0.00609944	0.00559163	0.00393199	2.74E+06	2.93E+06	3.08E+06	2.94E+06	0.00227615	0.00221948	0.00202026	0.00138322
28449	Neisseria subflava	2659993	2645650	2493203	1894342	0.00616446	0.00567282	0.00471887	0.00285834	1.60E+07	1.66E+07	1.68E+07	1.57E+07	0.0133245	0.0125872	0.0110499	0.00740616
1078480	Haemophilus sputorum	2435221	2578824	2680431	2449360	0.00564356	0.00552953	0.00507324	0.00369579	2.81E+06	2.99E+06	3.16E+06	3.11E+06	0.0023319	0.00226925	0.00207123	0.00146399
487	Neisseria meningitidis	2375091	2344916	2176387	1637552	0.00550421	0.00502798	0.00411924	0.00247087	1.63E+07	1.69E+07	1.72E+07	1.61E+07	0.0135597	0.0128315	0.0112658	0.00760424
502	Kingella denitrificans	2221034	2328080	2324790	1881018	0.00514719	0.00499188	0.00440012	0.00283823	2.51E+06	2.66E+06	2.73E+06	2.48E+06	0.00208516	0.00201511	0.00179388	0.0011697
1911680	Veillonella sp. T14073-2	2054574	2243557	2366209	2020369	0.00476142	0.00481065	0.00447851	0.0030485	5.35E+06	5.80E+06	6.21E+06	6.13E+06	0.00444585	0.00439988	0.00407935	0.0028878
28131	Prevotella intermedia	2019662	2214973	2363223	2155657	0.00468051	0.00474936	0.00447286	0.00325263	6.00E+06	6.59E+06	7.23E+06	7.50E+06	0.00498263	0.00500182	0.0047454	0.00353413
1313	Streptococcus pneumoniae	1916151	1989906	2000081	1850778	0.00444063	0.00426677	0.00378554	0.0027926	1.19E+07	1.26E+07	1.32E+07	1.35E+07	0.00986028	0.00953029	0.00869144	0.00633965
102148	Solobacterium moorei	1864258	2076688	2270277	2158868	0.00432037	0.00445285	0.00429694	0.00325747	1.95E+06	2.18E+06	2.41E+06	2.47E+06	0.0016223	0.00165261	0.00158046	0.00116225
327575	Capnocytophaga leadbetteri	1860942	1984069	2067285	1853010	0.00431268	0.00425425	0.00391274	0.00279597	2.51E+06	2.69E+06	2.85E+06	2.80E+06	0.00208368	0.00203892	0.00186943	0.00131985
544580	Actinomyces oris	1849405	1862879	1666628	1134406	0.00428595	0.0039944	0.00315442	0.00171168	3.27E+06	3.37E+06	3.21E+06	2.64E+06	0.00271699	0.00255411	0.00211002	0.00124282
1227276	Prevotella sp. F0091	1669855	1817733	1914171	1684601	0.00386984	0.00389759	0.00362294	0.00254186	5.81E+06	6.41E+06	7.05E+06	7.20E+06	0.00482272	0.00486453	0.00462563	0.0033901
1379	Gemella haemolysans	1603590	1726871	1812244	1643353	0.00371628	0.00370277	0.00343002	0.00247962	2.14E+06	2.32E+06	2.49E+06	2.48E+06	0.00177834	0.00176026	0.00163172	0.00116982
712538	Selenomonas sp. oral taxon 478	1597962	1713885	1675776	1244172	0.00370323	0.00367492	0.00317173	0.00187731	2.39E+06	2.58E+06	2.65E+06	2.31E+06	0.00198534	0.00196008	0.00173917	0.00108707
1476577	Candidatus Saccharibacteria oral taxon TM7x	1578484	1769710	1917441	1664038	0.00365809	0.00379462	0.00362913	0.00251083	1.62E+06	1.82E+06	2.01E+06	1.94E+06	0.00134217	0.00137934	0.00131745	0.000912966
84135	Gemella sanguinis	1536337	1628166	1683482	1492432	0.00356042	0.00349112	0.00318632	0.0022519	1.79E+06	1.91E+06	2.02E+06	1.98E+06	0.00148957	0.00145153	0.00132498	0.000930966
1318	Streptococcus parasanguinis	1525457	1590813	1611777	1453806	0.00353521	0.00341103	0.0030506	0.00219362	4.37E+06	4.62E+06	4.85E+06	4.90E+06	0.00362805	0.00350442	0.00318308	0.00230907
1739309	Streptococcus sp. HMSC034E03	1452744	1450666	1400517	1158750	0.0033667	0.00311053	0.00265075	0.00174842	3.14E+06	3.28E+06	3.37E+06	3.26E+06	0.00260891	0.00248424	0.00221338	0.00153582
28137	Prevotella veroralis	1427791	1552819	1648452	1516043	0.00330887	0.00332956	0.00312002	0.00228753	4.22E+06	4.64E+06	5.06E+06	5.22E+06	0.00350638	0.00351571	0.00332346	0.00245874
1304	Streptococcus salivarius	1426903	1456210	1445655	1275330	0.00330681	0.00312241	0.00273618	0.00192432	4.83E+06	5.04E+06	5.22E+06	5.22E+06	0.00401392	0.00382489	0.0034255	0.00245741
712461	Prevotella sp. oral taxon 306	1348515	1422952	1465875	1313676	0.00312515	0.0030511	0.00277445	0.00198218	3.42E+06	3.69E+06	3.94E+06	3.96E+06	0.00284215	0.00279737	0.002588	0.00186574
46125	Abiotrophia defectiva	1308549	1415806	1490963	1324889	0.00303253	0.00303578	0.00282194	0.0019991	1.45E+06	1.57E+06	1.68E+06	1.62E+06	0.00120404	0.00119206	0.00110122	0.000764897
936548	Actinomyces sp. ICM47	1295943	1347532	1247391	837707	0.00300331	0.00288939	0.00236093	0.001264	1.64E+06	1.74E+06	1.72E+06	1.39E+06	0.00135936	0.00132231	0.00112945	0.000656984
1579343	Streptococcus sp. 263_SSPC	1295128	1386480	1448160	1301149	0.00300142	0.0029729	0.00274092	0.00196328	1.58E+06	1.70E+06	1.81E+06	1.78E+06	0.00131323	0.00129191	0.00118892	0.000838405
114527	Mogibacterium diversum	1291120	1375488	1431682	1279586	0.00299214	0.00294933	0.00270974	0.00193074	1.40E+06	1.50E+06	1.58E+06	1.53E+06	0.00116403	0.00113594	0.0010369	0.000720323
486	Neisseria lactamica	1285816	1284641	1206637	932537	0.00297984	0.00275454	0.0022838	0.00140709	9.05E+06	9.50E+06	9.82E+06	9.48E+06	0.00751942	0.00720861	0.00644453	0.00446659
47671	Lautropia mirabilis	1278071	1333955	1247115	864341	0.0029619	0.00286027	0.00236041	0.00130419	1.31E+06	1.39E+06	1.36E+06	1.09E+06	0.00109125	0.00105407	0.000895124	0.000514346
423477	Veillonella rogosae	1245003	1297651	1306091	1133374	0.00288526	0.00278243	0.00247203	0.00171013	3.98E+06	4.27E+06	4.52E+06	4.50E+06	0.00330921	0.00323482	0.00296389	0.00211799
727	Haemophilus influenzae	1173851	1228933	1240797	1140970	0.00272037	0.00263509	0.00234845	0.00172159	8.10E+06	8.64E+06	9.15E+06	9.30E+06	0.00672912	0.00655526	0.00600921	0.00438109
1660	Actinomyces odontolyticus	1165695	1200889	1086162	692840	0.00270147	0.00257495	0.00205577	0.00104541	2.40E+06	2.54E+06	2.49E+06	2.03E+06	0.00199643	0.00192463	0.0016318	0.000958021
1019	Capnocytophaga sputigena	1121280	1201630	1261761	1188880	0.00259854	0.00257654	0.00238813	0.00179388	1.60E+06	1.72E+06	1.84E+06	1.89E+06	0.00132549	0.00130419	0.00120636	0.000890111
596085	Prevotella aurantiaca	1066895	1134550	1179754	1030830	0.0024725	0.00243271	0.00223291	0.0015554	2.91E+06	3.16E+06	3.41E+06	3.44E+06	0.00242104	0.00239584	0.00224007	0.00161921
55565	Actinomyces graevenitzii	1019842	1083224	1092526	899449	0.00236346	0.00232266	0.00206782	0.00135716	1.07E+06	1.15E+06	1.19E+06	1.10E+06	0.000892884	0.00087182	0.000781814	0.000519091
1911679	Veillonella infantium	1011686	1052027	1049273	907162	0.00234456	0.00225576	0.00198595	0.0013688	4.34E+06	4.63E+06	4.89E+06	4.88E+06	0.00360417	0.00351305	0.0032119	0.00229682
1715205	Neisseria sp. HMSC074B07	982844	961031	891198	677323	0.00227771	0.00206065	0.00168677	0.001022	2.91E+06	2.98E+06	2.98E+06	2.73E+06	0.00241833	0.0022591	0.00195418	0.00128716
2027459	Veillonella sp. T11011-6	956445	994782	1002109	872205	0.00221654	0.00213302	0.00189669	0.00131605	3.57E+06	3.82E+06	4.05E+06	4.06E+06	0.00296739	0.00289561	0.0026579	0.00191113
1581061	Abiotrophia sp. HMSC24B09	950053	1034601	1097862	991461	0.00220172	0.0022184	0.00207792	0.001496	1.10E+06	1.20E+06	1.29E+06	1.26E+06	0.000912954	0.000908629	0.000844969	0.000595595
1203593	Veillonella sp. HPA0037	938160	957304	949250	816176	0.00217416	0.00205266	0.00179664	0.00123151	4.84E+06	5.14E+06	5.40E+06	5.35E+06	0.00402289	0.0038973	0.00354607	0.00252009
113107	Streptococcus australis	934705	998251	1034157	904836	0.00216615	0.00214046	0.00195734	0.00136529	2.16E+06	2.32E+06	2.48E+06	2.47E+06	0.00179331	0.00176214	0.0016251	0.00116579
28135	Prevotella oris	921258	978453	1014194	915006	0.00213499	0.00209801	0.00191956	0.00138063	3.16E+06	3.41E+06	3.65E+06	3.73E+06	0.0026257	0.00258463	0.00239659	0.00175489
488	Neisseria mucosa	915034	901188	821479	590380	0.00212057	0.00193233	0.00155481	0.000890813	9.51E+06	9.93E+06	1.02E+07	9.74E+06	0.00790335	0.00753148	0.00668669	0.00458788
1110546	Veillonella tobetsuensis	913272	957043	979749	893619	0.00211648	0.0020521	0.00185437	0.00134836	2.72E+06	2.93E+06	3.13E+06	3.18E+06	0.00225999	0.0022188	0.00205193	0.0014964
2027456	Veillonella sp. S13053-19	910658	948425	957628	833665	0.00211043	0.00203362	0.0018125	0.0012579	3.55E+06	3.80E+06	4.04E+06	4.06E+06	0.00294538	0.00288511	0.00265523	0.00191144
1852368	Prevotellaceae bacterium Marseille-P2826	908431	1002903	1075495	967870	0.00210526	0.00215043	0.00203558	0.0014604	1.17E+06	1.30E+06	1.42E+06	1.42E+06	0.000975003	0.000986162	0.000932983	0.000670368
28129	Prevotella denticola	877398	930934	948051	820616	0.00203335	0.00199611	0.00179437	0.00123821	3.71E+06	4.05E+06	4.40E+06	4.51E+06	0.00308501	0.00307482	0.00289044	0.00212337
2027458	Veillonella sp. S13054-11	859379	893354	907078	802534	0.00199159	0.00191554	0.00171682	0.00121093	3.22E+06	3.45E+06	3.67E+06	3.67E+06	0.00267134	0.00261587	0.00240763	0.0017292
1302	Streptococcus gordonii	796980	829665	843099	765995	0.00184698	0.00177897	0.00159573	0.00115579	2.59E+06	2.75E+06	2.91E+06	3.01E+06	0.00214846	0.00208663	0.00191314	0.00141985
61592	Corynebacterium durum	787721	841121	857617	738272	0.00182552	0.00180354	0.00162321	0.00111396	803831	862161	898094	849889	0.000667702	0.000653888	0.000589549	0.000400366
1715075	Neisseria sp. HMSC078C12	776896	752987	687532	510028	0.00180044	0.00161456	0.00130129	0.000769571	4.54E+06	4.70E+06	4.79E+06	4.55E+06	0.00376811	0.00356819	0.00314668	0.00214134
936588	Veillonella sp. ACP1	763072	788571	792001	686684	0.0017684	0.00169086	0.00149902	0.00103612	4.72E+06	5.04E+06	5.32E+06	5.29E+06	0.0039236	0.00381901	0.00349206	0.00249333
1501332	Oribacterium asaccharolyticum	704891	763228	804606	708684	0.00163357	0.00163652	0.00152287	0.00106932	1.08E+06	1.17E+06	1.26E+06	1.25E+06	0.000895344	0.000890385	0.000829848	0.000587081
484	Neisseria flavescens	681525	695083	663015	517077	0.00157942	0.0014904	0.00125488	0.000780207	6.76E+06	7.19E+06	7.53E+06	7.41E+06	0.00561429	0.00544997	0.0049452	0.00349047
1105030	Actinomyces sp. ICM58	658109	677652	598374	376948	0.00152515	0.00145303	0.00113254	0.000568769	1.19E+06	1.26E+06	1.22E+06	974322	0.000985751	0.000953041	0.000799921	0.000458983
1608898	Haemophilus sp. HMSC71H05	657783	650108	617423	505890	0.00152439	0.00139397	0.00116859	0.000763327	3.37E+06	3.55E+06	3.70E+06	3.65E+06	0.00280304	0.00269427	0.00242686	0.00172038
317	Pseudomonas syringae	652240	14771	122285	444459	0.00151155	3.17E-05	0.000231448	0.000670635	5.14E+06	4.11E+06	3.62E+06	3.69E+06	0.00427319	0.00312027	0.00237583	0.00173613
589436	Prevotella fusca	629332	715417	788499	736773	0.00145846	0.001534	0.00149239	0.0011117	3.85E+06	4.32E+06	4.84E+06	5.10E+06	0.00319957	0.00327262	0.00317473	0.0024007
1017	Capnocytophaga gingivalis	628020	685288	732266	685622	0.00145542	0.0014694	0.00138596	0.00103452	810710	887399	963897	993977	0.000673416	0.000673028	0.000632745	0.000468242
137732	Granulicatella elegans	614382	668776	712980	661925	0.00142381	0.00143399	0.00134945	0.000998766	703632	770180	834774	844826	0.000584472	0.000584126	0.000547983	0.000397981
713030	Selenomonas sp. oral taxon 136	599634	645998	637965	477479	0.00138964	0.00138515	0.00120747	0.000720459	1.59E+06	1.72E+06	1.78E+06	1.59E+06	0.00132462	0.00130762	0.00117046	0.0007482
712414	Oribacterium sp. oral taxon 108	599507	656723	701219	638382	0.00138934	0.00140815	0.00132719	0.000963242	1.01E+06	1.11E+06	1.20E+06	1.20E+06	0.000839746	0.000839051	0.000786303	0.000565804
712118	Actinomyces sp. oral taxon 172	597654	619009	552445	350190	0.00138505	0.00132728	0.00104561	0.000528395	1.13E+06	1.20E+06	1.16E+06	939468	0.000935226	0.000906743	0.000764495	0.000442565
1715031	Neisseria sp. HMSC066H01	590576	567933	510205	359277	0.00136864	0.00121777	0.000965662	0.000542106	4.28E+06	4.45E+06	4.55E+06	4.32E+06	0.00355358	0.00337427	0.0029856	0.00203682
712359	Leptotrichia sp. oral taxon 215	589690	630103	659265	602369	0.00136659	0.00135107	0.00124779	0.000908903	678739	729715	777014	778186	0.000563794	0.000553437	0.000510066	0.000366588
237576	Oribacterium sinus	587720	640874	681386	623084	0.00136203	0.00137417	0.00128966	0.000940159	733907	805900	875758	890630	0.000609619	0.000611218	0.000574887	0.000419558
936591	Veillonella sp. ICM51a	574730	589695	587491	509392	0.00133192	0.00126443	0.00111194	0.000768612	4.35E+06	4.63E+06	4.88E+06	4.87E+06	0.0036143	0.00350948	0.00320175	0.00229241
665946	Neisseria sp. GT4A_CT1	545712	536838	502386	385364	0.00126467	0.00115109	0.000950863	0.000581468	2.28E+06	2.36E+06	2.39E+06	2.24E+06	0.00189386	0.00178733	0.00156806	0.00105659
1715211	Haemophilus sp. HMSC061E01	540237	540971	522513	431184	0.00125198	0.00115995	0.000988957	0.000650605	3.43E+06	3.64E+06	3.82E+06	3.79E+06	0.00285096	0.00276188	0.00250978	0.00178665
490	Neisseria sicca	534626	558878	553529	448597	0.00123898	0.00119835	0.00104766	0.000676879	4.44E+06	4.69E+06	4.89E+06	4.76E+06	0.00368968	0.00356034	0.00320713	0.00224197
43768	Corynebacterium matruchotii	531723	572807	590700	526912	0.00123225	0.00122822	0.00111801	0.000795047	543615	588912	621989	625750	0.000451554	0.000446647	0.000408302	0.000294778
1944634	Selenomonas sp. Marseille-P3560	523978	557445	548623	420368	0.0012143	0.00119528	0.00103838	0.000634285	1.57E+06	1.69E+06	1.74E+06	1.56E+06	0.001302	0.001279	0.0011414	0.00073271
439703	Prevotella maculosa	514460	543781	560647	516667	0.00119225	0.00116598	0.00106113	0.000779589	1.45E+06	1.57E+06	1.70E+06	1.79E+06	0.001205	0.00119394	0.00111806	0.000843578
43675	Rothia mucilaginosa	500912	536194	536521	422946	0.00116085	0.00114971	0.00101547	0.000638175	2.14E+06	2.24E+06	2.29E+06	2.15E+06	0.00177716	0.00169956	0.00150225	0.00101351
726	Haemophilus haemolyticus	496591	536686	563807	510656	0.00115084	0.00115077	0.00106711	0.000770519	2.28E+06	2.45E+06	2.62E+06	2.70E+06	0.0018953	0.00185843	0.0017207	0.00127279
341694	Peptostreptococcus stomatis	490966	547255	593684	552201	0.0011378	0.00117343	0.00112366	0.000833205	610969	679468	745589	759789	0.000507501	0.000515328	0.000489438	0.000357921
2718	Cardiobacterium hominis	489414	526219	524240	399741	0.0011342	0.00112832	0.000992226	0.000603161	539916	588104	614153	562846	0.000448481	0.000446035	0.000403157	0.000265146
450749	Veillonella sp. 6_1_27	488620	507475	513852	451271	0.00113236	0.00108813	0.000972565	0.000680914	3.16E+06	3.40E+06	3.63E+06	3.67E+06	0.00262452	0.00257951	0.00238584	0.00172981
936550	Atopobium sp. BS2	486756	524024	553482	470260	0.00112804	0.00112362	0.00104757	0.000709566	760911	820378	878112	843361	0.00063205	0.000622198	0.000576432	0.000397291
851	Fusobacterium nucleatum	482567	522918	571109	631917	0.00111834	0.00112124	0.00108093	0.000953487	1.47E+06	1.59E+06	1.75E+06	2.05E+06	0.00121787	0.00120559	0.0011499	0.000967809
1859694	Haemophilus sp. CCUG 66565	477245	493784	498433	442016	0.001106	0.00105877	0.000943381	0.000666949	1.10E+06	1.16E+06	1.21E+06	1.20E+06	0.000913315	0.000880315	0.000796416	0.000567626
712148	Aggregatibacter sp. oral taxon 458	473310	509729	537581	501014	0.00109688	0.00109296	0.00101748	0.00075597	737570	798425	856572	875494	0.000612663	0.000605548	0.000562292	0.000412428
1105029	Actinomyces sp. ICM39	470877	471689	416818	268382	0.00109124	0.0010114	0.000788909	0.000404956	1.07E+06	1.12E+06	1.08E+06	877701	0.000891499	0.0008476	0.000711994	0.000413467
1979528	Streptococcus sp. KR	451807	436717	405718	318770	0.00104705	0.000936411	0.0007679	0.000480986	2.95E+06	3.08E+06	3.19E+06	3.13E+06	0.00245209	0.00233776	0.00209138	0.00147569
1382	Atopobium parvulum	449329	495228	528185	487160	0.00104131	0.00106187	0.000999693	0.000735066	863665	941704	1.01E+06	1.02E+06	0.000717403	0.000714216	0.000664348	0.000482233
2027457	Veillonella sp. T34266-5	448728	464903	467539	408263	0.00103992	0.000996848	0.000884908	0.00061602	3.16E+06	3.38E+06	3.59E+06	3.61E+06	0.00262667	0.00256297	0.00235438	0.00170083
712437	Porphyromonas sp. oral taxon 278	442351	502520	535173	431004	0.00102514	0.00107751	0.00101292	0.000650333	1.76E+06	1.98E+06	2.19E+06	2.15E+06	0.00146289	0.00150189	0.00143823	0.00101074
1203590	Streptococcus sp. HPH0090	437518	458963	464260	398247	0.00101394	0.000984111	0.000878702	0.000600907	1.67E+06	1.80E+06	1.92E+06	1.94E+06	0.00138346	0.0013627	0.00126136	0.000913602
76122	Alloprevotella tannerae	428762	459963	481273	433967	0.000993644	0.000986256	0.000910903	0.000654804	673603	733899	794038	811872	0.000559528	0.00055661	0.000521242	0.000382456
1190620	Atopobium sp. ICM42b	425682	455392	470291	407555	0.000986507	0.000976454	0.000890117	0.000614952	762948	818598	863744	833005	0.000633743	0.000620848	0.000567	0.000392412
706435	Capnocytophaga sp. oral taxon 329	418895	449262	469782	423457	0.000970778	0.000963311	0.000889154	0.000638946	921901	993195	1.06E+06	1.06E+06	0.000765777	0.000753267	0.000695687	0.000498479
204	Campylobacter showae	416087	465648	504106	460136	0.00096427	0.000998445	0.000954119	0.00069429	641771	716196	790360	824322	0.000533087	0.000543184	0.000518828	0.000388322
1739522	Haemophilus sp. HMSC068C11	395704	393233	375254	307169	0.000917033	0.000843173	0.000710241	0.000463481	2.84E+06	3.00E+06	3.15E+06	3.14E+06	0.00235739	0.00227833	0.0020668	0.00147814
28125	Prevotella bivia	380537	417302	441469	423274	0.000881884	0.000894782	0.000835566	0.00063867	1.97E+06	2.17E+06	2.38E+06	2.53E+06	0.00163461	0.00164314	0.00156381	0.00118997
28130	Prevotella disiens	378655	418063	448448	444402	0.000877523	0.000896413	0.000848775	0.000670549	1.92E+06	2.12E+06	2.34E+06	2.49E+06	0.00159354	0.00160574	0.00153419	0.00117311
457416	Veillonella sp. 3_1_44	370429	382658	386145	341604	0.000858459	0.000820498	0.000730855	0.00051544	2.96E+06	3.17E+06	3.37E+06	3.42E+06	0.00245765	0.00240396	0.00221395	0.00161021
2069309	Streptococcus sp. UMB1385	368462	393885	411789	374163	0.000853901	0.000844571	0.000779391	0.000564567	782758	844478	903003	911764	0.000650197	0.000640476	0.000592772	0.000429514
1715190	Neisseria sp. HMSC070A01	343492	332075	299984	209936	0.000796034	0.000712037	0.000567778	0.000316768	4.24E+06	4.42E+06	4.53E+06	4.32E+06	0.0035246	0.00335543	0.00297473	0.00203288
386414	Prevotella timonensis	342409	368147	387335	403955	0.000793524	0.000789383	0.000733107	0.00060952	1.64E+06	1.80E+06	1.98E+06	2.15E+06	0.00135893	0.00136335	0.00129703	0.00101096
712469	Prevotella sp. oral taxon 473	338785	387955	429305	404922	0.000785125	0.000831856	0.000812543	0.000610979	589341	668810	750815	786866	0.000489536	0.000507245	0.000492868	0.000370677
1496	Clostridioides difficile	330195	296839	315365	466184	0.000765218	0.000636484	0.00059689	0.000703416	1.02E+06	1.01E+06	1.11E+06	1.56E+06	0.000843443	0.000766177	0.000731048	0.000735644
45972	Staphylococcus pasteuri	329077	350258	363661	335812	0.000762627	0.000751025	0.000688299	0.0005067	726107	783741	841550	902117	0.00060314	0.000594411	0.000552431	0.000424969
1739491	Streptococcus sp. HMSC067H01	324404	343034	351529	306225	0.000751798	0.000735536	0.000665337	0.000462057	1.42E+06	1.54E+06	1.66E+06	1.70E+06	0.00118197	0.00116952	0.0010899	0.000801056
1579341	Streptococcus sp. 400_SSPC	318889	338615	349158	307165	0.000739017	0.00072606	0.000660849	0.000463475	984965	1.06E+06	1.13E+06	1.13E+06	0.000818161	0.000801843	0.000738639	0.000533006
1773	Mycobacterium tuberculosis	300708	325608	346892	324489	0.000696883	0.000698171	0.000656561	0.000489615	862748	948350	1.05E+06	1.17E+06	0.000716641	0.000719255	0.000686426	0.000550038
732	Aggregatibacter aphrophilus	297455	324872	348226	339784	0.000689344	0.000696593	0.000659085	0.000512693	773289	846519	927870	1.01E+06	0.000642333	0.000642024	0.000609096	0.000475213
1579342	Streptococcus sp. 343_SSPC	295072	306330	307061	259017	0.000683821	0.000656835	0.000581173	0.000390826	1.01E+06	1.08E+06	1.14E+06	1.14E+06	0.000842012	0.000819779	0.000749727	0.000538691
712535	Selenomonas sp. oral taxon 149	294526	341927	354127	278178	0.000682556	0.000733162	0.000670254	0.000419737	1.40E+06	1.54E+06	1.61E+06	1.46E+06	0.00116245	0.00116426	0.001056	0.000688172
1750	Pseudopropionibacterium propionicum	292813	303236	301034	220120	0.000678586	0.000650201	0.000569765	0.000332135	304897	321595	338770	318272	0.000253262	0.000243907	0.000222384	0.000149932
1739461	Streptococcus sp. HMSC062D07	290393	301458	301825	257816	0.000672978	0.000646388	0.000571263	0.000389014	1.67E+06	1.79E+06	1.91E+06	1.93E+06	0.00138691	0.00136054	0.00125447	0.000911219
139208	Isoptericola variabilis	286718	306148	296597	223518	0.000664461	0.000656445	0.000561368	0.000337262	772480	835869	864286	784790	0.000641661	0.000633947	0.000567356	0.000369699
1203556	Actinomyces sp. HPA0247	281574	292989	268717	178359	0.00065254	0.000628229	0.000508599	0.000269122	780747	834193	834796	705660	0.000648527	0.000632676	0.000547997	0.000332422
562	Escherichia coli	280280	300224	401061	944481	0.000649541	0.000643742	0.000759086	0.00142511	1.71E+06	1.84E+06	2.02E+06	3.37E+06	0.00141922	0.00139559	0.00132763	0.0015886
796942	Stomatobaculum longum	279391	308580	325049	287451	0.000647481	0.000661659	0.000615218	0.000433729	302675	336419	365065	376911	0.000251417	0.000255149	0.000239645	0.000177555
1579348	Streptococcus sp. 1171_SSPC	277112	290219	294664	255383	0.0006422	0.000622289	0.000557709	0.000385342	993910	1.06E+06	1.12E+06	1.13E+06	0.000825591	0.000805331	0.000738261	0.000533994
1739299	Streptococcus sp. HMSC056C01	273722	281239	277507	232201	0.000634343	0.000603034	0.000525236	0.000350364	1.70E+06	1.83E+06	1.95E+06	1.97E+06	0.00141387	0.00138735	0.00127953	0.000930224
712633	Streptococcus sp. oral taxon 431	272584	286877	290844	253121	0.000631706	0.000615124	0.000550479	0.000381929	1.61E+06	1.74E+06	1.86E+06	1.90E+06	0.00134107	0.00131963	0.00122228	0.000896337
28136	Prevotella oulorum	268237	289214	303654	284328	0.000621632	0.000620135	0.000574724	0.000429017	888476	978860	1.08E+06	1.15E+06	0.000738012	0.000742395	0.000708562	0.000543142
1095726	Streptococcus sp. SK140	260507	265783	259641	217290	0.000603718	0.000569894	0.000491421	0.000327865	1.59E+06	1.71E+06	1.82E+06	1.84E+06	0.0013239	0.00129774	0.00119484	0.000868322
714	Aggregatibacter actinomycetemcomitans	257872	282203	306515	317799	0.000597611	0.000605102	0.000580139	0.000479521	488037	537081	597827	705469	0.000405388	0.000407338	0.000392441	0.000332332
712121	Actinomyces sp. oral taxon 181	253766	272220	279353	234575	0.000588096	0.000583696	0.00052873	0.000353946	385607	415224	436981	421659	0.000320304	0.000314918	0.000286854	0.000198635
33053	Neisseria perflava	250480	240909	217165	153865	0.000580481	0.000516559	0.000411027	0.000232164	3.47E+06	3.67E+06	3.83E+06	3.78E+06	0.0028831	0.00278277	0.00251563	0.00177869
1852387	Streptococcus timonensis	249276	270788	284778	254023	0.00057769	0.000580625	0.000538998	0.00038329	1.06E+06	1.16E+06	1.25E+06	1.29E+06	0.000879991	0.000876336	0.000822449	0.000609374
712710	Tannerella sp. oral taxon HOT-286	247396	261859	262881	216921	0.000573334	0.00056148	0.000497553	0.000327308	339514	368916	393518	395906	0.000282017	0.000279797	0.000258323	0.000186503
1715087	Neisseria sp. HMSC064D07	246564	252049	247593	201046	0.000571405	0.000540445	0.000468618	0.000303354	2.59E+06	2.78E+06	2.95E+06	2.96E+06	0.00215549	0.00210999	0.00193742	0.0013932
1739458	Neisseria sp. HMSC067H09	246360	242189	228065	179198	0.000570933	0.000519303	0.000431657	0.000270388	1.49E+06	1.56E+06	1.59E+06	1.53E+06	0.00124039	0.00118042	0.00104652	0.00072005
1655	Actinomyces naeslundii	245730	271004	283696	234204	0.000569473	0.000581089	0.00053695	0.000353386	989866	1.06E+06	1.08E+06	1.02E+06	0.000822232	0.000806281	0.000710669	0.000481913
135080	Selenomonas flueggei	244385	278906	288255	230009	0.000566356	0.000598032	0.000545579	0.000347056	730425	811652	865635	810224	0.000606727	0.00061558	0.000568241	0.00038168
1859695	Haemophilus sp. CCUG 60358	244010	247117	241296	204466	0.000565487	0.00052987	0.0004567	0.000308515	2.36E+06	2.52E+06	2.68E+06	2.72E+06	0.00195736	0.00191371	0.00176054	0.00127947
1118058	Actinomyces sp. ph3	238966	255426	261330	218589	0.000553797	0.000547686	0.000494618	0.000329825	375676	404175	424719	417043	0.000312055	0.000306538	0.000278804	0.000196461
28128	Prevotella corporis	236313	258176	270437	252911	0.000547649	0.000553583	0.000511855	0.000381612	1.42E+06	1.57E+06	1.73E+06	1.84E+06	0.0011792	0.00118864	0.00113503	0.000865007
467210	Lachnoanaerobaculum saburreum	233938	256649	279219	287599	0.000542145	0.000550308	0.000528476	0.000433952	376979	413921	456744	519688	0.000313138	0.00031393	0.000299827	0.000244814
739	Aggregatibacter segnis	230596	255187	275636	265056	0.0005344	0.000547174	0.000521695	0.000399938	567575	622755	680249	720486	0.000471456	0.000472315	0.000446546	0.000339406
1581124	Neisseria sp. HMSC06F02	230459	226475	212901	167434	0.000534083	0.000485609	0.000402957	0.000252638	1.47E+06	1.54E+06	1.57E+06	1.51E+06	0.00122212	0.00116419	0.00103308	0.000711898
2047	Rothia dentocariosa	227814	245223	254353	237839	0.000527953	0.000525809	0.000481413	0.000358871	661000	706188	746322	795856	0.00054906	0.000535593	0.000489919	0.000374912
1284680	Actinomyces sp. S6-Spd3	225776	238787	240485	196033	0.00052323	0.000512009	0.000455165	0.00029579	333015	355804	374193	352709	0.000276619	0.000269852	0.000245637	0.000166154
1433844	Prevotella sp. HJM029	225345	238276	245401	217360	0.000522231	0.000510913	0.000464469	0.00032797	712617	778331	847533	880391	0.000591935	0.000590309	0.000556358	0.000414735
712357	Leptotrichia sp. oral taxon 212	221411	243467	262145	247941	0.000513114	0.000522044	0.00049616	0.000374113	304904	335931	368000	388506	0.000253268	0.00025478	0.000241572	0.000183017
712310	Haemophilus sp. oral taxon 036	220083	227586	229041	203953	0.000510036	0.000487991	0.000433505	0.000307741	857614	910214	957988	966270	0.000712377	0.000690333	0.000628866	0.000455191
1338	Streptococcus intermedius	217568	226101	231864	244576	0.000504208	0.000484807	0.000438848	0.000369036	600004	645726	698539	796854	0.000498393	0.000489737	0.000458552	0.000375382
671229	Veillonella sp. oral taxon 780	216599	231512	243875	233737	0.000501962	0.00049641	0.000461581	0.000352681	406799	439680	473886	494260	0.000337908	0.000333466	0.00031108	0.000232836
186189	Xylanimonas cellulosilytica	214127	218874	205973	158573	0.000496234	0.000469311	0.000389844	0.000239268	777564	822669	827016	732484	0.000645883	0.000623936	0.00054289	0.000345059
1715140	Neisseria sp. HMSC061B04	212940	206225	186545	134744	0.000493483	0.000442189	0.000353073	0.000203313	3.82E+06	3.99E+06	4.10E+06	3.94E+06	0.00316922	0.00302355	0.00269021	0.00185656
1352	Enterococcus faecium	210464	191815	193276	262627	0.000487745	0.000411291	0.000365812	0.000396273	1.04E+06	1.15E+06	1.22E+06	1.44E+06	0.000860995	0.000870663	0.000798258	0.000680464
1739341	Streptococcus sp. HMSC071D03	209775	216972	216879	185970	0.000486148	0.000465233	0.000410486	0.000280606	1.59E+06	1.72E+06	1.84E+06	1.89E+06	0.00132397	0.00130225	0.00120711	0.000889194
1384081	Veillonella sp. DNF00869	208097	221796	232982	227343	0.000482259	0.000475576	0.000440964	0.000343033	370726	400803	432206	455958	0.000307943	0.000303981	0.00028372	0.000214793
1739421	Streptococcus sp. HMSC061E03	206485	209404	206540	174337	0.000478523	0.000449005	0.000390917	0.000263054	904771	958405	1.01E+06	1.01E+06	0.000751548	0.000726882	0.000661467	0.00047672
1852361	Actinomyces bouchesdurhonensis	196753	215874	202042	144849	0.00045597	0.000462878	0.000382404	0.00021856	446255	491117	504610	450680	0.000370681	0.000372477	0.000331249	0.000212306
1715207	Streptococcus sp. HMSC061D10	189328	193614	190835	160782	0.000438763	0.000415148	0.000361192	0.000242601	1.49E+06	1.61E+06	1.72E+06	1.76E+06	0.00124055	0.00121887	0.00112742	0.000827183
1581074	Granulicatella sp. HMSC31F03	188285	204992	217927	203081	0.000436345	0.000439545	0.000412469	0.000306425	502497	545561	587522	599783	0.000417399	0.000413769	0.000385675	0.000282546
1739406	Actinomyces sp. HMSC035G02	188211	192896	174114	115692	0.000436174	0.000413609	0.000329545	0.000174565	646964	688487	687186	590267	0.0005374	0.000522169	0.000451099	0.000278063
1715098	Streptococcus sp. HMSC074B11	187579	194080	193043	163994	0.000434709	0.000416148	0.000365371	0.000247447	1.49E+06	1.61E+06	1.72E+06	1.76E+06	0.0012376	0.00121894	0.00113062	0.000831412
1739539	Neisseria sp. HMSC075C10	186119	182152	166708	124021	0.000431326	0.000390572	0.000315527	0.000187133	2.39E+06	2.53E+06	2.66E+06	2.64E+06	0.00198124	0.00192201	0.00174604	0.00124342
135083	Selenomonas noxia	185345	198861	201992	168631	0.000429532	0.000426399	0.000382309	0.000254444	313920	343673	369425	371482	0.000260758	0.000260651	0.000242507	0.000174998
936594	Lachnoanaerobaculum sp. ICM7	183293	197683	210215	213272	0.000424777	0.000423873	0.000397873	0.000321802	303216	328343	354389	386677	0.000251867	0.000249024	0.000232637	0.000182156
936549	Actinomyces sp. ICM54	181356	181076	158789	101828	0.000420288	0.000388264	0.000300539	0.000153646	726033	761903	747772	633588	0.000603079	0.000577849	0.000490871	0.000298471
2069308	Streptococcus sp. UMB0029	178764	183311	180466	150749	0.000414281	0.000393057	0.000341567	0.000227462	1.72E+06	1.86E+06	2.00E+06	2.06E+06	0.00143008	0.00141014	0.0013121	0.000969511
338473	Actinomyces virus Av1	176547	199876	222347	210418	0.000409143	0.000428575	0.000420835	0.000317496	177109	201200	226290	230895	0.000147115	0.000152596	0.000148547	0.00010877
1982090	Arthrobacter virus Mudcat	172558	208278	235801	197829	0.000399899	0.000446591	0.000446299	0.0002985	237719	309189	388685	440124	0.000197461	0.000234498	0.00025515	0.000207334
1715112	Neisseria sp. HMSC072C05	168772	163909	150015	112244	0.000391125	0.000351455	0.000283933	0.000169363	2.47E+06	2.63E+06	2.77E+06	2.76E+06	0.00205154	0.0019959	0.00181867	0.00129919
10372	Human betaherpesvirus 7	168329	176939	183017	168841	0.000390098	0.000379394	0.000346395	0.000254761	169067	177928	185367	180705	0.000140435	0.000134946	0.000121683	8.51E-05
29391	Gemella morbillorum	166779	177588	185114	169807	0.000386506	0.000380785	0.000350364	0.000256218	265688	285869	305897	316527	0.000220693	0.000216811	0.000200805	0.00014911
44008	Enterococcus cecorum	166470	201667	241561	273988	0.00038579	0.000432416	0.000457201	0.000413415	298212	362898	462162	609833	0.00024771	0.000275232	0.000303384	0.00028728
840	Prevotella loescheii	165343	183336	196249	199920	0.000383178	0.00039311	0.000371439	0.000301655	810049	899001	1.00E+06	1.12E+06	0.000672867	0.000681828	0.000657505	0.000527238
33033	Parvimonas micra	164036	174637	183905	178737	0.000380149	0.000374458	0.000348076	0.000269693	218741	235099	253951	284175	0.000181697	0.000178306	0.000166705	0.000133869
1739487	Prevotella sp. HMSC077E09	163013	171766	176602	166245	0.000377778	0.000368302	0.000334254	0.000250844	1.08E+06	1.17E+06	1.26E+06	1.32E+06	0.000899422	0.000888473	0.00082798	0.000620511
1219626	Peptostreptococcus sp. MV1	161516	182279	200112	189688	0.000374309	0.000390844	0.000378751	0.000286217	258713	288799	319578	335525	0.0002149	0.000219034	0.000209785	0.000158059
936595	Lachnoanaerobaculum sp. OBRC5-5	161132	174433	185662	178614	0.000373419	0.00037402	0.000351401	0.000269507	303253	328094	353054	369606	0.000251897	0.000248836	0.000231761	0.000174114
837	Porphyromonas gingivalis	160319	180621	206529	267744	0.000371535	0.000387289	0.000390896	0.000403994	580046	649188	739515	908283	0.000481815	0.000492362	0.000485451	0.000427874
1715179	Neisseria sp. HMSC068C04	157097	158394	150640	116660	0.000364068	0.000339629	0.000285115	0.000176026	2.09E+06	2.24E+06	2.38E+06	2.40E+06	0.00173197	0.00169852	0.00156348	0.00113225
1739524	Neisseria sp. HMSC065C04	156053	152124	140961	105931	0.000361649	0.000326185	0.000266796	0.000159837	2.45E+06	2.61E+06	2.75E+06	2.75E+06	0.00203467	0.00197989	0.0018081	0.00129603
1661	Trueperella pyogenes	151176	167198	187843	179690	0.000350346	0.000358507	0.000355529	0.000271131	289735	319199	359892	423356	0.000240669	0.000242089	0.000236249	0.000199434
60920	Sanguibacter keddieii	149410	161183	154021	107223	0.000346254	0.00034561	0.000291515	0.000161787	574950	622956	646060	587627	0.000477582	0.000472468	0.000424102	0.000276819
999424	Streptococcus sp. F0441	149050	168027	180674	146597	0.000345419	0.000360285	0.000341961	0.000221197	961093	1.06E+06	1.17E+06	1.22E+06	0.000798331	0.000807688	0.000770868	0.000575809
1276	Kytococcus sedentarius	148594	159729	150812	105608	0.000344363	0.000342492	0.000285441	0.00015935	446494	489565	515441	491524	0.00037088	0.0003713	0.000338358	0.000231547
1608856	Streptococcus sp. HMSC34B10	147411	156789	161549	143458	0.000341621	0.000336188	0.000305763	0.000216461	842261	917322	993821	1.04E+06	0.000699624	0.000695723	0.000652389	0.000488239
1739369	Neisseria sp. HMSC073G10	147040	145553	135931	102798	0.000340761	0.000312096	0.000257276	0.00015511	2.26E+06	2.41E+06	2.55E+06	2.55E+06	0.00187582	0.00183023	0.00167378	0.00120289
1715092	Streptococcus sp. HMSC070B10	146468	148047	144198	119816	0.000339436	0.000317443	0.000272923	0.000180788	2.01E+06	2.15E+06	2.28E+06	2.33E+06	0.00167026	0.00162943	0.00149879	0.00109589
1608882	Haemophilus sp. HMSC61B11	146395	145813	140194	117097	0.000339266	0.000312653	0.000265344	0.000176685	2.94E+06	3.12E+06	3.28E+06	3.28E+06	0.00243856	0.00236469	0.0021528	0.00154692
1581071	Granulicatella sp. HMSC30F09	144555	160950	175199	166822	0.000335002	0.00034511	0.000331598	0.000251714	482631	526438	570288	592719	0.000400898	0.000399266	0.000374362	0.000279218
1715085	Neisseria sp. HMSC070H10	142402	138133	126960	95485	0.000330013	0.000296186	0.000240296	0.000144075	2.46E+06	2.62E+06	2.76E+06	2.75E+06	0.00204287	0.00198734	0.00181234	0.00129539
228603	Prevotella shahii	141618	154355	165504	172561	0.000328196	0.000330969	0.000313249	0.000260374	495776	552115	617857	685879	0.000411816	0.00041874	0.000405589	0.000323104
43997	Catonella morbi	139625	154471	168763	169248	0.000323577	0.000331218	0.000319417	0.000255375	162076	180131	200984	240238	0.000134628	0.000136617	0.000131935	0.000113172
45242	Capnocytophaga granulosa	138245	154811	170301	167750	0.000320379	0.000331947	0.000322328	0.000253115	291224	322588	356945	391946	0.000241905	0.00024466	0.000234314	0.000184638
853	Faecalibacterium prausnitzii	137583	222238	316343	400833	0.000318845	0.000476524	0.000598741	0.000604809	256885	374644	543564	868399	0.000213382	0.00028414	0.00035682	0.000409085
1759399	Streptococcus sp. A12	136661	142324	142928	123326	0.000316708	0.000305172	0.000270519	0.000186084	715157	764504	811074	823376	0.000594045	0.000579822	0.000532425	0.000387876
419005	Prevotella amnii	136073	149466	161337	173070	0.000315346	0.000320486	0.000305362	0.000261142	1.24E+06	1.36E+06	1.51E+06	1.64E+06	0.00102703	0.00103481	0.000991175	0.000773578
338188	Bacteroides finegoldii	135646	152779	169709	193246	0.000314356	0.00032759	0.000321207	0.000291585	204307	235132	275089	372440	0.000169708	0.00017833	0.000180581	0.000175449
539	Eikenella corrodens	134739	147272	152528	146102	0.000312254	0.000315782	0.000288689	0.00022045	637803	696134	756057	802053	0.000529791	0.000527968	0.000496309	0.000377831
28127	Prevotella buccalis	134250	149153	160561	162683	0.000311121	0.000319815	0.000303893	0.000245469	863552	961282	1.08E+06	1.21E+06	0.000717309	0.000729063	0.000707859	0.00056948
157687	Leptotrichia wadei	132914	147317	161737	165562	0.000308025	0.000315878	0.000306119	0.000249813	216714	240884	269523	312394	0.000180013	0.000182694	0.000176927	0.000147163
1311	Streptococcus agalactiae	131189	140389	152131	184755	0.000304027	0.000301023	0.000287938	0.000278773	506887	549558	616193	774626	0.000421046	0.0004168	0.000404497	0.000364911
1739452	Haemophilus sp. HMSC073C03	131125	133345	130488	111278	0.000303879	0.000285919	0.000246974	0.000167905	1.90E+06	2.04E+06	2.18E+06	2.22E+06	0.00157581	0.00154598	0.0014282	0.00104709
461393	Actinomyces massiliensis	130842	133660	141160	93605	0.000303223	0.000286595	0.000267173	0.000141239	168333	177629	199514	194775	0.000139826	0.000134719	0.00013097	9.18E-05
28124	Porphyromonas endodontalis	130390	142628	152474	144323	0.000302175	0.000305824	0.000288587	0.000217766	186292	207211	230228	250154	0.000154744	0.000157155	0.000151132	0.000117842
712976	Lachnospiraceae bacterium oral taxon 082	129812	141262	151427	156864	0.000300836	0.000302895	0.000286605	0.000236689	215622	235496	256650	285362	0.000179106	0.000178607	0.000168476	0.000134428
68891	Streptococcus peroris	128424	142651	152305	138796	0.000297619	0.000305873	0.000288267	0.000209427	771243	847434	926352	973731	0.000640633	0.000642718	0.000608099	0.000458705
936596	Lachnoanaerobaculum sp. MSX33	125177	134382	141762	133099	0.000290094	0.000288143	0.000268312	0.00020083	267757	288829	310389	328207	0.000222412	0.000219056	0.000203753	0.000154612
189723	Prevotella micans	124550	138801	151275	152783	0.000288641	0.000297618	0.000286317	0.000230531	533980	604222	686916	770371	0.00044355	0.000458259	0.000450922	0.000362906
505	Kingella oralis	123005	133023	138344	141645	0.000285061	0.000285229	0.000261843	0.000213725	198618	218353	237851	267326	0.000164982	0.000165605	0.000156136	0.000125932
1715037	Neisseria sp. HMSC064F03	120552	118911	107885	78159	0.000279376	0.00025497	0.000204193	0.000117933	2.49E+06	2.64E+06	2.76E+06	2.73E+06	0.00206553	0.00199855	0.00181049	0.00128499
282402	Prevotella multiformis	116991	129106	136572	122783	0.000271124	0.00027683	0.000258489	0.000185265	1.14E+06	1.26E+06	1.40E+06	1.48E+06	0.000945021	0.000958786	0.000921335	0.000699076
1739542	Neisseria sp. HMSC065D04	116440	122213	122115	98268	0.000269847	0.00026205	0.000231126	0.000148275	1.27E+06	1.36E+06	1.44E+06	1.43E+06	0.00105815	0.0010335	0.000946928	0.000674953
46124	Granulicatella adiacens	114825	129977	142955	146979	0.000266104	0.000278698	0.00027057	0.000221774	414526	455253	496498	533270	0.000344326	0.000345277	0.000325923	0.000251213
1581075	Neisseria sp. HMSC31F04	114384	117213	112540	86183	0.000265082	0.000251329	0.000213004	0.00013004	1.36E+06	1.46E+06	1.52E+06	1.42E+06	0.00113183	0.00110492	0.000996693	0.00067121
1307	Streptococcus suis	110669	136220	194987	464169	0.000256472	0.000292084	0.000369051	0.000700375	546926	649986	821783	1.51E+06	0.000454304	0.000492968	0.000539455	0.000710883
671224	Selenomonas artemidis	109231	117335	118334	114394	0.00025314	0.00025159	0.00022397	0.000172607	311878	339156	362751	384153	0.000259062	0.000257225	0.000238126	0.000180967
1739328	Neisseria sp. HMSC063B05	107995	104436	94590	67102	0.000250276	0.000223932	0.00017903	0.000101249	2.54E+06	2.71E+06	2.86E+06	2.86E+06	0.00211097	0.00205564	0.00187603	0.00134904
1739376	Neisseria sp. HMSC069H12	106766	108276	103835	79889	0.000247427	0.000232166	0.000196528	0.000120543	1.93E+06	2.07E+06	2.20E+06	2.22E+06	0.00160012	0.0015708	0.00144653	0.00104699
712212	Capnocytophaga sp. oral taxon 326	106228	115745	124110	118725	0.000246181	0.000248181	0.000234902	0.000179142	313363	341856	373327	401414	0.000260295	0.000259273	0.000245069	0.000189098
1739544	Neisseria sp. HMSC056A03	104721	104846	100442	78922	0.000242688	0.000224811	0.000190106	0.000119084	1.90E+06	2.04E+06	2.17E+06	2.19E+06	0.00157672	0.00154688	0.00142414	0.00103212
1715154	Neisseria sp. HMSC061H08	103903	101116	91787	67424	0.000240792	0.000216814	0.000173725	0.000101735	2.50E+06	2.64E+06	2.76E+06	2.73E+06	0.0020741	0.00200479	0.00181377	0.00128686
1715080	Neisseria sp. HMSC072B12	101739	98445	88002	61884	0.000235777	0.000211086	0.000166561	9.34E-05	2.36E+06	2.51E+06	2.65E+06	2.65E+06	0.00196043	0.0019065	0.00173738	0.00124938
1860161	Streptococcus sp. CCUG 49591	101320	102543	100115	82698	0.000234806	0.000219873	0.000189487	0.000124781	1.82E+06	1.95E+06	2.08E+06	2.13E+06	0.00150995	0.00147997	0.0013658	0.00100135
1581107	Neisseria sp. HMSC15G01	101022	97228	86694	60131	0.000234116	0.000208477	0.000164085	9.07E-05	2.33E+06	2.48E+06	2.61E+06	2.60E+06	0.00193738	0.00188304	0.00171498	0.00122653
483	Neisseria cinerea	100400	108345	106402	88577	0.000232674	0.000232314	0.000201386	0.000133652	1.23E+06	1.32E+06	1.41E+06	1.43E+06	0.00101763	0.0010024	0.000925428	0.000674574
1583098	Fusobacterium hwasookii	99177	103691	108341	105831	0.00022984	0.000222335	0.000205056	0.000159686	536471	582764	636260	703395	0.000445619	0.000441984	0.000417669	0.000331355
712528	Selenomonas sp. oral taxon 126	98905	110742	117580	104401	0.00022921	0.000237454	0.000222543	0.000157529	233810	261260	287664	304363	0.000194214	0.000198147	0.000188836	0.000143379
9606	Homo sapiens	98694	409488	2326169	12843615	0.000228721	0.000878027	0.00440273	0.0193795	149735	524995	3.10E+06	2.17E+07	0.000124377	0.000398171	0.00203742	0.0102079
35517	[Eubacterium] brachy	97981	103988	109176	106167	0.000227068	0.000222972	0.000206637	0.000160193	106148	113571	122660	135203	8.82E-05	8.61E-05	8.05E-05	6.37E-05
1056807	Morococcus cerebrosus	96538	95222	96750	83439	0.000223724	0.000204176	0.000183118	0.000125899	2.37E+06	2.52E+06	2.65E+06	2.63E+06	0.00196995	0.00191022	0.00173708	0.00123668
1261	Peptostreptococcus anaerobius	96404	109841	124546	130860	0.000223414	0.000235522	0.000235728	0.000197452	186747	209040	236671	282587	0.000155121	0.000158542	0.000155362	0.000133121
633701	Prevotella saccharolytica	94890	104758	115041	127153	0.000219905	0.000224623	0.000217737	0.000191859	400154	451171	514108	589408	0.000332387	0.000342181	0.000337483	0.000277658
248315	Veillonella rodentium	94860	108118	121446	120224	0.000219836	0.000231827	0.00022986	0.000181404	547273	604822	672042	724352	0.000454592	0.000458714	0.000441158	0.000341228
1739496	Prevotella sp. HMSC069G02	93588	97295	107324	106277	0.000216888	0.000208621	0.000203132	0.000160359	921694	998540	1.09E+06	1.15E+06	0.000765605	0.000757321	0.000713866	0.000543932
407975	Prevotella pleuritidis	90686	97841	114002	130867	0.000210162	0.000209791	0.000215771	0.000197463	570415	631563	712310	803625	0.000473815	0.000478995	0.000467592	0.000378572
172042	Rothia aeria	90380	95905	97947	84655	0.000209453	0.00020564	0.000185384	0.000127734	236467	253194	267614	270519	0.000196421	0.000192029	0.000175674	0.000127436
936370	Capnocytophaga sp. CM59	89644	99399	108276	113184	0.000207748	0.000213132	0.000204933	0.000170781	210621	232520	256768	286005	0.000174952	0.00017635	0.000168554	0.000134731
1156431	Streptococcus sp. I-G2	88749	95873	99673	89037	0.000205673	0.000205572	0.000188651	0.000134346	639902	688663	737085	759368	0.000531535	0.000522302	0.000483856	0.000357723
496	Neisseria macacae	88430	90716	88928	72749	0.000204934	0.000194514	0.000168314	0.00010977	1.51E+06	1.62E+06	1.72E+06	1.73E+06	0.00125022	0.00122708	0.00112839	0.000817173
1156433	Streptococcus sp. I-P16	86485	89371	89010	76584	0.000200427	0.00019163	0.000168469	0.000115556	635444	679620	722624	742655	0.000527832	0.000515443	0.000474362	0.00034985
563038	Streptococcus sp. M334	86433	89168	88014	75366	0.000200306	0.000191195	0.000166584	0.000113718	1.59E+06	1.73E+06	1.86E+06	1.93E+06	0.00132339	0.00130882	0.00122055	0.000908404
706438	Actinomyces sp. oral taxon 171	86195	85600	74520	54081	0.000199755	0.000183544	0.000141044	8.16E-05	324981	338310	327516	285389	0.000269945	0.000256584	0.000214996	0.000134441
1608896	Neisseria sp. HMSC70E02	86155	88262	85434	66402	0.000199662	0.000189252	0.0001617	0.000100193	1.27E+06	1.35E+06	1.42E+06	1.41E+06	0.00105081	0.00102376	0.000933068	0.000664259
147802	Lactobacillus iners	86134	90266	95141	114708	0.000199613	0.000193549	0.000180073	0.000173081	105397	111916	121660	175358	8.75E-05	8.49E-05	7.99E-05	8.26E-05
135082	Selenomonas infelix	85470	94959	98826	86291	0.000198074	0.000203612	0.000187047	0.000130203	217496	241998	264765	275419	0.000180663	0.000183538	0.000173803	0.000129744
209053	Capnocytophaga sp. ChDC OS43	84762	93819	102075	99924	0.000196434	0.000201167	0.000193197	0.000150773	312174	341468	374181	401487	0.000259307	0.000258979	0.000245629	0.000189132
267212	Neisseria bacilliformis	83320	90970	95196	102989	0.000193092	0.000195058	0.000180177	0.000155398	334170	372103	415970	481487	0.000277578	0.000282214	0.000273062	0.000226819
936573	Selenomonas sp. FOBRC9	83303	89540	90538	75121	0.000193052	0.000191992	0.000171361	0.000113349	198083	215475	229513	232259	0.000164538	0.000163423	0.000150663	0.000109413
218538	Dialister invisus	82751	88645	94039	90516	0.000191773	0.000190073	0.000177987	0.000136578	91925.2	99752.9	110690	121734	7.64E-05	7.57E-05	7.27E-05	5.73E-05
1715175	Neisseria sp. HMSC058F07	82368	77846	67680	46051	0.000190886	0.000166918	0.000128098	6.95E-05	2.38E+06	2.54E+06	2.67E+06	2.69E+06	0.00197614	0.00192272	0.00175499	0.00126599
652721	Prevotella sp. oral taxon 317	82274	90519	97008	92439	0.000190668	0.000194091	0.000183607	0.000139479	394980	441945	496946	551552	0.00032809	0.000335183	0.000326218	0.000259825
1715107	Streptococcus sp. HMSC063B03	79849	79322	75848	62307	0.000185048	0.000170083	0.000143557	9.40E-05	1.89E+06	2.02E+06	2.15E+06	2.19E+06	0.00156877	0.00153161	0.00140948	0.00103315
515414	Prevotella falsenii	78618	89825	100383	107294	0.000182195	0.000192603	0.000189994	0.000161894	781121	879328	993902	1.09E+06	0.000648838	0.000666908	0.000652442	0.000511872
157688	Leptotrichia hofstadii	77167	84316	91810	105632	0.000178832	0.000180791	0.000173768	0.000159386	157433	172378	190710	232932	0.000130772	0.000130737	0.00012519	0.00010973
1795832	Eikenella sp. NML130454	75855	79722	79917	66414	0.000175792	0.00017094	0.000151258	0.000100211	268737	291401	311621	312976	0.000223226	0.000221007	0.000204562	0.000147437
203	Campylobacter rectus	75291	87903	98654	95061	0.000174485	0.000188482	0.000186722	0.000143436	166641	189188	213322	237675	0.00013842	0.000143486	0.000140034	0.000111964
1884263	Selenomonas sp. oral taxon 920	73357	82506	87979	85674	0.000170003	0.00017691	0.000166517	0.000129272	202433	225743	248554	265175	0.000168151	0.00017121	0.000163162	0.000124919
1739520	Prevotella sp. HMSC077E08	73018	75522	76384	68023	0.000169217	0.000161935	0.000144572	0.000102639	1.01E+06	1.09E+06	1.18E+06	1.23E+06	0.000841421	0.000829936	0.000772765	0.000577375
1227265	Capnocytophaga sp. oral taxon 863	72977	81997	91109	93136	0.000169122	0.000175819	0.000172442	0.000140531	157668	175391	195846	221816	0.000130967	0.000133022	0.000128562	0.000104493
28126	Prevotella buccae	72872	83759	92008	90887	0.000168879	0.000179597	0.000174143	0.000137138	872694	955409	1.05E+06	1.12E+06	0.000724903	0.000724609	0.00068732	0.000528279
735	Haemophilus parahaemolyticus	72790	80310	87829	92701	0.000168689	0.000172201	0.000166233	0.000139875	245255	270063	303227	342298	0.000203721	0.000204824	0.000199052	0.00016125
544581	Actinomyces johnsonii	70020	78924	67330	50058	0.000162269	0.000169229	0.000127435	7.55E-05	248552	271853	272309	266957	0.00020646	0.000206181	0.000178756	0.000125758
1917878	Prevotella ihumii	69514	77171	83302	85718	0.000161097	0.000165471	0.000157665	0.000129338	717046	795680	886343	959571	0.000595614	0.000603467	0.000581835	0.000452035
340486	Prevotella conceptionensis	68304	76346	83392	81446	0.000158293	0.000163702	0.000157836	0.000122892	491076	542964	601591	659655	0.000407912	0.000411799	0.000394911	0.00031075
1715079	Neisseria sp. HMSC077D05	68047	70077	68895	55661	0.000157697	0.00015026	0.000130397	8.40E-05	1.04E+06	1.12E+06	1.19E+06	1.19E+06	0.000863032	0.000846488	0.000778973	0.000561966
1739280	Haemophilus sp. HMSC066D03	67559	67646	65013	53083	0.000156566	0.000145047	0.00012305	8.01E-05	2.18E+06	2.33E+06	2.48E+06	2.52E+06	0.00181084	0.00176914	0.00162603	0.00118622
1711	Cellulomonas flavigena	67472	71109	65876	47659	0.000156365	0.000152472	0.000124683	7.19E-05	255359	276445	288869	285672	0.000212114	0.000209664	0.000189627	0.000134574
820	Bacteroides uniformis	66010	71604	80064	121120	0.000152976	0.000153534	0.000151537	0.000182756	222036	247920	289624	445354	0.000184434	0.00018803	0.000190122	0.000209797
1497954	Bacteroidales bacterium KA00344	65525	71760	77137	76026	0.000151852	0.000153868	0.000145997	0.000114714	310184	346978	392133	436357	0.000257654	0.000263158	0.000257413	0.000205559
69823	Selenomonas sputigena	64895	72907	76897	79915	0.000150392	0.000156328	0.000145543	0.000120582	120048	136311	154268	196187	9.97E-05	0.000103382	0.000101268	9.24E-05
56774	[Eubacterium] infirmum	63565	71910	80130	80786	0.00014731	0.00015419	0.000151662	0.000121896	304498	332586	362787	379820	0.000252931	0.000252242	0.000238149	0.000178926
712982	Lachnospiraceae bacterium oral taxon 096	63547	67893	72108	73080	0.000147268	0.000145577	0.000136478	0.000110269	84222.4	91343.8	99993.6	118113	7.00E-05	6.93E-05	6.56E-05	5.56E-05
1739459	Prevotella sp. HMSC073D09	61605	66453	70513	67291	0.000142768	0.000142489	0.00013346	0.000101534	427861	476742	534164	590766	0.000355403	0.000361575	0.000350649	0.000278298
28119	Bacteroides zoogleoformans	60590	61162	59013	61881	0.000140416	0.000131144	0.000111694	9.34E-05	241085	258031	275558	302475	0.000200257	0.000195698	0.000180889	0.00014249
1739282	Neisseria sp. HMSC075C12	58940	59266	55926	43532	0.000136592	0.000127079	0.000105851	6.57E-05	2.52E+06	2.69E+06	2.83E+06	2.84E+06	0.00209616	0.00204029	0.00186101	0.00133924
712622	Streptococcus sp. oral taxon 058	58186	62055	63615	57176	0.000134844	0.000133059	0.000120404	8.63E-05	696659	760754	830308	882972	0.00057868	0.000576978	0.000545051	0.000415951
1309	Streptococcus mutans	57478	62078	71188	112817	0.000133204	0.000133108	0.000134737	0.000170227	170866	189603	220183	327303	0.00014193	0.0001438	0.000144538	0.000154186
1739254	Haemophilus sp. HMSC066D02	57390	62426	63254	55668	0.000133	0.000133854	0.00011972	8.40E-05	2.24E+06	2.40E+06	2.56E+06	2.61E+06	0.00186057	0.00182356	0.00168219	0.00123023
1725362	Granulicatella sp. 572.rep2_STHE	56646	60353	63148	57554	0.000131276	0.000129409	0.00011952	8.68E-05	411934	444729	477773	489874	0.000342173	0.000337295	0.000313631	0.00023077
1095727	Streptococcus sp. SK643	55823	59060	60410	54972	0.000129368	0.000126637	0.000114338	8.29E-05	969559	1.05E+06	1.15E+06	1.21E+06	0.000805364	0.00079967	0.000752218	0.000568165
485	Neisseria gonorrhoeae	55716	58466	57745	49243	0.00012912	0.000125363	0.000109294	7.43E-05	807585	892858	983955	1.04E+06	0.000670821	0.000677169	0.000645912	0.000490495
1351	Enterococcus faecalis	54965	58739	74638	203765	0.00012738	0.000125949	0.000141267	0.000307457	449929	566556	636420	923863	0.000373733	0.000429692	0.000417774	0.000435214
999425	Streptococcus sp. F0442	53951	57953	60555	56479	0.00012503	0.000124263	0.000114612	8.52E-05	475076	514582	556840	591278	0.000394622	0.000390274	0.000365535	0.000278539
1715180	Streptococcus sp. HMSC077D04	53836	53293	50951	42188	0.000124763	0.000114271	9.64E-05	6.37E-05	2.01E+06	2.15E+06	2.28E+06	2.32E+06	0.00166732	0.00162955	0.00149821	0.00109491
1018	Capnocytophaga ochracea	53470	63493	73459	81775	0.000123915	0.000136142	0.000139035	0.000123389	285575	316260	352053	410193	0.000237213	0.00023986	0.000231103	0.000193234
658087	Lachnospiraceae bacterium 7_1_58FAA	52802	65986	81304	89715	0.000122367	0.000141488	0.000153884	0.000135369	102632	139081	185411	249473	8.53E-05	0.000105483	0.000121712	0.000117522
1725361	Granulicatella sp. 572.rep1_STHE	52767	58822	64032	62159	0.000122286	0.000126127	0.000121193	9.38E-05	419463	454267	489552	505595	0.000348427	0.000344529	0.000321364	0.000238176
1739348	Neisseria sp. HMSC072F04	52642	56405	58477	50038	0.000121996	0.000120944	0.000110679	7.55E-05	794890	859919	921025	937970	0.000660275	0.000652187	0.000604602	0.000441859
1316596	Capnocytophaga sp. oral taxon 878	51910	57443	63167	67836	0.0001203	0.00012317	0.000119556	0.000102356	178348	195519	215726	247351	0.000148145	0.000148288	0.000141612	0.000116522
710239	Capnocytophaga sp. oral taxon 338	51568	59112	67609	72148	0.000119507	0.000126748	0.000127963	0.000108863	117747	132724	151012	175788	9.78E-05	0.000100661	9.91E-05	8.28E-05
652708	Bacteroidetes oral taxon 274	51120	55550	60054	61844	0.000118469	0.000119111	0.000113664	9.33E-05	87224.2	97158.6	110037	130762	7.25E-05	7.37E-05	7.22E-05	6.16E-05
1739456	Neisseria sp. HMSC068C12	50542	48161	42768	29017	0.00011713	0.000103267	8.09E-05	4.38E-05	2.31E+06	2.46E+06	2.60E+06	2.62E+06	0.00191638	0.00186734	0.00170592	0.00123191
242750	Prevotella bergensis	50428	54851	58742	59965	0.000116866	0.000117612	0.000111181	9.05E-05	322206	359291	403465	450887	0.00026764	0.000272497	0.000264852	0.000212404
1227267	Leptotrichia sp. oral taxon 879	49768	53954	58132	59119	0.000115336	0.000115689	0.000110026	8.92E-05	98927.5	108004	119068	136546	8.22E-05	8.19E-05	7.82E-05	6.43E-05
194702	Cardiobacterium valvarum	49452	55158	58034	51753	0.000114604	0.00011827	0.000109841	7.81E-05	70093.4	79228	88436	99639.1	5.82E-05	6.01E-05	5.81E-05	4.69E-05
1739422	Streptococcus sp. HMSC065C01	49118	50110	49414	42734	0.00011383	0.000107446	9.35E-05	6.45E-05	612142	654675	696413	718623	0.000508476	0.000496524	0.000457157	0.000338529
310514	Prevotella multisaccharivorax	48948	58480	67462	79992	0.000113436	0.000125393	0.000127685	0.000120698	220656	255458	298354	363655	0.000183288	0.000193747	0.000195853	0.000171311
1715052	Neisseria sp. HMSC064E01	48548	49742	48023	39759	0.000112509	0.000106657	9.09E-05	6.00E-05	896524	968932	1.04E+06	1.06E+06	0.000744698	0.000734866	0.00068072	0.000497466
305719	Prevotella baroniae	46515	63214	63397	70663	0.000107797	0.000135544	0.000119991	0.000106622	390302	454404	522716	608853	0.000324205	0.000344633	0.000343134	0.000286818
1739268	Streptococcus sp. HMSC073F11	46385	45650	43511	34672	0.000107496	9.79E-05	8.24E-05	5.23E-05	1.68E+06	1.80E+06	1.92E+06	1.97E+06	0.00139776	0.0013687	0.00126224	0.00092786
712213	Capnocytophaga sp. oral taxon 332	46379	51707	57985	63961	0.000107482	0.00011087	0.000109748	9.65E-05	114509	127529	144334	176008	9.51E-05	9.67E-05	9.47E-05	8.29E-05
76123	Prevotella enoeca	46344	50766	54375	58791	0.000107401	0.000108853	0.000102915	8.87E-05	605714	671265	745593	811703	0.000503136	0.000509107	0.00048944	0.000382377
2056494	Candidatus Saccharibacteria bacterium YM_S32_TM7_50_20	46155	55976	65569	62286	0.000106963	0.000120024	0.000124102	9.40E-05	52626.6	64058	76861.5	87049.9	4.37E-05	4.86E-05	5.05E-05	4.10E-05
1739505	Streptococcus sp. HMSC065E03	46111	47137	46531	39786	0.000106861	0.000101071	8.81E-05	6.00E-05	638541	684680	730275	755428	0.000530404	0.000519281	0.000479385	0.000355867
1328	Streptococcus anginosus	46023	53965	64564	104837	0.000106657	0.000115712	0.0001222	0.000158186	520234	574968	646140	798980	0.000432132	0.000436072	0.000424155	0.000376384
1739495	Streptococcus sp. HMSC072D07	46007	52056	57989	55373	0.00010662	0.000111619	0.000109755	8.36E-05	866511	940529	1.02E+06	1.07E+06	0.000719767	0.000713324	0.000668716	0.0005059
1739284	Streptococcus sp. HMSC062B01	45965	47154	47251	40304	0.000106523	0.000101108	8.94E-05	6.08E-05	479298	514952	551559	573744	0.000398129	0.000390555	0.000362068	0.000270279
1739408	Streptococcus sp. HMSC072G04	45606	48205	49108	42586	0.000105691	0.000103361	9.29E-05	6.43E-05	617208	665017	716359	743172	0.000512684	0.000504368	0.00047025	0.000350093
762964	Haemophilus sp. oral taxon 851	45473	47306	47793	42607	0.000105382	0.000101434	9.05E-05	6.43E-05	465083	499096	532868	551620	0.000386321	0.000378529	0.000349798	0.000259857
936589	Veillonella sp. AS16	45402	51472	57051	54995	0.000105218	0.000110367	0.00010798	8.30E-05	512841	572489	640797	687172	0.000425991	0.000434192	0.000420647	0.000323713
1739430	Streptococcus sp. HMSC078D09	45388	47299	48350	43263	0.000105185	0.000101419	9.15E-05	6.53E-05	634531	682678	731488	761806	0.000527073	0.000517763	0.000480182	0.000358872
1715047	Neisseria sp. HMSC056A04	45162	45362	42213	31133	0.000104662	9.73E-05	7.99E-05	4.70E-05	2.13E+06	2.29E+06	2.43E+06	2.47E+06	0.00176843	0.00173427	0.00159734	0.00116322
249188	Haemophilus pittmaniae	44509	47855	50973	53618	0.000103148	0.000102611	9.65E-05	8.09E-05	481180	519816	562804	596728	0.000399692	0.000394243	0.00036945	0.000281107
187328	Veillonella montpellierensis	44491	52638	61535	68214	0.000103107	0.000112867	0.000116467	0.000102927	154892	178967	214815	254501	0.000128661	0.000135734	0.000141014	0.00011989
936577	Streptococcus sp. AS14	43785	45069	45103	39964	0.000101471	9.66E-05	8.54E-05	6.03E-05	765806	823352	880120	900222	0.000636116	0.000624453	0.00057775	0.000424076
1739446	Rothia sp. HMSC071C12	43650	47132	50144	41329	0.000101158	0.000101061	9.49E-05	6.24E-05	454115	477890	498117	467800	0.000377211	0.000362445	0.000326986	0.000220371
1739332	Neisseria sp. HMSC071A01	43474	43234	41194	31604	0.00010075	9.27E-05	7.80E-05	4.77E-05	2.53E+06	2.70E+06	2.85E+06	2.87E+06	0.00210027	0.0020475	0.00187168	0.00135071
1284775	Prevotella sp. S7-1-8	43391	49619	55674	65151	0.000100557	0.000106393	0.000105374	9.83E-05	281587	317768	360094	414398	0.0002339	0.000241004	0.000236382	0.000195214
1581049	Neisseria sp. HMSC03D10	42086	44159	43975	35381	9.75E-05	9.47E-05	8.32E-05	5.34E-05	908526	973387	1.03E+06	1.03E+06	0.000754667	0.000738244	0.000676441	0.000487051
39498	[Eubacterium] yurii	41894	45752	51743	75815	9.71E-05	9.81E-05	9.79E-05	0.000114396	63382.6	70059	81544.7	130974	5.26E-05	5.31E-05	5.35E-05	6.17E-05
156456	Anaeroglobus geminatus	41893	48139	54042	55244	9.71E-05	0.00010322	0.000102285	8.34E-05	77342.9	88387.6	103166	117576	6.42E-05	6.70E-05	6.77E-05	5.54E-05
655809	Prevotella sp. oral taxon 472	41829	45349	48258	47622	9.69E-05	9.72E-05	9.13E-05	7.19E-05	293869	330889	375300	426384	0.000244103	0.000250956	0.000246364	0.000200861
28901	Salmonella enterica	41779	70156	136137	505147	9.68E-05	0.000150429	0.000257666	0.000762206	328470	464509	648382	1.57E+06	0.000272844	0.000352297	0.000425627	0.000741179
1428	Bacillus thuringiensis	41363	60745	111630	364443	9.59E-05	0.00013025	0.000211281	0.000549901	64079	110146	265579	1.19E+06	5.32E-05	8.35E-05	0.000174338	0.000558265
651609	Actinomyces sp. oral taxon 180	40651	43028	40735	28637	9.42E-05	9.23E-05	7.71E-05	4.32E-05	214441	233148	243783	231656	0.000178125	0.000176826	0.00016003	0.000109128
817	Bacteroides fragilis	40387	44666	63588	187382	9.36E-05	9.58E-05	0.000120353	0.000282737	296998	336651	416300	777551	0.000246701	0.000255326	0.000273278	0.000366289
329854	Bacteroides intestinalis	40330	42951	47521	70283	9.35E-05	9.21E-05	8.99E-05	0.000106049	113890	130160	155788	253295	9.46E-05	9.87E-05	0.000102266	0.000119322
28112	Tannerella forsythia	39755	44551	50998	86832	9.21E-05	9.55E-05	9.65E-05	0.000131019	222946	252434	292238	398709	0.00018519	0.000191453	0.000191838	0.000187824
470	Acinetobacter baumannii	39411	45531	89609	313496	9.13E-05	9.76E-05	0.000169602	0.000473028	896872	968630	1.06E+06	1.62E+06	0.000744987	0.000734636	0.000694611	0.000762916
2058293	Selenomonas massiliensis	39364	45627	48911	44271	9.12E-05	9.78E-05	9.26E-05	6.68E-05	165414	185357	216210	221825	0.000137401	0.00014058	0.00014193	0.000104497
712620	Streptococcus sp. oral taxon 056	39237	42350	45184	45893	9.09E-05	9.08E-05	8.55E-05	6.92E-05	228693	250304	274695	299425	0.000189964	0.000189838	0.000180322	0.000141053
1739484	Rothia sp. HMSC076D04	38735	38327	35309	25515	8.98E-05	8.22E-05	6.68E-05	3.85E-05	477247	498827	511991	483367	0.000396425	0.000378325	0.000336094	0.000227705
1739547	Rothia sp. HMSC061C12	38253	37770	34080	23997	8.87E-05	8.10E-05	6.45E-05	3.62E-05	440389	460750	470031	438750	0.000365809	0.000349446	0.000308549	0.000206687
1280	Staphylococcus aureus	38123	40083	74960	236137	8.83E-05	8.59E-05	0.000141876	0.000356302	316902	349667	412620	844894	0.000263235	0.000265198	0.000270862	0.000398013
77095	Prevotella bryantii	38043	47262	59373	96398	8.82E-05	0.000101339	0.000112375	0.000145453	392009	448835	524426	647785	0.000325622	0.000340409	0.000344257	0.000305159
1739381	Streptococcus sp. HMSC072D03	37723	38079	37358	31880	8.74E-05	8.16E-05	7.07E-05	4.81E-05	749479	783120	812449	816315	0.000622555	0.000593941	0.000533328	0.00038455
28134	Prevotella oralis	37375	44847	52915	66598	8.66E-05	9.62E-05	0.000100152	0.000100488	399641	457470	531304	636677	0.000331962	0.000346958	0.000348771	0.000299926
52768	Actinomyces georgiae	36487	37954	35521	35459	8.46E-05	8.14E-05	6.72E-05	5.35E-05	103877	114887	127428	140025	8.63E-05	8.71E-05	8.36E-05	6.60E-05
712119	Actinomyces sp. oral taxon 175	36287	36444	32612	21930	8.41E-05	7.81E-05	6.17E-05	3.31E-05	441585	458538	443653	365479	0.000366803	0.000347768	0.000291234	0.00017217
671211	Fusobacterium sp. oral taxon 203	36082	36945	36862	33054	8.36E-05	7.92E-05	6.98E-05	4.99E-05	165319	178888	193906	209755	0.000137322	0.000135674	0.000127289	9.88E-05
641148	Neisseria sp. oral taxon 014	36054	38166	39326	35091	8.36E-05	8.18E-05	7.44E-05	5.29E-05	453218	495161	537417	564066	0.000376466	0.000375544	0.000352784	0.00026572
2702	Gardnerella vaginalis	35991	40960	59459	165969	8.34E-05	8.78E-05	0.000112538	0.000250427	70778	80531.6	116309	375723	5.88E-05	6.11E-05	7.64E-05	0.000176996
1392486	Prevotella sp. HUN102	35795	42374	49850	56524	8.30E-05	9.09E-05	9.44E-05	8.53E-05	381560	433945	499065	563934	0.000316943	0.000329116	0.000327609	0.000265658
82203	Centipeda periodontii	35731	43533	57423	46209	8.28E-05	9.33E-05	0.000108684	6.97E-05	147169	168511	199345	213309	0.000122246	0.000127804	0.000130859	0.000100486
1656	Actinomyces viscosus	35133	41069	41777	31354	8.14E-05	8.81E-05	7.91E-05	4.73E-05	486607	511694	499284	415886	0.0004042	0.000388083	0.000327752	0.000195916
712531	Selenomonas sp. oral taxon 137	35094	37629	37547	31576	8.13E-05	8.07E-05	7.11E-05	4.76E-05	164395	178339	190003	192946	0.000136555	0.000135257	0.000124726	9.09E-05
1321785	Selenomonas sp. oral taxon 892	34952	39330	41759	38987	8.10E-05	8.43E-05	7.90E-05	5.88E-05	135325	151158	167686	180746	0.000112407	0.000114643	0.000110076	8.51E-05
858632	Streptomyces sp. JV178	34808	28870	31736	30257	8.07E-05	6.19E-05	6.01E-05	4.57E-05	68209.2	76433.5	100378	163050	5.67E-05	5.80E-05	6.59E-05	7.68E-05
1715048	Neisseria sp. HMSC059F02	34767	37187	38093	32960	8.06E-05	7.97E-05	7.21E-05	4.97E-05	694404	754757	813163	837970	0.000576807	0.000572429	0.000533797	0.000394751
86332	Mogibacterium pumilum	34019	39301	45370	48293	7.88E-05	8.43E-05	8.59E-05	7.29E-05	134690	149024	167973	180631	0.000111881	0.000113024	0.000110265	8.51E-05
671218	Alloprevotella rava	33880	38996	44624	47192	7.85E-05	8.36E-05	8.45E-05	7.12E-05	171968	195018	223236	259141	0.000142845	0.000147907	0.000146542	0.000122076
189722	Prevotella marshii	33809	38930	45372	53607	7.84E-05	8.35E-05	8.59E-05	8.09E-05	457651	503143	557389	612368	0.000380148	0.000381598	0.000365895	0.000288474
712117	Actinomyces sp. oral taxon 170	33422	34258	31815	23947	7.75E-05	7.35E-05	6.02E-05	3.61E-05	147741	157826	160687	155567	0.000122721	0.0001197	0.000105482	7.33E-05
489	Neisseria polysaccharea	33083	34784	33349	28466	7.67E-05	7.46E-05	6.31E-05	4.30E-05	940757	1.03E+06	1.11E+06	1.16E+06	0.00078144	0.000777739	0.000727589	0.000546353
1975706	Streptococcus sp. FDAARGOS_256	32794	33070	32197	27719	7.60E-05	7.09E-05	6.09E-05	4.18E-05	873405	938552	1.01E+06	1.05E+06	0.000725494	0.000711825	0.00065973	0.00049591
936381	Selenomonas sp. CM52	32721	35579	37182	33929	7.58E-05	7.63E-05	7.04E-05	5.12E-05	70897.7	78677	88521.9	101240	5.89E-05	5.97E-05	5.81E-05	4.77E-05
1739336	Streptococcus sp. HMSC073D05	32628	33596	33741	29814	7.56E-05	7.20E-05	6.39E-05	4.50E-05	582095	625549	669333	695934	0.000483517	0.000474434	0.00043938	0.000327841
1902136	Streptococcus sp. NPS 308	32542	35042	36893	34008	7.54E-05	7.51E-05	6.98E-05	5.13E-05	690008	753095	822271	876050	0.000573155	0.000571168	0.000539775	0.00041269
563036	Streptococcus sp. C300	32359	32146	30991	26440	7.50E-05	6.89E-05	5.87E-05	3.99E-05	877367	947237	1.02E+06	1.07E+06	0.000728785	0.000718411	0.000669332	0.000503364
1768771	Streptococcus sp. CCH8-G7	32134	32910	32761	28972	7.45E-05	7.06E-05	6.20E-05	4.37E-05	422492	452986	484292	508673	0.000350943	0.000343557	0.000317911	0.000239626
52227	Prevotella dentalis	32071	47589	54421	48731	7.43E-05	0.000102041	0.000103002	7.35E-05	282141	332195	388601	437791	0.000234361	0.000251946	0.000255095	0.000206235
1979525	Rothia sp. Olga	31938	33659	34085	30316	7.40E-05	7.22E-05	6.45E-05	4.57E-05	136924	146525	154786	159142	0.000113736	0.000111129	0.000101608	7.50E-05
1739301	Neisseria sp. HMSC061E12	31926	30825	28384	20542	7.40E-05	6.61E-05	5.37E-05	3.10E-05	2.21E+06	2.37E+06	2.52E+06	2.55E+06	0.00183204	0.0017959	0.00165271	0.00120268
123834	Haemophilus quentini	31728	33227	33749	31324	7.35E-05	7.12E-05	6.39E-05	4.73E-05	763626	823383	885319	942616	0.000634306	0.000624477	0.000581163	0.000444048
1739397	Streptococcus sp. HMSC072C09	31557	32462	32192	27979	7.31E-05	6.96E-05	6.09E-05	4.22E-05	584881	628143	671797	697077	0.000485831	0.000476402	0.000440998	0.000328379
287	Pseudomonas aeruginosa	31472	48420	143388	495747	7.29E-05	0.000103822	0.00027139	0.000748023	179044	260302	517061	1.51E+06	0.000148723	0.00019742	0.000339422	0.000713147
1855327	Streptococcus sp. NLAE-zl-C503	30816	32100	32065	28247	7.14E-05	6.88E-05	6.07E-05	4.26E-05	723541	788372	857989	910704	0.000601009	0.000597924	0.000563223	0.000429014
1739388	Rothia sp. HMSC073B08	30765	31335	29588	20987	7.13E-05	6.72E-05	5.60E-05	3.17E-05	371503	390898	402542	382915	0.000308589	0.000296468	0.000264247	0.000180383
824	Campylobacter gracilis	30552	34864	40177	49022	7.08E-05	7.48E-05	7.60E-05	7.40E-05	57216.3	65611.6	79332.6	123001	4.75E-05	4.98E-05	5.21E-05	5.79E-05
1739411	Neisseria sp. HMSC055H02	29747	30404	29289	23478	6.89E-05	6.52E-05	5.54E-05	3.54E-05	797010	855980	911110	921373	0.000662037	0.0006492	0.000598094	0.00043404
1715183	Streptococcus sp. HMSC076C09	29710	30782	30815	27058	6.89E-05	6.60E-05	5.83E-05	4.08E-05	579428	623210	667257	694335	0.000481302	0.00047266	0.000438017	0.000327088
267135	Porphyrobacter donghaensis	29438	31616	35327	60588	6.82E-05	6.78E-05	6.69E-05	9.14E-05	911650	980046	1.06E+06	1.15E+06	0.000757262	0.000743295	0.000693855	0.000542983
357276	Bacteroides dorei	29419	30709	33415	68980	6.82E-05	6.58E-05	6.32E-05	0.000104083	172136	191694	220991	341047	0.000142985	0.000145386	0.000145069	0.000160661
1906581	Neisseria bergeri	29418	29338	26789	31189	6.82E-05	6.29E-05	5.07E-05	4.71E-05	524193	569911	615079	646728	0.000435421	0.000432237	0.000403765	0.00030466
1308	Streptococcus thermophilus	28100	31555	36412	49867	6.51E-05	6.77E-05	6.89E-05	7.52E-05	368433	406389	454205	535965	0.000306039	0.000308217	0.00029816	0.000252483
736	Haemophilus paraphrohaemolyticus	28068	31007	33918	36967	6.50E-05	6.65E-05	6.42E-05	5.58E-05	174810	191983	212421	239834	0.000145206	0.000145605	0.000139442	0.000112981
72	Simonsiella muelleri	28010	31443	35980	53317	6.49E-05	6.74E-05	6.81E-05	8.04E-05	104604	117681	135663	176811	8.69E-05	8.93E-05	8.91E-05	8.33E-05
1715165	Streptococcus sp. HMSC057G03	27912	29225	29553	26277	6.47E-05	6.27E-05	5.59E-05	3.96E-05	528398	567717	610395	636976	0.000438914	0.000430573	0.000400691	0.000300067
1739432	Rothia sp. HMSC072B04	27757	29569	29631	22113	6.43E-05	6.34E-05	5.61E-05	3.34E-05	388501	409993	422902	403235	0.000322709	0.00031095	0.000277612	0.000189956
1715084	Rothia sp. HMSC065C03	27455	27913	26761	20693	6.36E-05	5.99E-05	5.07E-05	3.12E-05	367663	387469	400201	381923	0.000305399	0.000293867	0.00026271	0.000179916
712532	Selenomonas sp. oral taxon 138	27423	32935	35466	31766	6.36E-05	7.06E-05	6.71E-05	4.79E-05	130306	148687	166876	184013	0.000108239	0.000112768	0.000109545	8.67E-05
46503	Parabacteroides merdae	27253	29434	34847	62325	6.32E-05	6.31E-05	6.60E-05	9.40E-05	100268	114636	138194	215542	8.33E-05	8.69E-05	9.07E-05	0.000101538
1581133	Actinomyces sp. HMSC08A09	26894	26831	24283	15504	6.23E-05	5.75E-05	4.60E-05	2.34E-05	429547	446009	432042	354896	0.000356803	0.000338266	0.000283612	0.000167184
1384078	Prevotella sp. DNF00663	26428	28239	30128	40690	6.12E-05	6.06E-05	5.70E-05	6.14E-05	328917	365853	409430	462118	0.000273215	0.000277473	0.000268768	0.000217695
1852388	Leptotrichia massiliensis	26357	28952	31936	33630	6.11E-05	6.21E-05	6.04E-05	5.07E-05	77722.3	85441.1	95149.5	113883	6.46E-05	6.48E-05	6.25E-05	5.36E-05
1161416	Streptococcus sp. SR1	26040	28196	29322	25209	6.03E-05	6.05E-05	5.55E-05	3.80E-05	795360	865137	939259	999761	0.000660666	0.000656145	0.000616572	0.000470967
936572	Selenomonas sp. FOBRC6	25978	29990	31999	28792	6.02E-05	6.43E-05	6.06E-05	4.34E-05	128292	144536	161111	173526	0.000106566	0.00010962	0.00010576	8.17E-05
712991	Lachnospiraceae bacterium oral taxon 500	25859	30003	36579	54645	5.99E-05	6.43E-05	6.92E-05	8.25E-05	97646	109225	126159	174136	8.11E-05	8.28E-05	8.28E-05	8.20E-05
1715161	Rothia sp. HMSC061D12	25482	27272	27784	21668	5.91E-05	5.85E-05	5.26E-05	3.27E-05	336332	357473	372819	359484	0.000279374	0.000271118	0.000244735	0.000169346
2081962	Prevotella sp. oral taxon 820	25432	29691	35275	41025	5.89E-05	6.37E-05	6.68E-05	6.19E-05	221476	252673	292267	341948	0.000183969	0.000191634	0.000191857	0.000161085
272548	Actinomyces dentalis	25366	25766	22846	15280	5.88E-05	5.52E-05	4.32E-05	2.31E-05	46740	52610	55402.9	67350.2	3.88E-05	3.99E-05	3.64E-05	3.17E-05
109328	Leptotrichia trevisanii	25302	29476	44180	56440	5.86E-05	6.32E-05	8.36E-05	8.52E-05	64896.2	73497	94673.7	136734	5.39E-05	5.57E-05	6.21E-05	6.44E-05
573	Klebsiella pneumoniae	25044	44013	107762	360997	5.80E-05	9.44E-05	0.000203961	0.000544701	189428	294324	451635	1.27E+06	0.000157348	0.000223223	0.000296473	0.000596385
1581104	Neisseria sp. HMSC15C08	24952	26732	26914	21975	5.78E-05	5.73E-05	5.09E-05	3.32E-05	698746	758687	815792	838417	0.000580413	0.00057541	0.000535522	0.000394961
652706	Oribacterium sp. oral taxon 078	24806	29083	35445	55111	5.75E-05	6.24E-05	6.71E-05	8.32E-05	59535.9	68447.6	84829.6	142640	4.95E-05	5.19E-05	5.57E-05	6.72E-05
118748	Bulleidia extructa	24705	27345	30261	33657	5.73E-05	5.86E-05	5.73E-05	5.08E-05	46298.8	51081.3	57128.7	69129.7	3.85E-05	3.87E-05	3.75E-05	3.26E-05
157924	Streptococcus phage SM1	24384	26548	27844	25329	5.65E-05	5.69E-05	5.27E-05	3.82E-05	48668.4	53804.4	58929.5	60810.9	4.04E-05	4.08E-05	3.87E-05	2.86E-05
214856	Alistipes finegoldii	24114	26447	39225	67053	5.59E-05	5.67E-05	7.42E-05	0.000101175	67631.2	77764.7	112158	184178	5.62E-05	5.90E-05	7.36E-05	8.68E-05
263	Francisella tularensis	24079	39039	52669	57428	5.58E-05	8.37E-05	9.97E-05	8.67E-05	92872.1	179955	244876	328854	7.71E-05	0.000136483	0.000160748	0.000154916
157691	Leptotrichia shahii	24061	27519	31656	35538	5.58E-05	5.90E-05	5.99E-05	5.36E-05	66993.1	75259.9	85884	104036	5.56E-05	5.71E-05	5.64E-05	4.90E-05
1739389	Streptococcus sp. HMSC062H02	23984	23810	22956	19110	5.56E-05	5.11E-05	4.34E-05	2.88E-05	925919	992695	1.06E+06	1.10E+06	0.000769114	0.000752888	0.000696351	0.000520105
1287292	Mesorhizobium sp. LSHC420B00	23870	36175	50901	47441	5.53E-05	7.76E-05	9.63E-05	7.16E-05	355671	422656	433441	458408	0.000295438	0.000320554	0.00028453	0.000215947
1739362	Neisseria sp. HMSC073B07	23762	24216	23683	18120	5.51E-05	5.19E-05	4.48E-05	2.73E-05	850841	911442	964722	967255	0.000706751	0.000691264	0.000633287	0.000455654
1287488	Prevotella sp. S7 MS 2	23605	26489	29721	32795	5.47E-05	5.68E-05	5.63E-05	4.95E-05	364944	407119	456886	501229	0.000303141	0.000308771	0.00029992	0.000236119
1715191	Rothia sp. HMSC064F07	23351	23532	22042	16692	5.41E-05	5.05E-05	4.17E-05	2.52E-05	364469	384648	396474	377591	0.000302746	0.000291728	0.000260263	0.000177876
712466	Prevotella sp. oral taxon 376	23195	26477	30001	35472	5.38E-05	5.68E-05	5.68E-05	5.35E-05	234546	264320	300621	346087	0.000194826	0.000200467	0.000197341	0.000163035
1768777	Streptococcus sp. CCH8-C6	23160	23567	23499	20795	5.37E-05	5.05E-05	4.45E-05	3.14E-05	543780	585431	627044	644261	0.000451691	0.000444008	0.00041162	0.000303499
28141	Cronobacter sakazakii	23109	25812	38653	108990	5.36E-05	5.53E-05	7.32E-05	0.000164453	104425	112903	165924	395608	8.67E-05	8.56E-05	0.00010892	0.000186363
1661745	Haemophilus sp. C1	23064	24171	24554	22889	5.35E-05	5.18E-05	4.65E-05	3.45E-05	374699	405236	436953	461090	0.000311244	0.000307343	0.000286835	0.00021721
1739340	Rothia sp. HMSC065C12	23048	24305	24850	20698	5.34E-05	5.21E-05	4.70E-05	3.12E-05	378702	399699	413515	396262	0.000314568	0.000303143	0.00027145	0.000186671
28113	Bacteroides heparinolyticus	22966	25437	28228	55137	5.32E-05	5.45E-05	5.34E-05	8.32E-05	122442	136796	155455	206431	0.000101707	0.00010375	0.000102047	9.72E-05
1715164	Streptococcus sp. HMSC074F05	22828	23413	23550	20982	5.29E-05	5.02E-05	4.46E-05	3.17E-05	543341	583855	624895	652717	0.000451326	0.000442812	0.000410209	0.000307482
35519	Mogibacterium timidum	22790	27984	33324	35690	5.28E-05	6.00E-05	6.31E-05	5.39E-05	70981.2	80446	92753.9	106333	5.90E-05	6.10E-05	6.09E-05	5.01E-05
53419	Treponema socranskii	22629	35514	31572	59587	5.24E-05	7.61E-05	5.98E-05	8.99E-05	26642.1	40840.7	45446.9	111347	2.21E-05	3.10E-05	2.98E-05	5.25E-05
653385	Actinomyces sp. oral taxon 849	22345	23152	21877	16951	5.18E-05	4.96E-05	4.14E-05	2.56E-05	138962	148742	152697	161760	0.000115429	0.00011281	0.000100237	7.62E-05
53418	Treponema lecithinolyticum	22299	24235	26636	32015	5.17E-05	5.20E-05	5.04E-05	4.83E-05	24420.8	26904.5	30895.5	46361.8	2.03E-05	2.04E-05	2.03E-05	2.18E-05
1739346	Rothia sp. HMSC069C10	22275	22587	21360	16367	5.16E-05	4.84E-05	4.04E-05	2.47E-05	393079	412664	423458	402649	0.000326511	0.000312976	0.000277977	0.00018968
1739423	Rothia sp. HMSC068E02	22158	21806	19947	14245	5.14E-05	4.68E-05	3.78E-05	2.15E-05	416712	437230	447679	423011	0.000346142	0.000331608	0.000293877	0.000199272
165179	Prevotella copri	22058	27610	34928	73377	5.11E-05	5.92E-05	6.61E-05	0.000110717	274523	316599	373226	479832	0.000228033	0.000240118	0.000245002	0.000226039
671213	Leptotrichia sp. oral taxon 225	21953	24476	27241	29944	5.09E-05	5.25E-05	5.16E-05	4.52E-05	70412.9	77722.2	86934.6	111196	5.85E-05	5.89E-05	5.71E-05	5.24E-05
1852370	Prevotellamassilia timonensis	21944	26549	32268	67974	5.09E-05	5.69E-05	6.11E-05	0.000102565	79832.1	94182.5	115018	182586	6.63E-05	7.14E-05	7.55E-05	8.60E-05
2045302	Ottowia sp. Marseille-P4747	21885	22867	23463	21775	5.07E-05	4.90E-05	4.44E-05	3.29E-05	33804.3	40036.6	48294.1	62476.6	2.81E-05	3.04E-05	3.17E-05	2.94E-05
39950	Dialister pneumosintes	21678	22947	24511	26865	5.02E-05	4.92E-05	4.64E-05	4.05E-05	29385.8	32125.3	35939.5	46303.4	2.44E-05	2.44E-05	2.36E-05	2.18E-05
1739349	Rothia sp. HMSC065B04	21375	21907	21122	16250	4.95E-05	4.70E-05	4.00E-05	2.45E-05	392459	412311	426470	407554	0.000325996	0.000312708	0.000279954	0.00019199
1965557	Massiliomicrobiota sp. An134	21239	32919	45450	59202	4.92E-05	7.06E-05	8.60E-05	8.93E-05	96785.3	137981	198311	273990	8.04E-05	0.000104649	0.00013018	0.000129071
1739269	Rothia sp. HMSC062H08	20961	20823	19094	13724	4.86E-05	4.46E-05	3.61E-05	2.07E-05	377564	397421	408443	387983	0.000313624	0.000301415	0.00026812	0.000182771
1316593	Capnocytophaga sp. oral taxon 864	20608	22607	24452	24044	4.78E-05	4.85E-05	4.63E-05	3.63E-05	120496	131760	144574	161775	0.00010009	9.99E-05	9.49E-05	7.62E-05
1739253	Rothia sp. HMSC075F09	20486	20462	18915	13994	4.75E-05	4.39E-05	3.58E-05	2.11E-05	384432	404508	415283	396679	0.000319329	0.000306791	0.00027261	0.000186867
818	Bacteroides thetaiotaomicron	20424	25131	38066	125286	4.73E-05	5.39E-05	7.20E-05	0.000189042	135617	161255	214056	455275	0.00011265	0.000122301	0.000140516	0.000214471
1515617	Porphyromonas sp. COT-290 OH3588	20410	23415	27047	27398	4.73E-05	5.02E-05	5.12E-05	4.13E-05	172258	195939	224263	252081	0.000143086	0.000148606	0.000147216	0.00011875
1581080	Streptococcus sp. HMSC10E12	20354	21444	22051	20081	4.72E-05	4.60E-05	4.17E-05	3.03E-05	451049	481125	511447	532657	0.000374664	0.000364899	0.000335737	0.000250924
1852379	Colibacter massiliensis	20311	23507	27007	30117	4.71E-05	5.04E-05	5.11E-05	4.54E-05	58105.4	65798	75495.8	97970.7	4.83E-05	4.99E-05	4.96E-05	4.62E-05
1658672	Ottowia sp. oral taxon 894	20261	21559	30289	21544	4.70E-05	4.62E-05	5.73E-05	3.25E-05	27866.8	30768.7	43378.8	54520.6	2.31E-05	2.33E-05	2.85E-05	2.57E-05
1715176	Streptococcus sp. HMSC064D12	20196	20506	20139	17313	4.68E-05	4.40E-05	3.81E-05	2.61E-05	674215	706306	734948	741374	0.000560037	0.000535683	0.000482452	0.000349246
2083009	Actinomyces sp. Marseille-P3109	20022	20831	20011	15842	4.64E-05	4.47E-05	3.79E-05	2.39E-05	125404	134502	137921	138388	0.000104167	0.000102011	9.05E-05	6.52E-05
1515613	Porphyromonas sp. COT-239 OH1446	20018	23676	26693	38097	4.64E-05	5.08E-05	5.05E-05	5.75E-05	161598	186863	216169	254022	0.000134231	0.000141722	0.000141903	0.000119665
1739398	Rothia sp. HMSC066G02	19911	19793	18263	13286	4.61E-05	4.24E-05	3.46E-05	2.00E-05	392782	412475	424172	401752	0.000326264	0.000312833	0.000278445	0.000189257
712218	Capnocytophaga sp. oral taxon 412	19779	21345	23137	22237	4.58E-05	4.58E-05	4.38E-05	3.36E-05	116324	126723	138927	153970	9.66E-05	9.61E-05	9.12E-05	7.25E-05
1032506	Prevotella sp. MSX73	19479	20419	21024	19246	4.51E-05	4.38E-05	3.98E-05	2.90E-05	185283	210755	242121	285272	0.000153906	0.000159843	0.000158939	0.000134386
1739476	Neisseria sp. HMSC066B07	19179	18660	17763	13548	4.44E-05	4.00E-05	3.36E-05	2.04E-05	2.32E+06	2.50E+06	2.66E+06	2.69E+06	0.00192861	0.00189513	0.00174754	0.00126928
665939	Campylobacter sp. 10_1_50	19104	19467	19189	16592	4.43E-05	4.17E-05	3.63E-05	2.50E-05	1.55E+06	1.67E+06	1.80E+06	1.79E+06	0.0012837	0.00126977	0.00117945	0.000843481
409316	Halorubrum litoreum	19065	10026	337	1036	4.42E-05	2.15E-05	6.38E-07	1.56E-06	19567.5	15747	7158.37	15921.3	1.63E-05	1.19E-05	4.70E-06	7.50E-06
1335	Streptococcus equinus	18968	23322	34848	100211	4.40E-05	5.00E-05	6.60E-05	0.000151206	433406	477763	542678	725686	0.000360008	0.000362349	0.000356238	0.000341856
39491	[Eubacterium] rectale	18924	21443	28271	73843	4.39E-05	4.60E-05	5.35E-05	0.00011142	32787.4	40668.8	57301.9	158169	2.72E-05	3.08E-05	3.76E-05	7.45E-05
34062	Moraxella osloensis	18867	20831	26154	76266	4.37E-05	4.47E-05	4.95E-05	0.000115076	27961.2	31966.8	42978	148428	2.32E-05	2.42E-05	2.82E-05	6.99E-05
157692	Leptotrichia goodfellowii	18852	22724	29481	44063	4.37E-05	4.87E-05	5.58E-05	6.65E-05	47833.2	55556.8	68698.8	121978	3.97E-05	4.21E-05	4.51E-05	5.75E-05
1776047	Clostridium sp. C105KSO15	18786	19694	19304	19561	4.35E-05	4.22E-05	3.65E-05	2.95E-05	171190	194022	201074	219877	0.000142199	0.000147152	0.000131994	0.00010358
28117	Alistipes putredinis	18735	21606	23382	25527	4.34E-05	4.63E-05	4.43E-05	3.85E-05	30456.9	35974.2	42679.7	68376	2.53E-05	2.73E-05	2.80E-05	3.22E-05
1365007	Psychromonas sp. SP041	18732	15311	10817	18505	4.34E-05	3.28E-05	2.05E-05	2.79E-05	64281.4	106648	111789	131767	5.34E-05	8.09E-05	7.34E-05	6.21E-05
839	Prevotella ruminicola	18571	28337	43890	119743	4.30E-05	6.08E-05	8.31E-05	0.000180678	247340	298911	386527	605087	0.000205453	0.000226703	0.000253733	0.000285045
1343	Streptococcus vestibularis	18571	20597	22467	24658	4.30E-05	4.42E-05	4.25E-05	3.72E-05	511767	556180	605414	654059	0.000425099	0.000421823	0.000397421	0.000308114
936580	Streptococcus sp. CM6	18448	19263	19512	17497	4.28E-05	4.13E-05	3.69E-05	2.64E-05	733152	800933	873366	926632	0.000608993	0.000607451	0.000573317	0.000436518
1855325	Prevotella sp. KH2C16	18379	21541	43129	69357	4.26E-05	4.62E-05	8.16E-05	0.000104651	186135	213771	266917	402988	0.000154613	0.00016213	0.000175216	0.00018984
589537	Prevotella dentasini	18376	22500	27084	40694	4.26E-05	4.82E-05	5.13E-05	6.14E-05	307907	349141	400726	459786	0.000255763	0.000264798	0.000263055	0.000216596
796937	Peptoanaerobacter stomatis	18142	21096	27686	50726	4.20E-05	4.52E-05	5.24E-05	7.65E-05	51312.6	58058	71725.6	133180	4.26E-05	4.40E-05	4.71E-05	6.27E-05
152480	Burkholderia ambifaria	18136	46774	50549	52301	4.20E-05	0.000100293	9.57E-05	7.89E-05	22898.6	57528	99396.1	227900	1.90E-05	4.36E-05	6.52E-05	0.000107359
712216	Capnocytophaga sp. oral taxon 336	17963	19646	21684	22198	4.16E-05	4.21E-05	4.10E-05	3.35E-05	133969	145780	159661	181313	0.000111281	0.000110563	0.000104809	8.54E-05
712630	Streptococcus sp. oral taxon 071	17888	19140	19669	17704	4.15E-05	4.10E-05	3.72E-05	2.67E-05	671314	733718	801677	854720	0.000557627	0.000556472	0.000526256	0.000402641
77768	Prevotella albensis	17713	32260	39306	44496	4.10E-05	6.92E-05	7.44E-05	6.71E-05	203622	246935	303607	360141	0.000169139	0.000187282	0.000199301	0.000169655
52773	Actinomyces meyeri	17555	22297	25645	22626	4.07E-05	4.78E-05	4.85E-05	3.41E-05	165364	186377	206615	226381	0.00013736	0.000141353	0.000135631	0.000106644
563037	Streptococcus sp. M143	17434	18015	17938	15558	4.04E-05	3.86E-05	3.40E-05	2.35E-05	762995	827727	896485	951260	0.000633781	0.000627772	0.000588492	0.00044812
2067673	Campylobacter sp. AAUH-44UCsig-a	17411	18263	18357	17685	4.03E-05	3.92E-05	3.47E-05	2.67E-05	1.68E+06	1.82E+06	1.97E+06	1.98E+06	0.00139711	0.00138284	0.00129043	0.000931382
1982368	Rhodococcus virus Pepy6	17382	27701	29628	44412	4.03E-05	5.94E-05	5.61E-05	6.70E-05	78920.8	128452	182506	247436	6.56E-05	9.74E-05	0.000119805	0.000116562
1715148	Neisseria sp. HMSC066F04	17184	16032	14666	10410	3.98E-05	3.44E-05	2.78E-05	1.57E-05	2.14E+06	2.30E+06	2.45E+06	2.49E+06	0.0017767	0.00174506	0.00161044	0.00117465
1776046	Clostridium sp. C105KSO14	17116	4003	4520	4774	3.97E-05	8.58E-06	8.55E-06	7.20E-06	106183	105320	112459	134977	8.82E-05	7.99E-05	7.38E-05	6.36E-05
1739462	Rothia sp. HMSC036D11	17103	17707	17620	15159	3.96E-05	3.80E-05	3.33E-05	2.29E-05	119732	127176	134100	139090	9.95E-05	9.65E-05	8.80E-05	6.55E-05
40542	Leptotrichia buccalis	17096	20435	24511	30969	3.96E-05	4.38E-05	4.64E-05	4.67E-05	57856.5	65399.6	75613.6	98444.2	4.81E-05	4.96E-05	4.96E-05	4.64E-05
1739402	Atopobium sp. HMSC064B08	17022	18629	20347	21588	3.94E-05	3.99E-05	3.85E-05	3.26E-05	34911.7	38493.4	43179.1	53647.3	2.90E-05	2.92E-05	2.83E-05	2.53E-05
1739475	Rothia sp. HMSC066G07	16959	17493	16859	13215	3.93E-05	3.75E-05	3.19E-05	1.99E-05	323170	341063	352458	340530	0.000268441	0.000258672	0.000231369	0.000160417
1314	Streptococcus pyogenes	16866	19028	24806	56677	3.91E-05	4.08E-05	4.70E-05	8.55E-05	202214	232314	274594	379714	0.000167969	0.000176193	0.000180256	0.000178876
2033406	Prevotella sp. MGM2	16855	20113	23575	29467	3.91E-05	4.31E-05	4.46E-05	4.45E-05	69105.2	80669.2	95703.8	122549	5.74E-05	6.12E-05	6.28E-05	5.77E-05
1080	Afifella marina	16761	17967	11899	10204	3.88E-05	3.85E-05	2.25E-05	1.54E-05	17467.1	23791.3	33136	47460.9	1.45E-05	1.80E-05	2.18E-05	2.24E-05
1715007	Rothia sp. HMSC071B01	16595	17031	16493	13407	3.85E-05	3.65E-05	3.12E-05	2.02E-05	341929	361504	375390	362118	0.000284024	0.000274175	0.000246423	0.000170586
43767	Rhodococcus hoagii	16564	14646	19987	52450	3.84E-05	3.14E-05	3.78E-05	7.91E-05	23924.4	32212.4	70382.2	216567	1.99E-05	2.44E-05	4.62E-05	0.00010202
1358	Lactococcus lactis	16273	14780	47463	184989	3.77E-05	3.17E-05	8.98E-05	0.000279126	79118.4	111960	175938	471775	6.57E-05	8.49E-05	0.000115493	0.000222244
712217	Capnocytophaga sp. oral taxon 380	16172	17859	19369	20156	3.75E-05	3.83E-05	3.67E-05	3.04E-05	112788	123421	135600	151733	9.37E-05	9.36E-05	8.90E-05	7.15E-05
712288	Fusobacterium sp. oral taxon 370	16152	17780	19737	21863	3.74E-05	3.81E-05	3.74E-05	3.30E-05	314287	344130	376691	396999	0.000261062	0.000260998	0.000247277	0.000187018
475178	Lactococcus phage 1706	15929	35758	61703	105393	3.69E-05	7.67E-05	0.000116785	0.000159025	39371.8	63988.6	104200	181676	3.27E-05	4.85E-05	6.84E-05	8.56E-05
745408	Rhodococcus sp. JVH1	15902	16907	10280	5691	3.69E-05	3.63E-05	1.95E-05	8.59E-06	17998.8	22154	22698.5	52515.1	1.50E-05	1.68E-05	1.49E-05	2.47E-05
1282	Staphylococcus epidermidis	15759	17041	25277	66928	3.65E-05	3.65E-05	4.78E-05	0.000100986	105245	115278	139234	274215	8.74E-05	8.74E-05	9.14E-05	0.000129177
28115	Porphyromonas macacae	15757	18788	24168	51085	3.65E-05	4.03E-05	4.57E-05	7.71E-05	143863	166606	199059	271933	0.000119499	0.000126359	0.000130671	0.000128102
1715034	Rothia sp. HMSC071F11	15456	16142	16220	14813	3.58E-05	3.46E-05	3.07E-05	2.24E-05	122477	130318	137660	145788	0.000101735	9.88E-05	9.04E-05	6.87E-05
68570	Streptomyces albulus	15420	14497	22426	53986	3.57E-05	3.11E-05	4.24E-05	8.15E-05	25537.7	38831.2	96789.4	210525	2.12E-05	2.95E-05	6.35E-05	9.92E-05
1715040	Neisseria sp. HMSC078H04	15365	17065	16334	13170	3.56E-05	3.66E-05	3.09E-05	1.99E-05	2.02E+06	2.17E+06	2.32E+06	2.36E+06	0.00167993	0.00164941	0.00152186	0.00111197
36874	Porphyromonas cangingivalis	15316	18902	25891	65026	3.55E-05	4.05E-05	4.90E-05	9.81E-05	96139.2	113471	139648	228878	7.99E-05	8.61E-05	9.17E-05	0.00010782
1739511	Rothia sp. HMSC065D09	15295	15742	15629	25063	3.54E-05	3.38E-05	2.96E-05	3.78E-05	318798	339024	352931	353908	0.000264809	0.000257126	0.00023168	0.000166719
1739440	Neisseria sp. HMSC064F04	15259	16039	15678	11945	3.54E-05	3.44E-05	2.97E-05	1.80E-05	674219	731843	787148	809952	0.00056004	0.000555051	0.000516719	0.000381552
712215	Capnocytophaga sp. oral taxon 335	15115	16908	18903	19549	3.50E-05	3.63E-05	3.58E-05	2.95E-05	111178	121803	134263	151719	9.23E-05	9.24E-05	8.81E-05	7.15E-05
215200	Peptostreptococcus russellii	14953	18663	24719	40019	3.47E-05	4.00E-05	4.68E-05	6.04E-05	49230.4	57058.8	69772.4	108735	4.09E-05	4.33E-05	4.58E-05	5.12E-05
1310	Streptococcus sobrinus	14861	15555	29088	67743	3.44E-05	3.34E-05	5.51E-05	0.000102216	118962	135904	173923	279864	9.88E-05	0.000103073	0.000114171	0.000131838
1111137	Slackia sp. CM382	14843	15754	16067	13928	3.44E-05	3.38E-05	3.04E-05	2.10E-05	19873.8	21945.4	25070.6	44669.2	1.65E-05	1.66E-05	1.65E-05	2.10E-05
454154	Paraprevotella clara	14747	17518	21253	37888	3.42E-05	3.76E-05	4.02E-05	5.72E-05	83176.7	95581.3	112416	160664	6.91E-05	7.25E-05	7.38E-05	7.57E-05
52229	[Hallella] seregens	14715	17681	20558	22255	3.41E-05	3.79E-05	3.89E-05	3.36E-05	181895	207765	239985	279788	0.000151091	0.000157575	0.000157537	0.000131802
1227263	Actinomyces sp. oral taxon 877	14655	15021	13634	10028	3.40E-05	3.22E-05	2.58E-05	1.51E-05	66449.5	72801.9	80936.9	86528.1	5.52E-05	5.52E-05	5.31E-05	4.08E-05
712401	Neisseria sp. oral taxon 020	14487	15978	16945	15844	3.36E-05	3.43E-05	3.21E-05	2.39E-05	155756	174675	197272	218399	0.000129378	0.000132478	0.000129498	0.000102883
1715134	Streptococcus sp. HMSC066F01	14478	14691	14449	12818	3.36E-05	3.15E-05	2.73E-05	1.93E-05	867808	935399	1.01E+06	1.06E+06	0.000720844	0.000709433	0.000660215	0.000497043
1739549	Streptococcus sp. HMSC072D05	14453	14455	13895	11367	3.35E-05	3.10E-05	2.63E-05	1.72E-05	888239	954891	1.02E+06	1.07E+06	0.000737815	0.000724217	0.00067186	0.00050482
185294	Prevotella paludivivens	14245	18672	25583	48855	3.30E-05	4.00E-05	4.84E-05	7.37E-05	175236	204862	244936	315932	0.000145559	0.000155373	0.000160787	0.000148829
84109	Slackia exigua	14179	15528	15585	22760	3.29E-05	3.33E-05	2.95E-05	3.43E-05	18523.2	20998.3	23715.3	40617.2	1.54E-05	1.59E-05	1.56E-05	1.91E-05
1776578	Streptococcus sp. DD04	14114	15773	17454	20518	3.27E-05	3.38E-05	3.30E-05	3.10E-05	249238	274797	303802	331123	0.00020703	0.000208414	0.000199429	0.000155985
1384082	Veillonellaceae bacterium DNF00751	14093	15158	16233	16970	3.27E-05	3.25E-05	3.07E-05	2.56E-05	37640.7	41458.1	46200.5	54911.4	3.13E-05	3.14E-05	3.03E-05	2.59E-05
83231	Prevotella brevis	13973	17972	24110	65890	3.24E-05	3.85E-05	4.56E-05	9.94E-05	104118	124564	155072	239594	8.65E-05	9.45E-05	0.000101796	0.000112868
1520811	Butyrivibrio sp. INlla21	13802	23841	45230	66859	3.20E-05	5.11E-05	8.56E-05	0.000100882	62848.2	90823.4	148830	226141	5.22E-05	6.89E-05	9.77E-05	0.00010653
1705617	Capnocytophaga sp. oral taxon 323	13680	14698	15556	16001	3.17E-05	3.15E-05	2.94E-05	2.41E-05	121331	132013	144342	160285	0.000100784	0.000100123	9.48E-05	7.55E-05
40324	Stenotrophomonas maltophilia	13291	42291	150217	351350	3.08E-05	9.07E-05	0.000284315	0.000530145	38834.5	97442.9	371800	1.28E+06	3.23E-05	7.39E-05	0.000244066	0.000601557
381	Mesorhizobium loti	13219	9289	46978	202617	3.06E-05	1.99E-05	8.89E-05	0.000305725	22902.4	35842.2	119439	566303	1.90E-05	2.72E-05	7.84E-05	0.000266774
712624	Streptococcus sp. oral taxon 064	13192	13233	12915	10932	3.06E-05	2.84E-05	2.44E-05	1.65E-05	970439	1.05E+06	1.12E+06	1.17E+06	0.000806095	0.000792629	0.000736134	0.000550548
176090	Streptococcus sinensis	13144	14851	26210	19083	3.05E-05	3.18E-05	4.96E-05	2.88E-05	255575	280669	319109	340525	0.000212294	0.000212867	0.000209477	0.000160414
1715008	Rothia sp. HMSC078H08	13100	14100	14034	10708	3.04E-05	3.02E-05	2.66E-05	1.62E-05	304897	324011	337631	327725	0.000253263	0.000245739	0.000221636	0.000154385
1739383	Rothia sp. HMSC069C04	13044	15856	17686	14572	3.02E-05	3.40E-05	3.35E-05	2.20E-05	364329	386771	401911	386099	0.00030263	0.000293338	0.000263832	0.000181884
419208	Veillonella denticariosi	12979	15519	18574	20177	3.01E-05	3.33E-05	3.52E-05	3.04E-05	463181	511645	567741	615334	0.000384741	0.000388046	0.00037269	0.000289871
712211	Capnocytophaga sp. oral taxon 324	12924	14557	16262	17714	3.00E-05	3.12E-05	3.08E-05	2.67E-05	115075	125973	138628	158227	9.56E-05	9.55E-05	9.10E-05	7.45E-05
1150298	Fusicatenibacter saccharivorans	12872	14510	18679	56857	2.98E-05	3.11E-05	3.54E-05	8.58E-05	24997.8	28832.8	38183	114689	2.08E-05	2.19E-05	2.51E-05	5.40E-05
1383	Atopobium rimae	12794	14288	16522	21601	2.96E-05	3.06E-05	3.13E-05	3.26E-05	35743.6	39648.9	45749.8	61271.7	2.97E-05	3.01E-05	3.00E-05	2.89E-05
1785996	Leptotrichia sp. oral taxon 847	12742	14468	17094	22566	2.95E-05	3.10E-05	3.24E-05	3.40E-05	39606.8	44598.5	51760.5	74067.4	3.29E-05	3.38E-05	3.40E-05	3.49E-05
1428652	Streptomyces sp. MUSC 93	12727	28410	18787	17638	2.95E-05	6.09E-05	3.56E-05	2.66E-05	13575.2	31633.7	36803.8	58313.8	1.13E-05	2.40E-05	2.42E-05	2.75E-05
1590	Lactobacillus plantarum	12707	14181	45910	101982	2.94E-05	3.04E-05	8.69E-05	0.000153879	99157.2	126060	200666	431174	8.24E-05	9.56E-05	0.000131726	0.000203118
35518	[Eubacterium] nodatum	12596	14109	16283	21227	2.92E-05	3.03E-05	3.08E-05	3.20E-05	32376.8	36216.1	45649.7	64128	2.69E-05	2.75E-05	3.00E-05	3.02E-05
712411	Olsenella sp. oral taxon 807	12434	14020	16149	28895	2.88E-05	3.01E-05	3.06E-05	4.36E-05	15805.4	18694	24738.1	59389	1.31E-05	1.42E-05	1.62E-05	2.80E-05
999423	Selenomonas sp. F0473	12382	14802	17536	26936	2.87E-05	3.17E-05	3.32E-05	4.06E-05	77415.3	87209.2	101770	122559	6.43E-05	6.61E-05	6.68E-05	5.77E-05
39485	[Eubacterium] eligens	12350	24730	41764	96734	2.86E-05	5.30E-05	7.90E-05	0.00014596	19857.3	34253.6	61885.8	146317	1.65E-05	2.60E-05	4.06E-05	6.89E-05
1389192	Cupriavidus sp. USMAHM13	12328	13556	2882	6261	2.86E-05	2.91E-05	5.45E-06	9.45E-06	14801	24377.4	28868.2	66867.2	1.23E-05	1.85E-05	1.90E-05	3.15E-05
1982584	Streptococcus virus Cp1	12304	13680	15148	14769	2.85E-05	2.93E-05	2.87E-05	2.23E-05	12393.9	13785.1	15384.8	16101.9	1.03E-05	1.05E-05	1.01E-05	7.59E-06
1715117	Neisseria sp. HMSC055F11	12198	12616	11916	9071	2.83E-05	2.71E-05	2.26E-05	1.37E-05	675940	734872	791914	816422	0.000561469	0.000557348	0.000519848	0.0003846
1512	[Clostridium] symbiosum	12137	34241	60190	79247	2.81E-05	7.34E-05	0.000113921	0.000119574	25240.3	50484	95477.5	177650	2.10E-05	3.83E-05	6.27E-05	8.37E-05
76860	Streptococcus constellatus	12129	13154	15043	19238	2.81E-05	2.82E-05	2.85E-05	2.90E-05	263446	289038	320745	367512	0.000218831	0.000219215	0.000210552	0.000173127
2086579	Bacteroides sp. Marseille-P3684	12076	14638	18119	25363	2.80E-05	3.14E-05	3.43E-05	3.83E-05	57084.6	68855.3	85957.8	118938	4.74E-05	5.22E-05	5.64E-05	5.60E-05
655307	Neisseria sp. KEM232	12068	13788	15764	15703	2.80E-05	2.96E-05	2.98E-05	2.37E-05	150359	169510	193166	221443	0.000124895	0.000128561	0.000126803	0.000104317
712368	Leptotrichia sp. oral taxon 498	12046	13872	16566	22587	2.79E-05	2.97E-05	3.14E-05	3.41E-05	41245.1	46610.1	54243.5	75351.6	3.43E-05	3.54E-05	3.56E-05	3.55E-05
1715051	Streptococcus sp. HMSC068F04	11970	12537	12880	11886	2.77E-05	2.69E-05	2.44E-05	1.79E-05	653212	685730	715191	721630	0.000542591	0.000520077	0.000469483	0.000339945
375	Bradyrhizobium japonicum	11882	32530	94641	200214	2.75E-05	6.98E-05	0.000179126	0.000302099	20513.1	61949.4	214688	759795	1.70E-05	4.70E-05	0.000140931	0.000357924
1502943	Veillonella seminalis	11810	15940	21645	30233	2.74E-05	3.42E-05	4.10E-05	4.56E-05	113977	131419	154281	184639	9.47E-05	9.97E-05	0.000101277	8.70E-05
1739338	Neisseria sp. HMSC067H04	11808	11721	10993	8034	2.74E-05	2.51E-05	2.08E-05	1.21E-05	2.98E+06	3.18E+06	3.35E+06	3.37E+06	0.00247387	0.00240947	0.00220152	0.00158543
28116	Bacteroides ovatus	11807	14683	24472	76806	2.74E-05	3.15E-05	4.63E-05	0.000115891	135901	158696	203478	385577	0.000112886	0.000120359	0.000133572	0.000181638
1515615	Porphyromonas sp. COT-290 OH860	11772	14260	17057	31435	2.73E-05	3.06E-05	3.23E-05	4.74E-05	154276	177800	206598	249754	0.000128149	0.000134849	0.00013562	0.000117654
1715104	Rothia sp. HMSC064D08	11757	12213	12224	10946	2.72E-05	2.62E-05	2.31E-05	1.65E-05	117674	125057	132156	138361	9.77E-05	9.48E-05	8.68E-05	6.52E-05
1739357	Streptococcus sp. HMSC077F03	11680	11715	11429	10107	2.71E-05	2.51E-05	2.16E-05	1.53E-05	854102	919489	986404	1.03E+06	0.00070946	0.000697367	0.00064752	0.000485142
936375	Mogibacterium sp. CM50	11637	13354	15050	15918	2.70E-05	2.86E-05	2.85E-05	2.40E-05	67572.4	73999	81298.8	93063.6	5.61E-05	5.61E-05	5.34E-05	4.38E-05
52769	Actinomyces gerencseriae	11617	12706	13779	12324	2.69E-05	2.72E-05	2.61E-05	1.86E-05	32100.6	36502.8	45102.3	57327.5	2.67E-05	2.77E-05	2.96E-05	2.70E-05
1739257	Neisseria sp. HMSC071C03	11568	11875	11167	8624	2.68E-05	2.55E-05	2.11E-05	1.30E-05	830609	891829	946211	953230	0.000689946	0.000676389	0.000621135	0.000449048
712122	Actinomyces sp. oral taxon 414	11526	11581	11876	10928	2.67E-05	2.48E-05	2.25E-05	1.65E-05	31445.8	35322	41939.6	56131.4	2.61E-05	2.68E-05	2.75E-05	2.64E-05
42817	Corynebacterium argentoratense	11445	12777	24126	22280	2.65E-05	2.74E-05	4.57E-05	3.36E-05	16769.4	19006.9	33353.5	54028.9	1.39E-05	1.44E-05	2.19E-05	2.55E-05
1111130	Prevotella sp. BV3P1	11353	12598	13318	23747	2.63E-05	2.70E-05	2.52E-05	3.58E-05	205291	232644	266142	313010	0.000170525	0.000176444	0.000174707	0.000147453
2074	Pseudonocardia autotrophica	11224	17238	15384	25087	2.60E-05	3.70E-05	2.91E-05	3.79E-05	15949.2	31399.4	59678.5	161538	1.32E-05	2.38E-05	3.92E-05	7.61E-05
747	Pasteurella multocida	11190	14500	25861	94035	2.59E-05	3.11E-05	4.89E-05	0.000141888	179461	202706	244350	401181	0.000149069	0.000153738	0.000160402	0.000188989
1336	Streptococcus equi	11145	13638	20846	57527	2.58E-05	2.92E-05	3.95E-05	8.68E-05	119347	137189	166357	263247	9.91E-05	0.000104048	0.000109204	0.00012401
1739527	Neisseria sp. HMSC070E12	11044	11224	11362	8548	2.56E-05	2.41E-05	2.15E-05	1.29E-05	655192	713227	769800	794616	0.000544235	0.000540932	0.000505331	0.000374327
266762	Porphyromonas gingivicanis	10962	20762	33220	39203	2.54E-05	4.45E-05	6.29E-05	5.92E-05	61108.5	80373.6	105854	165080	5.08E-05	6.10E-05	6.95E-05	7.78E-05
408	Methylobacterium extorquens	10806	14561	13875	51511	2.50E-05	3.12E-05	2.63E-05	7.77E-05	14183	35762.4	70416.8	207252	1.18E-05	2.71E-05	4.62E-05	9.76E-05
2058924	Streptomyces populi	10657	9884	15846	19977	2.47E-05	2.12E-05	3.00E-05	3.01E-05	11855.7	17823.9	42193.6	82929.5	9.85E-06	1.35E-05	2.77E-05	3.91E-05
712124	Actinomyces sp. oral taxon 448	10630	11497	11979	11354	2.46E-05	2.47E-05	2.27E-05	1.71E-05	23182.9	26391.4	31523.3	46624.1	1.93E-05	2.00E-05	2.07E-05	2.20E-05
553	Pantoea ananatis	10624	12096	29680	99383	2.46E-05	2.59E-05	5.62E-05	0.000149957	30151.6	38709.2	79683.2	282722	2.50E-05	2.94E-05	5.23E-05	0.000133185
1048394	Compostimonas suwonensis	10610	949	3351	15446	2.46E-05	2.03E-06	6.34E-06	2.33E-05	11820.9	7366.49	17101.1	42242.4	9.82E-06	5.59E-06	1.12E-05	1.99E-05
1280674	Prevotella sp. AGR2160	10566	13560	17702	23132	2.45E-05	2.91E-05	3.35E-05	3.49E-05	120238	140761	168170	207614	9.99E-05	0.000106757	0.000110394	9.78E-05
28091	Neisseria weaveri	10557	13420	17450	28964	2.45E-05	2.88E-05	3.30E-05	4.37E-05	160278	185618	224830	282705	0.000133135	0.000140778	0.000147588	0.000133177
676599	Stenotrophomonas panacihumi	10508	11430	5222	23936	2.44E-05	2.45E-05	9.88E-06	3.61E-05	11964.8	18967.4	25032	59147	9.94E-06	1.44E-05	1.64E-05	2.79E-05
437163	Halomicrobium katesii	10463	1194	1960	6337	2.42E-05	2.56E-06	3.71E-06	9.56E-06	10985.3	10791.1	15210.2	36846.6	9.12E-06	8.18E-06	9.98E-06	1.74E-05
1795828	Eikenella sp. NML03-A-027	10453	11148	11785	10770	2.42E-05	2.39E-05	2.23E-05	1.63E-05	89423.4	98659.4	109348	117883	7.43E-05	7.48E-05	7.18E-05	5.55E-05
427683	Methylobacterium platani	10434	22498	18069	17776	2.42E-05	4.82E-05	3.42E-05	2.68E-05	13981.4	32879.6	65321.4	134343	1.16E-05	2.49E-05	4.29E-05	6.33E-05
1777878	Streptococcus sp. DD10	10428	12983	16278	21336	2.42E-05	2.78E-05	3.08E-05	3.22E-05	200974	224696	253620	288253	0.000166939	0.000170416	0.000166488	0.00013579
1992	Actinomadura echinospora	10399	23331	28141	24871	2.41E-05	5.00E-05	5.33E-05	3.75E-05	12173.8	27477.7	44695.3	89952.3	1.01E-05	2.08E-05	2.93E-05	4.24E-05
2024223	Prevotella sp. P3-122	10369	12801	25306	36059	2.40E-05	2.74E-05	4.79E-05	5.44E-05	119724	139195	183111	233465	9.94E-05	0.000105569	0.000120202	0.000109981
111105	Porphyromonas gulae	10285	12661	17035	43282	2.38E-05	2.71E-05	3.22E-05	6.53E-05	175218	202921	240663	331147	0.000145545	0.000153901	0.000157982	0.000155997
1747	Cutibacterium acnes	10240	12499	15567	20553	2.37E-05	2.68E-05	2.95E-05	3.10E-05	69288.6	75892.4	89022.2	122423	5.76E-05	5.76E-05	5.84E-05	5.77E-05
1739546	Neisseria sp. HMSC071B12	10224	10447	10043	8197	2.37E-05	2.24E-05	1.90E-05	1.24E-05	817212	877319	930925	939195	0.000678817	0.000665384	0.000611101	0.000442436
124	Blastopirellula marina	10206	24469	66199	214416	2.37E-05	5.25E-05	0.000125294	0.000323528	13127.7	29865.6	98547.5	430215	1.09E-05	2.27E-05	6.47E-05	0.000202666
328813	Alistipes onderdonkii	10132	10980	12322	14077	2.35E-05	2.35E-05	2.33E-05	2.12E-05	43997.4	50197.8	61965.8	91007.3	3.65E-05	3.81E-05	4.07E-05	4.29E-05
2079531	Prevotella sp. Marseille-P4119	10091	12377	16311	27592	2.34E-05	2.65E-05	3.09E-05	4.16E-05	150610	175106	211222	267600	0.000125104	0.000132805	0.000138656	0.000126061
31973	Eggerthia catenaformis	10065	11510	14811	27002	2.33E-05	2.47E-05	2.80E-05	4.07E-05	51078.4	56556.2	65979.2	101731	4.24E-05	4.29E-05	4.33E-05	4.79E-05
1739371	Streptococcus sp. HMSC064H09	10062	10800	11226	10873	2.33E-05	2.32E-05	2.12E-05	1.64E-05	375172	402625	431125	453048	0.000311637	0.000305363	0.00028301	0.000213422
1739485	Rothia sp. HMSC069C01	9843	10114	10116	9053	2.28E-05	2.17E-05	1.91E-05	1.37E-05	116352	123832	130744	140954	9.66E-05	9.39E-05	8.58E-05	6.64E-05
1639	Listeria monocytogenes	9820	12943	40533	179765	2.28E-05	2.78E-05	7.67E-05	0.000271244	72434.5	124207	212995	577855	6.02E-05	9.42E-05	0.000139819	0.000272216
239935	Akkermansia muciniphila	9799	13433	64295	140408	2.27E-05	2.88E-05	0.000121691	0.000211859	22106.3	28923.4	93657.3	302876	1.84E-05	2.19E-05	6.15E-05	0.000142679
[truncated: 16,962 more rows]
